# Supplementary material for: Whipworm-Associated Intestinal Microbiome Members Consistent Across Both Human and Mouse Hosts
Source: Front Cell Infect Microbiol. 2021 Mar 11;11:637570. doi: 10.3389/fcimb.2021.637570 (PMC7991909; doi:10.3389/fcimb.2021.637570)
Supplement: Supplementary file 1 [file DataSheet_1.xlsx]

## Sheet: A Sample metadata and grouping
	Supplementary Table S1A: Sample metadata and groupings for each of the LEfSe comparisons.
												Four primary comparisons (Y = sample belongs to group)									Control comparisons (Y = sample belongs to group)
												Baseline Comparison				Deworming Comparison (paired)					Human (Indonesia)				Mouse
												Human (Indonesia)		Mouse (Day 35)		Human (Indonesia)		Mouse			Uninfected, no treatment		Uninfected, anthelmintic treated		Uninfected, no treatment		Uninfected, anthelmintic treated		Trichuris-only infected, untreated
						Sample Information										Dewormed (Albendazole)		Dewormed (Mebendazole + Ivermectin)
	Sample Name	Species	Read Count	# OTUs		Individual	Timepoint	Age / birth date	Gender	Treatment on Sample (ALB = Albendazole, MEB+IVM = Mebendazole + Ivermectin)		Uninfected	Infected (only trichuris)	Uninfected	Infected (only trichuris)	Infected	Dewormed	Infected (day 35)	Dewormed (Day 54)		Before	After	Before	After	Before	After	Before	After	Before	After
												47	20	18	18	11	11	6	6		16	16	16	16	6	6	6	6	6	6
	Human_Baseline_Infected_1_Before	Human	6176	560		1286	Baseline	47.1513	male	-		-	Y	-	-	Y	-	-	-		-	-	-	-	-	-	-	-	-	-
	Human_Baseline_Infected_10_Before	Human	11904	879		3145	Baseline	15.4168	female	-		-	Y	-	-	Y	-	-	-		-	-	-	-	-	-	-	-	-	-
	Human_Baseline_Infected_11_Before	Human	3762	610		4017	Baseline	15.7837	female	-		-	Y	-	-	Y	-	-	-		-	-	-	-	-	-	-	-	-	-
	Human_Baseline_Infected_12	Human	6016	764		2211	Baseline	7.18138	male	-		-	Y	-	-	-	-	-	-		-	-	-	-	-	-	-	-	-	-
	Human_Baseline_Infected_13	Human	3263	652		2474	Baseline	6.54894	male	-		-	Y	-	-	-	-	-	-		-	-	-	-	-	-	-	-	-	-
	Human_Baseline_Infected_14	Human	4083	657		3140	Baseline	47.4168	female	-		-	Y	-	-	-	-	-	-		-	-	-	-	-	-	-	-	-	-
	Human_Baseline_Infected_15	Human	4135	650		3238	Baseline	17.4182	female	-		-	Y	-	-	-	-	-	-		-	-	-	-	-	-	-	-	-	-
	Human_Baseline_Infected_16	Human	5653	568		1227	Baseline	10.9459	female	-		-	Y	-	-	-	-	-	-		-	-	-	-	-	-	-	-	-	-
	Human_Baseline_Infected_17	Human	3818	586		2164	Baseline	11.0007	female	-		-	Y	-	-	-	-	-	-		-	-	-	-	-	-	-	-	-	-
	Human_Baseline_Infected_18	Human	4666	754		2675	Baseline	9.16632	female	-		-	Y	-	-	-	-	-	-		-	-	-	-	-	-	-	-	-	-
	Human_Baseline_Infected_19	Human	4454	409		2723	Baseline	8.68446	male	-		-	Y	-	-	-	-	-	-		-	-	-	-	-	-	-	-	-	-
	Human_Baseline_Infected_2_Before	Human	5658	565		2209	Baseline	41.065	female	-		-	Y	-	-	Y	-	-	-		-	-	-	-	-	-	-	-	-	-
	Human_Baseline_Infected_20	Human	3231	501		1387	Baseline	4.72279	female	-		-	Y	-	-	-	-	-	-		-	-	-	-	-	-	-	-	-	-
	Human_Baseline_Infected_3_Before	Human	4141	600		2315	Baseline	11.7837	female	-		-	Y	-	-	Y	-	-	-		-	-	-	-	-	-	-	-	-	-
	Human_Baseline_Infected_4_Before	Human	4302	821		4009	Baseline	48.4189	female	-		-	Y	-	-	Y	-	-	-		-	-	-	-	-	-	-	-	-	-
	Human_Baseline_Infected_5_Before	Human	4785	626		997	Baseline	7.20876	female	-		-	Y	-	-	Y	-	-	-		-	-	-	-	-	-	-	-	-	-
	Human_Baseline_Infected_6_Before	Human	4069	422		1946	Baseline	7.9781	female	-		-	Y	-	-	Y	-	-	-		-	-	-	-	-	-	-	-	-	-
	Human_Baseline_Infected_7_Before	Human	4247	659		2327	Baseline	57.8973	female	-		-	Y	-	-	Y	-	-	-		-	-	-	-	-	-	-	-	-	-
	Human_Baseline_Infected_8_Before	Human	4399	652		2480	Baseline	8.46817	male	-		-	Y	-	-	Y	-	-	-		-	-	-	-	-	-	-	-	-	-
	Human_Baseline_Infected_9_Before	Human	12821	968		2890	Baseline	5.05133	male	-		-	Y	-	-	Y	-	-	-		-	-	-	-	-	-	-	-	-	-
	Human_Baseline_Uninfected_1	Human	6586	929		881	Baseline	49.8563	female	-		Y	-	-	-	-	-	-	-		-	-	-	-	-	-	-	-	-	-
	Human_Baseline_Uninfected_10	Human	7703	846		1445	Baseline	12.0575	male	-		Y	-	-	-	-	-	-	-		-	-	Y	-	-	-	-	-	-	-
	Human_Baseline_Uninfected_11	Human	4337	572		1446	Baseline	38.8556	male	-		Y	-	-	-	-	-	-	-		-	-	-	-	-	-	-	-	-	-
	Human_Baseline_Uninfected_12	Human	4087	552		1504	Baseline	8.1588	male	-		Y	-	-	-	-	-	-	-		-	-	Y	-	-	-	-	-	-	-
	Human_Baseline_Uninfected_13	Human	5342	603		1507	Baseline	4.94182	male	-		Y	-	-	-	-	-	-	-		-	-	Y	-	-	-	-	-	-	-
	Human_Baseline_Uninfected_14	Human	8057	576		1639	Baseline	45.9603	male	-		Y	-	-	-	-	-	-	-		-	-	Y	-	-	-	-	-	-	-
	Human_Baseline_Uninfected_15	Human	9669	870		1641	Baseline	32.9802	female	-		Y	-	-	-	-	-	-	-		-	-	Y	-	-	-	-	-	-	-
	Human_Baseline_Uninfected_16	Human	2932	424		1678	Baseline	43.4168	female	-		Y	-	-	-	-	-	-	-		-	-	Y	-	-	-	-	-	-	-
	Human_Baseline_Uninfected_17	Human	8202	429		1736	Baseline	32.5065	female	-		Y	-	-	-	-	-	-	-		Y	-	-	-	-	-	-	-	-	-
	Human_Baseline_Uninfected_18	Human	4976	603		1817	Baseline	41.9165	female	-		Y	-	-	-	-	-	-	-		Y	-	-	-	-	-	-	-	-	-
	Human_Baseline_Uninfected_19	Human	10154	906		1912	Baseline	48.4189	male	-		Y	-	-	-	-	-	-	-		Y	-	-	-	-	-	-	-	-	-
	Human_Baseline_Uninfected_2	Human	3332	528		911	Baseline	49.4182	female	-		Y	-	-	-	-	-	-	-		-	-	-	-	-	-	-	-	-	-
	Human_Baseline_Uninfected_20	Human	6721	541		1999	Baseline	46.7899	male	-		Y	-	-	-	-	-	-	-		-	-	-	-	-	-	-	-	-	-
	Human_Baseline_Uninfected_21	Human	6856	619		2004	Baseline	28.1287	female	-		Y	-	-	-	-	-	-	-		Y	-	-	-	-	-	-	-	-	-
	Human_Baseline_Uninfected_22	Human	7212	669		2019	Baseline	47.822	female	-		Y	-	-	-	-	-	-	-		Y	-	-	-	-	-	-	-	-	-
	Human_Baseline_Uninfected_23	Human	3122	646		2051	Baseline	38.7953	male	-		Y	-	-	-	-	-	-	-		Y	-	-	-	-	-	-	-	-	-
	Human_Baseline_Uninfected_24	Human	5717	716		2320	Baseline	44.1424	female	-		Y	-	-	-	-	-	-	-		-	-	Y	-	-	-	-	-	-	-
	Human_Baseline_Uninfected_25	Human	5990	602		2328	Baseline	24.5065	female	-		Y	-	-	-	-	-	-	-		-	-	Y	-	-	-	-	-	-	-
	Human_Baseline_Uninfected_26	Human	7467	699		2390	Baseline	48.282	male	-		Y	-	-	-	-	-	-	-		Y	-	-	-	-	-	-	-	-	-
	Human_Baseline_Uninfected_27	Human	5457	375		2404	Baseline	4.77481	male	-		Y	-	-	-	-	-	-	-		-	-	-	-	-	-	-	-	-	-
	Human_Baseline_Uninfected_28	Human	8968	538		2438	Baseline	28.1287	female	-		Y	-	-	-	-	-	-	-		Y	-	-	-	-	-	-	-	-	-
	Human_Baseline_Uninfected_29	Human	7556	785		2443	Baseline	34.0287	female	-		Y	-	-	-	-	-	-	-		-	-	Y	-	-	-	-	-	-	-
	Human_Baseline_Uninfected_3	Human	5029	732		946	Baseline	5.32512	female	-		Y	-	-	-	-	-	-	-		-	-	Y	-	-	-	-	-	-	-
	Human_Baseline_Uninfected_30	Human	3954	466		2680	Baseline	44.6598	male	-		Y	-	-	-	-	-	-	-		Y	-	-	-	-	-	-	-	-	-
	Human_Baseline_Uninfected_31	Human	4003	636		2706	Baseline	42.9624	female	-		Y	-	-	-	-	-	-	-		Y	-	-	-	-	-	-	-	-	-
	Human_Baseline_Uninfected_32	Human	8842	868		2729	Baseline	5.59617	male	-		Y	-	-	-	-	-	-	-		-	-	Y	-	-	-	-	-	-	-
	Human_Baseline_Uninfected_33	Human	8386	1064		2887	Baseline	5.41547	male	-		Y	-	-	-	-	-	-	-		-	-	-	-	-	-	-	-	-	-
	Human_Baseline_Uninfected_34	Human	10965	843		2929	Baseline	43.4168	female	-		Y	-	-	-	-	-	-	-		-	-	Y	-	-	-	-	-	-	-
	Human_Baseline_Uninfected_35	Human	6458	735		2988	Baseline	50.4175	female	-		Y	-	-	-	-	-	-	-		Y	-	-	-	-	-	-	-	-	-
	Human_Baseline_Uninfected_36	Human	9553	1139		2998	Baseline	50.4175	female	-		Y	-	-	-	-	-	-	-		-	-	Y	-	-	-	-	-	-	-
	Human_Baseline_Uninfected_37	Human	5257	839		3474	Baseline	27.4168	female	-		Y	-	-	-	-	-	-	-		Y	-	-	-	-	-	-	-	-	-
	Human_Baseline_Uninfected_38	Human	4362	535		3875	Baseline	4.23819	male	-		Y	-	-	-	-	-	-	-		-	-	-	-	-	-	-	-	-	-
	Human_Baseline_Uninfected_39	Human	5559	659		3925	Baseline	11.1732	male	-		Y	-	-	-	-	-	-	-		Y	-	-	-	-	-	-	-	-	-
	Human_Baseline_Uninfected_4	Human	4209	460		1007	Baseline	9.79055	male	-		Y	-	-	-	-	-	-	-		-	-	-	-	-	-	-	-	-	-
	Human_Baseline_Uninfected_40	Human	5083	667		3963	Baseline	41.4182	male	-		Y	-	-	-	-	-	-	-		-	-	Y	-	-	-	-	-	-	-
	Human_Baseline_Uninfected_41	Human	4872	757		4064	Baseline	55.4168	female	-		Y	-	-	-	-	-	-	-		-	-	-	-	-	-	-	-	-	-
	Human_Baseline_Uninfected_42	Human	5470	876		4115	Baseline	44.4189	male	-		Y	-	-	-	-	-	-	-		-	-	-	-	-	-	-	-	-	-
	Human_Baseline_Uninfected_43	Human	2652	290		5991	Baseline	31.5975	male	-		Y	-	-	-	-	-	-	-		-	-	Y	-	-	-	-	-	-	-
	Human_Baseline_Uninfected_44	Human	3232	444		2284	Baseline	37.1526	male	-		Y	-	-	-	-	-	-	-		-	-	-	-	-	-	-	-	-	-
	Human_Baseline_Uninfected_45	Human	7141	1003		2381	Baseline	5.07324	Female	-		Y	-	-	-	-	-	-	-		-	-	-	-	-	-	-	-	-	-
	Human_Baseline_Uninfected_46	Human	9204	1252		2768	Baseline	4.42437	Female	-		Y	-	-	-	-	-	-	-		-	-	-	-	-	-	-	-	-	-
	Human_Baseline_Uninfected_47	Human	7286	843		3254	Baseline	12.2464	male	-		Y	-	-	-	-	-	-	-		-	-	-	-	-	-	-	-	-	-
	Human_Baseline_Uninfected_5	Human	3842	675		1042	Baseline	29.4182	female	-		Y	-	-	-	-	-	-	-		-	-	Y	-	-	-	-	-	-	-
	Human_Baseline_Uninfected_6	Human	5394	772		1132	Baseline	12.1068	male	-		Y	-	-	-	-	-	-	-		Y	-	-	-	-	-	-	-	-	-
	Human_Baseline_Uninfected_7	Human	3937	260		1134	Baseline	5.0486	female	-		Y	-	-	-	-	-	-	-		Y	-	-	-	-	-	-	-	-	-
	Human_Baseline_Uninfected_8	Human	5400	658		1207	Baseline	4.37782	male	-		Y	-	-	-	-	-	-	-		-	-	-	-	-	-	-	-	-	-
	Human_Baseline_Uninfected_9	Human	5120	372		1287	Baseline	45.6783	female	-		Y	-	-	-	-	-	-	-		Y	-	-	-	-	-	-	-	-	-
	Human_Control_UninfectednoTreatment_17	Human	5061	554		1736	After	32.5065	female	-		-	-	-	-	-	-	-	-		-	Y	-	-	-	-	-	-	-	-
	Human_Control_UninfectednoTreatment_18	Human	4838	427		1817	After	41.9165	female	-		-	-	-	-	-	-	-	-		-	Y	-	-	-	-	-	-	-	-
	Human_Control_UninfectednoTreatment_19	Human	6442	767		1912	After	48.4189	male	-		-	-	-	-	-	-	-	-		-	Y	-	-	-	-	-	-	-	-
	Human_Control_UninfectednoTreatment_21	Human	5472	527		2004	After	28.1287	female	-		-	-	-	-	-	-	-	-		-	Y	-	-	-	-	-	-	-	-
	Human_Control_UninfectednoTreatment_22	Human	7589	636		2019	After	47.822	female	-		-	-	-	-	-	-	-	-		-	Y	-	-	-	-	-	-	-	-
	Human_Control_UninfectednoTreatment_23	Human	13424	768		2051	After	38.7953	male	-		-	-	-	-	-	-	-	-		-	Y	-	-	-	-	-	-	-	-
	Human_Control_UninfectednoTreatment_26	Human	6760	470		2390	After	48.282	male	-		-	-	-	-	-	-	-	-		-	Y	-	-	-	-	-	-	-	-
	Human_Control_UninfectednoTreatment_28	Human	5566	540		2438	After	28.1287	female	-		-	-	-	-	-	-	-	-		-	Y	-	-	-	-	-	-	-	-
	Human_Control_UninfectednoTreatment_30	Human	9638	850		2680	After	44.6598	male	-		-	-	-	-	-	-	-	-		-	Y	-	-	-	-	-	-	-	-
	Human_Control_UninfectednoTreatment_31	Human	2778	676		2706	After	42.9624	female	-		-	-	-	-	-	-	-	-		-	Y	-	-	-	-	-	-	-	-
	Human_Control_UninfectednoTreatment_35	Human	5757	730		2988	After	50.4175	female	-		-	-	-	-	-	-	-	-		-	Y	-	-	-	-	-	-	-	-
	Human_Control_UninfectednoTreatment_37	Human	6269	999		3474	After	27.4168	female	-		-	-	-	-	-	-	-	-		-	Y	-	-	-	-	-	-	-	-
	Human_Control_UninfectednoTreatment_39	Human	4628	666		3925	After	11.1732	male	-		-	-	-	-	-	-	-	-		-	Y	-	-	-	-	-	-	-	-
	Human_Control_UninfectednoTreatment_6	Human	6439	442		1132	After	12.1068	male	-		-	-	-	-	-	-	-	-		-	Y	-	-	-	-	-	-	-	-
	Human_Control_UninfectednoTreatment_7	Human	6143	779		1134	After	5.0486	female	-		-	-	-	-	-	-	-	-		-	Y	-	-	-	-	-	-	-	-
	Human_Control_UninfectednoTreatment_9	Human	4308	219		1287	After	45.6783	female	-		-	-	-	-	-	-	-	-		-	Y	-	-	-	-	-	-	-	-
	Human_Control_UninfectedTreated_10	Human	3712	507		1445	After	12.0575	male	ALB		-	-	-	-	-	-	-	-		-	-	-	Y	-	-	-	-	-	-
	Human_Control_UninfectedTreated_12	Human	5564	556		1504	After	8.1588	male	ALB		-	-	-	-	-	-	-	-		-	-	-	Y	-	-	-	-	-	-
	Human_Control_UninfectedTreated_13	Human	6295	654		1507	After	4.94182	male	ALB		-	-	-	-	-	-	-	-		-	-	-	Y	-	-	-	-	-	-
	Human_Control_UninfectedTreated_14	Human	6712	702		1639	After	45.9603	male	ALB		-	-	-	-	-	-	-	-		-	-	-	Y	-	-	-	-	-	-
	Human_Control_UninfectedTreated_15	Human	3412	772		1641	After	32.9802	female	ALB		-	-	-	-	-	-	-	-		-	-	-	Y	-	-	-	-	-	-
	Human_Control_UninfectedTreated_16	Human	8570	665		1678	After	43.4168	female	ALB		-	-	-	-	-	-	-	-		-	-	-	Y	-	-	-	-	-	-
	Human_Control_UninfectedTreated_24	Human	6708	1075		2320	After	44.1424	female	ALB		-	-	-	-	-	-	-	-		-	-	-	Y	-	-	-	-	-	-
	Human_Control_UninfectedTreated_25	Human	11194	1546		2328	After	24.5065	female	ALB		-	-	-	-	-	-	-	-		-	-	-	Y	-	-	-	-	-	-
	Human_Control_UninfectedTreated_29	Human	7751	613		2443	After	34.0287	female	ALB		-	-	-	-	-	-	-	-		-	-	-	Y	-	-	-	-	-	-
	Human_Control_UninfectedTreated_3	Human	3165	343		946	After	5.32512	female	ALB		-	-	-	-	-	-	-	-		-	-	-	Y	-	-	-	-	-	-
	Human_Control_UninfectedTreated_32	Human	4990	732		2729	After	5.59617	male	ALB		-	-	-	-	-	-	-	-		-	-	-	Y	-	-	-	-	-	-
	Human_Control_UninfectedTreated_34	Human	6731	675		2929	After	43.4168	female	ALB		-	-	-	-	-	-	-	-		-	-	-	Y	-	-	-	-	-	-
	Human_Control_UninfectedTreated_36	Human	7634	723		2998	After	50.4175	female	ALB		-	-	-	-	-	-	-	-		-	-	-	Y	-	-	-	-	-	-
	Human_Control_UninfectedTreated_40	Human	6155	494		3963	After	41.4182	male	ALB		-	-	-	-	-	-	-	-		-	-	-	Y	-	-	-	-	-	-
	Human_Control_UninfectedTreated_43	Human	3964	453		5991	After	31.5975	male	ALB		-	-	-	-	-	-	-	-		-	-	-	Y	-	-	-	-	-	-
	Human_Control_UninfectedTreated_5	Human	6567	551		1042	After	29.4182	female	ALB		-	-	-	-	-	-	-	-		-	-	-	Y	-	-	-	-	-	-
	Human_Cured_1	Human	4838	527		1286	After	47.1513	male	-		-	-	-	-	-	Y	-	-		-	-	-	-	-	-	-	-	-	-
	Human_Cured_10	Human	21248	1189		3145	After	15.4168	female	ALB		-	-	-	-	-	Y	-	-		-	-	-	-	-	-	-	-	-	-
	Human_Cured_11	Human	4541	528		4017	After	15.7837	female	ALB		-	-	-	-	-	Y	-	-		-	-	-	-	-	-	-	-	-	-
	Human_Cured_2	Human	3669	487		2209	After	41.065	female	ALB		-	-	-	-	-	Y	-	-		-	-	-	-	-	-	-	-	-	-
	Human_Cured_3	Human	3948	572		2315	After	11.7837	female	ALB		-	-	-	-	-	Y	-	-		-	-	-	-	-	-	-	-	-	-
	Human_Cured_4	Human	4685	861		4009	After	48.4189	female	ALB		-	-	-	-	-	Y	-	-		-	-	-	-	-	-	-	-	-	-
	Human_Cured_5	Human	5687	909		997	After	7.20876	female	ALB		-	-	-	-	-	Y	-	-		-	-	-	-	-	-	-	-	-	-
	Human_Cured_6	Human	4822	459		1946	After	7.9781	female	ALB		-	-	-	-	-	Y	-	-		-	-	-	-	-	-	-	-	-	-
	Human_Cured_7	Human	4000	607		2327	After	57.8973	female	ALB		-	-	-	-	-	Y	-	-		-	-	-	-	-	-	-	-	-	-
	Human_Cured_8	Human	4388	787		2480	After	8.46817	male	ALB		-	-	-	-	-	Y	-	-		-	-	-	-	-	-	-	-	-	-
	Human_Cured_9	Human	8188	743		2890	After	5.05133	male	ALB		-	-	-	-	-	Y	-	-		-	-	-	-	-	-	-	-	-	-
	Mouse_Baseline_Infected_1_Before	Mouse	78841	541		F26	35	2016-11-16	-	-		-	-	-	Y	-	-	Y	-		-	-	-	-	-	-	-	-	-	-
	Mouse_Baseline_Infected_10	Mouse	40272	322		C14	35	2016-11-01	-	-		-	-	-	Y	-	-	-	-		-	-	-	-	-	-	-	-	Y	-
	Mouse_Baseline_Infected_11	Mouse	36972	226		B10	35	2016-11-16	-	-		-	-	-	Y	-	-	-	-		-	-	-	-	-	-	-	-	-	-
	Mouse_Baseline_Infected_12	Mouse	36318	220		C15	35	2016-11-01	-	-		-	-	-	Y	-	-	-	-		-	-	-	-	-	-	-	-	-	-
	Mouse_Baseline_Infected_13	Mouse	34414	242		B6	35	2016-11-16	-	-		-	-	-	Y	-	-	-	-		-	-	-	-	-	-	-	-	Y	-
	Mouse_Baseline_Infected_14	Mouse	36203	254		C12	35	2016-11-01	-	-		-	-	-	Y	-	-	-	-		-	-	-	-	-	-	-	-	Y	-
	Mouse_Baseline_Infected_15	Mouse	34460	192		C11	35	2016-11-01	-	-		-	-	-	Y	-	-	-	-		-	-	-	-	-	-	-	-	Y	-
	Mouse_Baseline_Infected_16	Mouse	34382	295		D16	35	2016-11-25	-	-		-	-	-	Y	-	-	-	-		-	-	-	-	-	-	-	-	-	-
	Mouse_Baseline_Infected_17	Mouse	34462	177		D17	35	2016-11-25	-	-		-	-	-	Y	-	-	-	-		-	-	-	-	-	-	-	-	-	-
	Mouse_Baseline_Infected_18	Mouse	29872	251		B7	35	2016-11-16	-	-		-	-	-	Y	-	-	-	-		-	-	-	-	-	-	-	-	Y	-
	Mouse_Baseline_Infected_2_Before	Mouse	47483	413		F28	35	2016-11-16	-	-		-	-	-	Y	-	-	Y	-		-	-	-	-	-	-	-	-	-	-
	Mouse_Baseline_Infected_3_Before	Mouse	46576	359		E24	35	2016-11-16	-	-		-	-	-	Y	-	-	Y	-		-	-	-	-	-	-	-	-	-	-
	Mouse_Baseline_Infected_4_Before	Mouse	38983	238		E25	35	2016-12-06	-	-		-	-	-	Y	-	-	Y	-		-	-	-	-	-	-	-	-	-	-
	Mouse_Baseline_Infected_5_Before	Mouse	35652	324		E21	35	2016-11-16	-	-		-	-	-	Y	-	-	Y	-		-	-	-	-	-	-	-	-	-	-
	Mouse_Baseline_Infected_6_Before	Mouse	27939	190		E23	35	2016-11-16	-	-		-	-	-	Y	-	-	Y	-		-	-	-	-	-	-	-	-	-	-
	Mouse_Baseline_Infected_7	Mouse	65368	408		F30	35	2016-11-16	-	-		-	-	-	Y	-	-	-	-		-	-	-	-	-	-	-	-	-	-
	Mouse_Baseline_Infected_8	Mouse	50208	353		D33	35	2016-12-06	-	-		-	-	-	Y	-	-	-	-		-	-	-	-	-	-	-	-	-	-
	Mouse_Baseline_Infected_9	Mouse	44022	371		C32	35	2016-11-01	-	-		-	-	-	Y	-	-	-	-		-	-	-	-	-	-	-	-	Y	-
	Mouse_Baseline_Uninfected_1	Mouse	84021	1084		A3	35	2016-11-01	-	-		-	-	Y	-	-	-	-	-		-	-	-	-	Y	-	-	-	-	-
	Mouse_Baseline_Uninfected_10	Mouse	59471	925		G37	35	2016-10-23	-	-		-	-	Y	-	-	-	-	-		-	-	-	-	-	-	-	-	-	-
	Mouse_Baseline_Uninfected_11	Mouse	55357	762		H43	35	2016-12-16	-	-		-	-	Y	-	-	-	-	-		-	-	-	-	-	-	Y	-	-	-
	Mouse_Baseline_Uninfected_12	Mouse	54667	788		A4	35	2016-11-03	-	-		-	-	Y	-	-	-	-	-		-	-	-	-	Y	-	-	-	-	-
	Mouse_Baseline_Uninfected_13	Mouse	52948	758		H44	35	2016-09-15	-	-		-	-	Y	-	-	-	-	-		-	-	-	-	-	-	Y	-	-	-
	Mouse_Baseline_Uninfected_14	Mouse	52135	780		A2	35	2016-11-01	-	-		-	-	Y	-	-	-	-	-		-	-	-	-	Y	-	-	-	-	-
	Mouse_Baseline_Uninfected_15	Mouse	51563	683		A1	35	2016-11-01	-	-		-	-	Y	-	-	-	-	-		-	-	-	-	Y	-	-	-	-	-
	Mouse_Baseline_Uninfected_16	Mouse	49479	791		H41	35	2016-12-16	-	-		-	-	Y	-	-	-	-	-		-	-	-	-	-	-	Y	-	-	-
	Mouse_Baseline_Uninfected_17	Mouse	48963	683		G39	35	2016-12-19	-	-		-	-	Y	-	-	-	-	-		-	-	-	-	-	-	-	-	-	-
	Mouse_Baseline_Uninfected_18	Mouse	44297	647		H47	35	2016-09-15	-	-		-	-	Y	-	-	-	-	-		-	-	-	-	-	-	Y	-	-	-
	Mouse_Baseline_Uninfected_2	Mouse	77594	1053		A5	35	2016-11-03	-	-		-	-	Y	-	-	-	-	-		-	-	-	-	Y	-	-	-	-	-
	Mouse_Baseline_Uninfected_3	Mouse	73220	1070		G46	35	2016-12-19	-	-		-	-	Y	-	-	-	-	-		-	-	-	-	-	-	-	-	-	-
	Mouse_Baseline_Uninfected_4	Mouse	65788	887		H45	35	2016-09-15	-	-		-	-	Y	-	-	-	-	-		-	-	-	-	-	-	Y	-	-	-
	Mouse_Baseline_Uninfected_5	Mouse	66336	906		G40	35	2016-12-19	-	-		-	-	Y	-	-	-	-	-		-	-	-	-	-	-	-	-	-	-
	Mouse_Baseline_Uninfected_6	Mouse	63658	811		A35	35	2016-11-03	-	-		-	-	Y	-	-	-	-	-		-	-	-	-	Y	-	-	-	-	-
	Mouse_Baseline_Uninfected_7	Mouse	61104	731		H42	35	2016-12-16	-	-		-	-	Y	-	-	-	-	-		-	-	-	-	-	-	Y	-	-	-
	Mouse_Baseline_Uninfected_8	Mouse	62179	798		G38	35	2016-10-23	-	-		-	-	Y	-	-	-	-	-		-	-	-	-	-	-	-	-	-	-
	Mouse_Baseline_Uninfected_9	Mouse	60237	721		G36	35	2016-09-15	-	-		-	-	Y	-	-	-	-	-		-	-	-	-	-	-	-	-	-	-
	Mouse_Control_InfectednoTreatment_10	Mouse	30985	296		C14	54	42675	-	-		-	-	-	-	-	-	-	-		-	-	-	-	-	-	-	-	-	Y
	Mouse_Control_InfectednoTreatment_13	Mouse	32671	230		B6	54	42690	-	-		-	-	-	-	-	-	-	-		-	-	-	-	-	-	-	-	-	Y
	Mouse_Control_InfectednoTreatment_14	Mouse	47981	408		C12	54	42675	-	-		-	-	-	-	-	-	-	-		-	-	-	-	-	-	-	-	-	Y
	Mouse_Control_InfectednoTreatment_15	Mouse	44272	362		C11	54	42675	-	-		-	-	-	-	-	-	-	-		-	-	-	-	-	-	-	-	-	Y
	Mouse_Control_InfectednoTreatment_18	Mouse	53630	523		B7	54	42690	-	-		-	-	-	-	-	-	-	-		-	-	-	-	-	-	-	-	-	Y
	Mouse_Control_InfectednoTreatment_9	Mouse	35768	349		C32	54	42675	-	-		-	-	-	-	-	-	-	-		-	-	-	-	-	-	-	-	-	Y
	Mouse_Control_UninfectednoTreatment_1	Mouse	74566	1004		A3	54	42675	-	-		-	-	-	-	-	-	-	-		-	-	-	-	-	Y	-	-	-	-
	Mouse_Control_UninfectednoTreatment_12	Mouse	62322	905		A4	54	42677	-	-		-	-	-	-	-	-	-	-		-	-	-	-	-	Y	-	-	-	-
	Mouse_Control_UninfectednoTreatment_14	Mouse	46188	675		A2	54	42675	-	-		-	-	-	-	-	-	-	-		-	-	-	-	-	Y	-	-	-	-
	Mouse_Control_UninfectednoTreatment_15	Mouse	57491	874		A1	54	42675	-	-		-	-	-	-	-	-	-	-		-	-	-	-	-	Y	-	-	-	-
	Mouse_Control_UninfectednoTreatment_2	Mouse	77727	1101		A5	54	42677	-	-		-	-	-	-	-	-	-	-		-	-	-	-	-	Y	-	-	-	-
	Mouse_Control_UninfectednoTreatment_6	Mouse	50688	628		A35	54	42677	-	-		-	-	-	-	-	-	-	-		-	-	-	-	-	Y	-	-	-	-
	Mouse_Control_UninfectedTreated_11	Mouse	51078	700		H43	54	42720	-	MEB+IVM		-	-	-	-	-	-	-	-		-	-	-	-	-	-	-	Y	-	-
	Mouse_Control_UninfectedTreated_13	Mouse	49233	931		H44	54	42628	-	MEB+IVM		-	-	-	-	-	-	-	-		-	-	-	-	-	-	-	Y	-	-
	Mouse_Control_UninfectedTreated_16	Mouse	92155	1160		H41	54	42720	-	MEB+IVM		-	-	-	-	-	-	-	-		-	-	-	-	-	-	-	Y	-	-
	Mouse_Control_UninfectedTreated_18	Mouse	44054	725		H47	54	42628	-	MEB+IVM		-	-	-	-	-	-	-	-		-	-	-	-	-	-	-	Y	-	-
	Mouse_Control_UninfectedTreated_4	Mouse	48336	815		H45	54	42628	-	MEB+IVM		-	-	-	-	-	-	-	-		-	-	-	-	-	-	-	Y	-	-
	Mouse_Control_UninfectedTreated_7	Mouse	40308	800		H42	54	42720	-	MEB+IVM		-	-	-	-	-	-	-	-		-	-	-	-	-	-	-	Y	-	-
	Mouse_Cured_1	Mouse	48630	767		F26	54	2016-11-16	-	MEB+IVM		-	-	-	-	-	-	-	Y		-	-	-	-	-	-	-	-	-	-
	Mouse_Cured_2	Mouse	44163	586		F28	54	2016-11-16	-	MEB+IVM		-	-	-	-	-	-	-	Y		-	-	-	-	-	-	-	-	-	-
	Mouse_Cured_3	Mouse	64528	755		E24	54	2016-11-16	-	MEB+IVM		-	-	-	-	-	-	-	Y		-	-	-	-	-	-	-	-	-	-
	Mouse_Cured_4	Mouse	59536	730		E25	54	2016-12-06	-	MEB+IVM		-	-	-	-	-	-	-	Y		-	-	-	-	-	-	-	-	-	-
	Mouse_Cured_5	Mouse	44719	588		E21	54	2016-11-16	-	MEB+IVM		-	-	-	-	-	-	-	Y		-	-	-	-	-	-	-	-	-	-
	Mouse_Cured_6	Mouse	47718	561		E23	54	2016-11-16	-	MEB+IVM		-	-	-	-	-	-	-	Y		-	-	-	-	-	-	-	-	-	-

## Sheet: B OTU read counts
	Supplementary Table S1B: Complete OTU phylogeny and 16S rRNA read counts for each sample.
				OTU ID	4481506	214919	New.ReferenceOTU0	276414	275339	274749	167719	199403	309382	439437	331043	4449524	311482	310301	242298	384555	239571	186464	199273	302503	339549	205134	259212	301870	199118	210665	277181	338258	New.ReferenceOTU1	4416562	2435303	312440	262329	322059	204003	4426641	319525	4480861	226404	743911	174066	304408	329712	336676	346870
				Sum reads	108968	101864	83388	80036	71157	70440	66584	64629	53066	52778	47724	46134	41016	39839	38474	32467	29557	26488	25166	22636	21926	21685	21095	20884	20783	20746	20513	19380	18811	18648	17835	16957	16795	16631	16551	15830	14781	14723	13615	12895	11516	11420	11417	11138	11117
				Kingdom	Bacteria	Bacteria	Bacteria	Bacteria	Bacteria	Bacteria	Bacteria	Bacteria	Bacteria	Bacteria	Bacteria	Bacteria	Bacteria	Bacteria	Bacteria	Bacteria	Bacteria	Bacteria	Bacteria	Bacteria	Bacteria	Bacteria	Bacteria	Bacteria	Bacteria	Bacteria	Bacteria	Bacteria	Bacteria	Bacteria	Bacteria	Bacteria	Bacteria	Bacteria	Bacteria	Bacteria	Bacteria	Bacteria	Bacteria	Bacteria	Bacteria	Bacteria	Bacteria	Bacteria	Bacteria
				Phylum	Bacteroidetes	Firmicutes	Bacteroidetes	Bacteroidetes	Bacteroidetes	Bacteroidetes	Firmicutes	Actinobacteria	Bacteroidetes	Bacteroidetes	Bacteroidetes	Bacteroidetes	Bacteroidetes	Firmicutes	Firmicutes	Bacteroidetes	Bacteroidetes	Actinobacteria	Bacteroidetes	Firmicutes	Bacteroidetes	Bacteroidetes	Firmicutes	Proteobacteria	Bacteroidetes	Bacteroidetes	Bacteroidetes	Bacteroidetes	Actinobacteria	Bacteroidetes	Bacteroidetes	Bacteroidetes	Firmicutes	Bacteroidetes	Bacteroidetes	Firmicutes	Bacteroidetes	Bacteroidetes	Bacteroidetes	Firmicutes	Firmicutes	Bacteroidetes	Firmicutes	Bacteroidetes	Bacteroidetes
				Class	Bacteroidia	Erysipelotrichia	Bacteroidia	Bacteroidia	Bacteroidia	Bacteroidia	Bacilli	Coriobacteriia	Bacteroidia	Bacteroidia	Bacteroidia	Bacteroidia	Bacteroidia	Clostridia	Clostridia	Bacteroidia	Bacteroidia	Coriobacteriia	Bacteroidia	Clostridia	Bacteroidia	Bacteroidia	Clostridia	Gammaproteobacteria	Bacteroidia	Bacteroidia	Bacteroidia	Bacteroidia	Coriobacteriia	Bacteroidia	Bacteroidia	Bacteroidia	Erysipelotrichia	Bacteroidia	Bacteroidia	Erysipelotrichia	Bacteroidia	Bacteroidia	Bacteroidia	Clostridia	Clostridia	Bacteroidia	Clostridia	Bacteroidia	Bacteroidia
				Order	Bacteroidales	Erysipelotrichales	Bacteroidales	Bacteroidales	Bacteroidales	Bacteroidales	Lactobacillales	Coriobacteriales	Bacteroidales	Bacteroidales	Bacteroidales	Bacteroidales	Bacteroidales	Clostridiales	Clostridiales	Bacteroidales	Bacteroidales	Coriobacteriales	Bacteroidales	Clostridiales	Bacteroidales	Bacteroidales	Clostridiales	Enterobacteriales	Bacteroidales	Bacteroidales	Bacteroidales	Bacteroidales	Coriobacteriales	Bacteroidales	Bacteroidales	Bacteroidales	Erysipelotrichales	Bacteroidales	Bacteroidales	Erysipelotrichales	Bacteroidales	Bacteroidales	Bacteroidales	Clostridiales	Clostridiales	Bacteroidales	Clostridiales	Bacteroidales	Bacteroidales
				Family	Muribaculaceae	Erysipelotrichaceae	Muribaculaceae	Muribaculaceae	Muribaculaceae	Muribaculaceae	Lactobacillaceae	Eggerthellaceae	Muribaculaceae	Muribaculaceae	Muribaculaceae	Prevotellaceae	Bacteroidaceae	Lachnospiraceae	Peptostreptococcaceae	Muribaculaceae	Prevotellaceae	Eggerthellaceae	Muribaculaceae	Ruminococcaceae	Muribaculaceae	Muribaculaceae	Ruminococcaceae	Enterobacteriaceae	Muribaculaceae	Muribaculaceae	Muribaculaceae	Muribaculaceae	Atopobiaceae	Prevotellaceae	Muribaculaceae	Muribaculaceae	Erysipelotrichaceae	Muribaculaceae	Muribaculaceae	Erysipelotrichaceae	Muribaculaceae	Prevotellaceae	Prevotellaceae	Lachnospiraceae	Clostridiaceae 1	Muribaculaceae	Lachnospiraceae	Muribaculaceae	Muribaculaceae
				Genus	uncultured bacterium	Turicibacter	uncultured bacterium	uncultured bacterium	uncultured bacterium	uncultured bacterium	Lactobacillus	Enterorhabdus	uncultured bacterium	uncultured bacterium	uncultured bacterium	Prevotellaceae UCG-001	Bacteroides	Agathobacter	Paeniclostridium	uncultured bacterium	Prevotella 2	Enterorhabdus	uncultured bacterium	UBA1819	uncultured bacterium	uncultured bacterium	Ruminococcaceae UCG-014	Klebsiella	uncultured bacterium	uncultured bacterium	uncultured bacterium	uncultured bacterium	-	Prevotella 2	uncultured bacterium	uncultured bacterium	Dubosiella	uncultured bacterium	uncultured bacterium	Dubosiella	uncultured bacterium	Prevotella 9	Prevotella 2	Roseburia	Clostridium sensu stricto 1	uncultured bacterium	uncultured	uncultured bacterium	uncultured bacterium
				Species	-	uncultured bacterium	-	-	-	-	uncultured bacterium	uncultured bacterium	-	-	-	uncultured bacterium	uncultured bacterium	-	uncultured bacterium	-	uncultured bacterium	uncultured bacterium	-	-	-	-	uncultured bacterium	Klebsiella variicola At-22	-	-	-	-	-	uncultured bacterium	-	-	uncultured bacterium	-	-	uncultured bacterium	-	uncultured bacterium	uncultured bacterium	uncultured bacterium	uncultured bacterium	-	uncultured bacterium	-	-
	Sample Name	Species		Full Taxonomy	Bacteria|Bacteroidetes|Bacteroidia|Bacteroidales|Muribaculaceae|uncultured_bacterium|OTU4481506	Bacteria|Firmicutes|Erysipelotrichia|Erysipelotrichales|Erysipelotrichaceae|Turicibacter|uncultured_bacterium|OTU214919	Bacteria|Bacteroidetes|Bacteroidia|Bacteroidales|Muribaculaceae|uncultured_bacterium|OTUNew_ReferenceOTU0	Bacteria|Bacteroidetes|Bacteroidia|Bacteroidales|Muribaculaceae|uncultured_bacterium|OTU276414	Bacteria|Bacteroidetes|Bacteroidia|Bacteroidales|Muribaculaceae|uncultured_bacterium|OTU275339	Bacteria|Bacteroidetes|Bacteroidia|Bacteroidales|Muribaculaceae|uncultured_bacterium|OTU274749	Bacteria|Firmicutes|Bacilli|Lactobacillales|Lactobacillaceae|Lactobacillus|uncultured_bacterium|OTU167719	Bacteria|Actinobacteria|Coriobacteriia|Coriobacteriales|Eggerthellaceae|Enterorhabdus|uncultured_bacterium|OTU199403	Bacteria|Bacteroidetes|Bacteroidia|Bacteroidales|Muribaculaceae|uncultured_bacterium|OTU309382	Bacteria|Bacteroidetes|Bacteroidia|Bacteroidales|Muribaculaceae|uncultured_bacterium|OTU439437	Bacteria|Bacteroidetes|Bacteroidia|Bacteroidales|Muribaculaceae|uncultured_bacterium|OTU331043	Bacteria|Bacteroidetes|Bacteroidia|Bacteroidales|Prevotellaceae|Prevotellaceae_UCG_001|uncultured_bacterium|OTU4449524	Bacteria|Bacteroidetes|Bacteroidia|Bacteroidales|Bacteroidaceae|Bacteroides|uncultured_bacterium|OTU311482	Bacteria|Firmicutes|Clostridia|Clostridiales|Lachnospiraceae|Agathobacter|OTU310301	Bacteria|Firmicutes|Clostridia|Clostridiales|Peptostreptococcaceae|Paeniclostridium|uncultured_bacterium|OTU242298	Bacteria|Bacteroidetes|Bacteroidia|Bacteroidales|Muribaculaceae|uncultured_bacterium|OTU384555	Bacteria|Bacteroidetes|Bacteroidia|Bacteroidales|Prevotellaceae|Prevotella_2|uncultured_bacterium|OTU239571	Bacteria|Actinobacteria|Coriobacteriia|Coriobacteriales|Eggerthellaceae|Enterorhabdus|uncultured_bacterium|OTU186464	Bacteria|Bacteroidetes|Bacteroidia|Bacteroidales|Muribaculaceae|uncultured_bacterium|OTU199273	Bacteria|Firmicutes|Clostridia|Clostridiales|Ruminococcaceae|UBA1819|OTU302503	Bacteria|Bacteroidetes|Bacteroidia|Bacteroidales|Muribaculaceae|uncultured_bacterium|OTU339549	Bacteria|Bacteroidetes|Bacteroidia|Bacteroidales|Muribaculaceae|uncultured_bacterium|OTU205134	Bacteria|Firmicutes|Clostridia|Clostridiales|Ruminococcaceae|Ruminococcaceae_UCG_014|uncultured_bacterium|OTU259212	Bacteria|Proteobacteria|Gammaproteobacteria|Enterobacteriales|Enterobacteriaceae|Klebsiella|Klebsiella_variicola_At_22|OTU301870	Bacteria|Bacteroidetes|Bacteroidia|Bacteroidales|Muribaculaceae|uncultured_bacterium|OTU199118	Bacteria|Bacteroidetes|Bacteroidia|Bacteroidales|Muribaculaceae|uncultured_bacterium|OTU210665	Bacteria|Bacteroidetes|Bacteroidia|Bacteroidales|Muribaculaceae|uncultured_bacterium|OTU277181	Bacteria|Bacteroidetes|Bacteroidia|Bacteroidales|Muribaculaceae|uncultured_bacterium|OTU338258	Bacteria|Actinobacteria|Coriobacteriia|Coriobacteriales|Atopobiaceae|OTUNew_ReferenceOTU1	Bacteria|Bacteroidetes|Bacteroidia|Bacteroidales|Prevotellaceae|Prevotella_2|uncultured_bacterium|OTU4416562	Bacteria|Bacteroidetes|Bacteroidia|Bacteroidales|Muribaculaceae|uncultured_bacterium|OTU2435303	Bacteria|Bacteroidetes|Bacteroidia|Bacteroidales|Muribaculaceae|uncultured_bacterium|OTU312440	Bacteria|Firmicutes|Erysipelotrichia|Erysipelotrichales|Erysipelotrichaceae|Dubosiella|uncultured_bacterium|OTU262329	Bacteria|Bacteroidetes|Bacteroidia|Bacteroidales|Muribaculaceae|uncultured_bacterium|OTU322059	Bacteria|Bacteroidetes|Bacteroidia|Bacteroidales|Muribaculaceae|uncultured_bacterium|OTU204003	Bacteria|Firmicutes|Erysipelotrichia|Erysipelotrichales|Erysipelotrichaceae|Dubosiella|uncultured_bacterium|OTU4426641	Bacteria|Bacteroidetes|Bacteroidia|Bacteroidales|Muribaculaceae|uncultured_bacterium|OTU319525	Bacteria|Bacteroidetes|Bacteroidia|Bacteroidales|Prevotellaceae|Prevotella_9|uncultured_bacterium|OTU4480861	Bacteria|Bacteroidetes|Bacteroidia|Bacteroidales|Prevotellaceae|Prevotella_2|uncultured_bacterium|OTU226404	Bacteria|Firmicutes|Clostridia|Clostridiales|Lachnospiraceae|Roseburia|uncultured_bacterium|OTU743911	Bacteria|Firmicutes|Clostridia|Clostridiales|Clostridiaceae_1|Clostridium_sensu_stricto_1|uncultured_bacterium|OTU174066	Bacteria|Bacteroidetes|Bacteroidia|Bacteroidales|Muribaculaceae|uncultured_bacterium|OTU304408	Bacteria|Firmicutes|Clostridia|Clostridiales|Lachnospiraceae|uncultured|uncultured_bacterium|OTU329712	Bacteria|Bacteroidetes|Bacteroidia|Bacteroidales|Muribaculaceae|uncultured_bacterium|OTU336676	Bacteria|Bacteroidetes|Bacteroidia|Bacteroidales|Muribaculaceae|uncultured_bacterium|OTU346870
	Human_Baseline_Infected_1_Before	Human			0	2	0	0	0	0	0	0	0	0	0	0	0	0	0	0	0	0	0	0	0	0	2	0	0	0	0	0	0	0	0	0	0	0	0	0	0	557	0	0	33	0	0	0	0
	Human_Baseline_Infected_10_Before	Human			0	0	0	0	0	0	0	0	0	0	0	0	0	0	0	0	0	0	0	0	0	0	5	0	0	0	0	0	0	1	0	0	0	0	0	0	0	408	0	0	2	0	0	0	0
	Human_Baseline_Infected_11_Before	Human			0	0	0	0	0	0	0	0	0	0	0	0	0	4	1	0	0	0	0	0	0	0	0	0	0	0	0	0	0	0	0	0	0	0	0	0	0	423	0	0	45	0	0	0	0
	Human_Baseline_Infected_12	Human			0	0	0	0	0	0	0	0	0	0	0	0	0	1	0	0	0	0	0	0	0	0	0	0	0	0	0	0	0	0	0	0	0	0	0	0	0	546	0	0	372	0	0	0	0
	Human_Baseline_Infected_13	Human			0	0	0	0	0	0	0	0	0	0	0	0	0	7	0	0	0	0	0	0	0	0	0	0	0	0	0	0	0	0	0	0	0	0	0	0	0	10	0	0	288	0	0	0	0
	Human_Baseline_Infected_14	Human			0	0	0	0	0	0	0	0	0	0	0	0	0	4	0	0	0	0	0	0	0	0	0	0	0	0	0	0	0	0	0	0	0	0	0	0	0	0	0	0	0	0	0	0	0
	Human_Baseline_Infected_15	Human			0	0	0	0	0	0	0	0	0	0	0	0	0	0	0	0	0	0	0	0	0	0	1	0	0	0	0	0	0	0	0	0	0	0	0	0	0	183	0	0	207	0	0	0	0
	Human_Baseline_Infected_16	Human			0	0	0	0	0	0	0	0	0	0	0	0	0	1	0	0	0	0	0	0	0	0	0	0	0	0	0	0	0	1	0	0	0	0	0	0	0	0	0	0	50	0	0	0	0
	Human_Baseline_Infected_17	Human			0	0	0	0	0	0	0	0	0	0	0	0	0	0	0	0	0	0	0	0	0	0	0	0	0	0	0	0	0	0	0	0	0	0	0	0	0	5	0	0	167	0	0	0	0
	Human_Baseline_Infected_18	Human			0	0	0	0	0	0	0	0	0	0	0	0	0	4	0	0	0	0	0	0	0	0	0	0	0	0	0	0	0	0	0	0	0	0	0	0	0	0	0	0	232	0	0	0	0
	Human_Baseline_Infected_19	Human			0	0	0	0	0	0	0	0	0	0	0	0	0	1	0	0	0	0	0	0	0	0	0	0	0	0	0	0	0	0	0	0	0	0	0	0	0	0	0	0	118	0	0	0	0
	Human_Baseline_Infected_2_Before	Human			0	0	0	0	0	0	0	0	0	0	0	0	0	0	0	0	0	0	0	0	0	0	0	0	0	0	0	0	0	0	0	0	0	0	0	0	0	1038	0	0	193	0	0	0	0
	Human_Baseline_Infected_20	Human			0	0	0	0	0	0	0	0	0	0	0	0	0	1	0	0	0	0	0	0	0	0	0	0	0	0	0	0	0	0	0	0	0	0	0	0	0	0	0	0	52	0	0	0	0
	Human_Baseline_Infected_3_Before	Human			0	0	0	0	0	0	0	0	0	0	0	0	0	0	0	0	0	0	0	0	0	0	0	0	0	0	0	0	0	0	0	0	0	0	0	0	0	550	0	0	121	0	0	0	0
	Human_Baseline_Infected_4_Before	Human			0	0	0	0	0	0	0	0	0	0	0	0	0	4	0	0	0	0	0	0	0	0	0	0	0	0	0	0	0	0	0	0	0	0	0	0	0	58	0	0	2	0	0	0	0
	Human_Baseline_Infected_5_Before	Human			0	0	0	0	0	0	0	0	0	0	0	0	0	0	0	0	0	0	0	0	0	0	0	0	0	0	0	0	0	0	0	0	0	0	0	0	0	2	0	0	290	0	0	0	0
	Human_Baseline_Infected_6_Before	Human			0	0	0	0	0	0	0	0	0	0	0	0	0	0	0	0	0	0	0	2	0	0	0	0	0	0	0	0	0	0	0	0	0	0	0	0	0	14	0	0	78	0	0	0	0
	Human_Baseline_Infected_7_Before	Human			0	0	0	0	0	0	0	0	0	0	0	0	0	1	0	0	0	0	0	0	0	0	0	0	0	0	0	0	0	0	0	0	0	0	0	0	0	109	0	0	54	0	0	0	0
	Human_Baseline_Infected_8_Before	Human			0	0	0	0	0	0	0	0	0	0	0	0	0	0	0	0	0	0	0	0	0	0	0	0	0	0	0	0	0	0	0	0	0	0	0	0	0	179	0	0	0	0	0	0	0
	Human_Baseline_Infected_9_Before	Human			0	0	0	0	0	0	0	0	0	0	0	0	0	1	0	0	0	0	0	0	0	0	0	0	0	0	0	0	0	0	0	0	0	0	0	0	0	22	0	0	191	0	0	0	0
	Human_Baseline_Uninfected_1	Human			0	0	0	0	0	0	0	0	0	0	0	0	0	2	0	0	0	0	0	0	0	0	0	0	0	0	0	0	0	0	0	0	0	0	0	0	0	6	0	0	81	0	0	0	0
	Human_Baseline_Uninfected_10	Human			0	0	0	0	0	0	0	0	0	0	0	0	0	16	0	0	0	0	0	0	0	0	0	0	0	0	0	0	0	0	0	0	0	0	0	0	0	0	0	0	6	0	0	0	0
	Human_Baseline_Uninfected_11	Human			0	0	0	0	0	0	0	0	0	0	0	0	0	0	0	0	0	0	0	0	0	0	0	0	0	0	0	0	0	0	0	0	0	0	0	0	0	128	0	0	42	0	0	0	0
	Human_Baseline_Uninfected_12	Human			0	0	0	0	0	0	0	0	0	0	0	0	0	2	0	0	0	0	0	0	0	0	0	0	0	0	0	0	0	0	0	0	0	0	0	0	0	0	0	0	259	0	0	0	0
	Human_Baseline_Uninfected_13	Human			0	0	0	0	0	0	0	0	0	0	0	0	0	1	0	0	0	0	0	0	0	0	1	0	0	0	0	0	0	0	0	0	0	0	0	0	0	27	0	0	155	0	0	0	0
	Human_Baseline_Uninfected_14	Human			0	0	0	0	0	0	0	0	0	0	0	0	0	0	0	0	0	0	0	0	0	0	4	0	0	0	0	0	0	0	0	0	0	0	0	0	0	0	0	0	0	0	0	0	0
	Human_Baseline_Uninfected_15	Human			0	0	0	0	0	0	0	0	0	0	0	0	0	1	0	0	0	0	0	0	0	0	0	0	0	0	0	0	0	0	0	0	0	0	0	0	0	8	0	0	147	0	0	0	0
	Human_Baseline_Uninfected_16	Human			0	0	0	0	0	0	0	0	0	0	0	0	0	0	0	0	0	0	0	0	0	0	0	0	0	0	0	0	0	0	0	0	0	0	0	0	0	1	0	0	1	0	0	0	0
	Human_Baseline_Uninfected_17	Human			0	0	0	0	0	0	0	0	0	0	0	0	0	0	0	0	0	0	0	0	0	0	0	0	0	0	0	0	0	0	0	0	0	0	0	0	0	0	0	0	1	0	0	0	0
	Human_Baseline_Uninfected_18	Human			0	0	0	0	0	0	0	0	0	0	0	0	0	0	0	0	0	0	0	0	0	0	1	0	0	0	0	0	0	0	0	0	0	0	0	0	0	348	0	0	39	0	0	0	0
	Human_Baseline_Uninfected_19	Human			0	0	0	0	0	0	0	0	0	0	0	0	0	2	0	0	0	0	0	0	0	0	0	0	0	0	0	0	0	0	0	0	0	0	0	0	0	222	0	0	0	0	0	0	0
	Human_Baseline_Uninfected_2	Human			0	0	0	0	0	0	0	0	0	0	0	0	0	6	0	0	0	0	0	0	0	0	1	0	0	0	0	0	0	0	0	0	0	0	0	0	0	0	0	0	175	0	0	0	0
	Human_Baseline_Uninfected_20	Human			0	0	0	0	0	0	0	0	0	0	0	0	0	0	0	0	0	0	0	0	0	0	2	0	0	0	0	0	0	0	0	0	0	0	0	0	0	0	0	0	776	0	0	0	0
	Human_Baseline_Uninfected_21	Human			0	0	0	0	0	0	0	0	0	0	0	0	0	0	0	0	0	0	0	0	0	0	2	0	0	0	0	0	0	0	0	0	0	0	0	0	0	289	0	0	141	0	0	0	0
	Human_Baseline_Uninfected_22	Human			0	0	0	0	0	0	0	0	0	0	0	0	0	0	0	0	0	0	0	0	0	0	0	0	0	0	0	0	0	0	0	0	0	0	0	0	0	93	0	0	110	0	0	0	0
	Human_Baseline_Uninfected_23	Human			0	0	0	0	0	0	0	0	0	0	0	0	0	1	0	0	0	0	0	0	0	0	0	0	0	0	0	0	0	0	0	0	0	0	0	0	0	0	0	0	17	0	0	0	0
	Human_Baseline_Uninfected_24	Human			0	0	0	0	0	0	0	0	0	0	0	0	0	2	0	0	0	0	0	0	0	0	0	0	0	0	0	0	0	0	0	0	0	0	0	0	0	0	0	0	25	0	0	0	0
	Human_Baseline_Uninfected_25	Human			0	0	0	0	0	0	0	0	0	0	0	0	0	10	0	0	0	0	0	0	0	0	1	0	0	0	0	0	0	0	0	0	0	0	0	0	0	199	0	0	13	0	0	0	0
	Human_Baseline_Uninfected_26	Human			0	0	0	0	0	0	0	0	0	0	0	0	0	58	0	0	0	0	0	0	0	0	0	0	0	0	0	0	0	0	0	0	0	0	0	0	0	124	0	0	1	0	0	0	0
	Human_Baseline_Uninfected_27	Human			0	0	0	0	0	0	0	0	0	0	0	0	0	0	0	0	0	0	0	1	0	0	0	0	0	0	0	0	0	0	0	0	0	0	0	0	0	0	0	0	1	0	0	0	0
	Human_Baseline_Uninfected_28	Human			0	0	0	0	0	0	0	0	0	0	0	0	0	0	1	0	0	0	0	0	0	0	0	0	0	0	0	0	0	5	0	0	0	0	0	0	0	0	24	0	72	0	0	0	0
	Human_Baseline_Uninfected_29	Human			0	0	0	0	0	0	0	0	0	0	0	0	0	1	0	0	0	0	0	0	0	0	0	0	0	0	0	0	0	0	0	0	0	0	0	0	0	1004	0	0	156	0	0	0	0
	Human_Baseline_Uninfected_3	Human			0	0	0	0	0	0	0	0	0	0	0	0	0	10	0	0	0	0	0	1	0	0	0	0	0	0	0	0	0	0	0	0	0	0	0	0	0	31	0	0	27	0	0	0	0
	Human_Baseline_Uninfected_30	Human			0	0	0	0	0	0	0	0	0	0	0	0	0	5	0	0	0	0	0	0	0	0	1	0	0	0	0	0	0	0	0	0	0	0	0	0	0	678	0	0	0	0	0	0	0
	Human_Baseline_Uninfected_31	Human			0	0	0	0	0	0	0	0	0	0	0	0	0	0	0	0	0	0	0	0	0	0	0	0	0	0	0	0	0	0	0	0	0	0	0	0	0	152	0	0	101	0	0	0	0
	Human_Baseline_Uninfected_32	Human			0	0	0	0	0	0	0	0	0	0	0	0	0	7	0	0	0	0	0	0	0	0	0	0	0	0	0	0	0	0	0	0	0	0	0	0	0	0	0	0	737	0	0	0	0
	Human_Baseline_Uninfected_33	Human			0	0	0	0	0	0	0	0	0	0	0	0	0	14	0	0	0	0	0	1	0	0	0	0	0	0	0	0	0	0	0	0	0	0	0	0	0	0	0	0	29	0	0	0	0
	Human_Baseline_Uninfected_34	Human			0	0	0	0	0	0	0	0	0	0	0	0	0	1	0	0	0	0	0	0	0	0	0	0	0	0	0	0	0	0	0	0	0	0	0	0	0	2134	0	0	455	0	0	0	0
	Human_Baseline_Uninfected_35	Human			0	0	0	0	0	0	0	0	0	0	0	0	0	0	0	0	0	0	0	0	0	0	1	0	0	0	0	0	0	0	0	0	0	0	0	0	0	992	0	0	61	0	0	0	0
	Human_Baseline_Uninfected_36	Human			0	0	0	0	0	0	0	0	0	0	0	0	0	0	0	0	0	0	0	0	0	0	0	0	0	0	0	0	0	0	0	0	0	0	0	0	0	0	0	0	0	0	0	0	0
	Human_Baseline_Uninfected_37	Human			0	0	0	0	0	0	0	0	0	0	0	0	0	0	0	0	0	0	0	0	0	0	0	0	0	0	0	0	0	0	0	0	0	0	0	0	0	0	0	0	132	0	0	0	0
	Human_Baseline_Uninfected_38	Human			0	0	0	0	0	0	0	0	0	0	0	0	0	1	0	0	0	0	0	1	0	0	0	0	0	0	0	0	0	0	0	0	0	0	0	0	0	7	0	0	497	0	0	0	0
	Human_Baseline_Uninfected_39	Human			0	0	0	0	0	0	0	0	0	0	0	0	0	0	0	0	0	0	0	0	0	0	0	0	0	0	0	0	0	0	0	0	0	0	0	0	0	374	0	0	240	0	0	0	0
	Human_Baseline_Uninfected_4	Human			0	0	0	0	0	0	0	0	0	0	0	0	0	0	0	0	0	0	0	0	0	0	0	0	0	0	0	0	0	0	0	0	0	0	0	0	0	118	0	0	1	0	0	0	0
	Human_Baseline_Uninfected_40	Human			0	0	0	0	0	0	0	0	0	0	0	0	0	0	0	0	0	0	0	0	0	0	0	0	0	0	0	0	0	0	0	0	0	0	0	0	0	38	0	0	0	0	0	0	0
	Human_Baseline_Uninfected_41	Human			0	0	0	0	0	0	0	0	0	0	0	0	0	0	8	0	0	0	0	0	0	0	2	0	0	0	0	0	0	0	0	0	0	0	0	0	0	0	0	0	0	0	0	0	0
	Human_Baseline_Uninfected_42	Human			0	0	0	0	0	0	0	0	0	0	0	0	0	14	0	0	0	0	0	0	0	0	2	0	0	0	0	0	0	0	0	0	0	0	0	0	0	0	0	0	650	0	0	0	0
	Human_Baseline_Uninfected_43	Human			0	0	0	0	0	0	0	0	0	0	0	0	0	0	0	0	0	0	0	0	0	0	0	0	0	0	0	0	0	0	0	0	0	0	0	0	0	0	0	0	428	0	0	0	0
	Human_Baseline_Uninfected_44	Human			0	0	0	0	0	0	0	0	0	0	0	0	0	4	0	0	0	0	0	0	0	0	0	0	0	0	0	0	0	0	0	0	0	0	0	0	0	7	0	0	1	0	0	0	0
	Human_Baseline_Uninfected_45	Human			0	0	0	0	0	0	0	0	0	0	0	0	0	17	0	0	0	0	0	0	0	0	0	0	0	0	0	0	0	0	0	0	0	0	0	0	0	309	0	0	365	0	0	0	0
	Human_Baseline_Uninfected_46	Human			0	0	0	0	0	0	0	0	0	0	0	0	0	8	0	0	0	0	0	0	0	0	0	0	0	0	0	0	0	0	0	0	0	0	0	0	0	42	0	0	502	0	0	0	0
	Human_Baseline_Uninfected_47	Human			0	0	0	0	0	0	0	0	0	0	0	0	0	0	0	0	0	0	0	0	0	0	0	0	0	0	0	0	0	0	0	0	0	0	0	0	0	71	0	0	243	0	0	0	0
	Human_Baseline_Uninfected_5	Human			0	0	0	0	0	0	0	0	0	0	0	0	0	3	0	0	0	0	0	0	0	0	0	0	0	0	0	0	0	0	0	0	0	0	0	0	0	2	0	0	0	0	0	0	0
	Human_Baseline_Uninfected_6	Human			0	0	0	0	0	0	0	0	0	0	0	0	0	12	0	0	0	0	0	1	0	0	0	0	0	0	0	0	0	0	0	0	0	0	0	0	0	0	0	0	384	0	0	0	0
	Human_Baseline_Uninfected_7	Human			0	0	0	0	0	0	0	0	0	0	0	0	0	0	0	0	0	0	0	0	0	0	0	0	0	0	0	0	0	0	0	0	0	0	0	0	0	0	0	0	5	0	0	0	0
	Human_Baseline_Uninfected_8	Human			0	0	0	0	0	0	0	0	0	0	0	0	0	1	0	0	0	0	0	0	0	0	0	0	0	0	0	0	0	0	0	0	0	0	0	0	0	477	0	0	4	0	0	0	0
	Human_Baseline_Uninfected_9	Human			0	0	0	0	0	0	0	0	0	0	0	0	0	0	0	0	0	0	0	0	0	0	1	0	0	0	0	0	0	0	0	0	0	0	0	0	0	0	0	0	169	0	0	0	0
	Human_Control_UninfectednoTreatment_17	Human			0	0	0	0	0	0	0	1	0	0	0	0	0	0	0	0	0	0	0	3	0	0	0	0	0	0	0	0	0	0	0	0	0	0	0	0	0	0	0	0	0	0	0	0	0
	Human_Control_UninfectednoTreatment_18	Human			0	0	0	0	0	0	0	0	0	0	0	0	0	0	0	0	0	0	0	0	0	0	0	0	0	0	0	0	0	0	0	0	0	0	0	0	0	136	0	0	172	0	0	0	0
	Human_Control_UninfectednoTreatment_19	Human			0	0	0	0	0	0	0	0	0	0	0	0	0	1	0	0	0	0	0	0	0	0	3	0	0	0	0	0	0	0	0	0	0	0	0	0	0	370	0	0	0	0	0	0	0
	Human_Control_UninfectednoTreatment_21	Human			0	0	0	0	0	0	0	0	0	0	0	0	0	0	0	0	0	0	0	0	0	0	1	0	0	0	0	0	0	0	0	0	0	0	0	0	0	621	0	0	19	0	0	0	0
	Human_Control_UninfectednoTreatment_22	Human			0	0	0	0	0	0	0	0	0	0	0	0	0	0	0	0	0	0	0	0	0	0	4	0	0	0	0	0	0	0	0	0	0	0	0	0	0	150	0	0	20	0	0	0	0
	Human_Control_UninfectednoTreatment_23	Human			0	0	0	0	0	0	0	0	0	0	0	0	0	2	0	0	0	0	0	0	0	0	0	0	0	0	0	0	0	0	0	0	0	0	0	0	0	0	0	0	631	0	0	0	0
	Human_Control_UninfectednoTreatment_26	Human			0	0	0	0	0	0	0	0	0	0	0	0	0	2	0	0	0	0	0	0	0	0	0	0	0	0	0	0	0	0	0	0	0	0	0	0	0	88	0	0	0	0	0	0	0
	Human_Control_UninfectednoTreatment_28	Human			0	0	0	0	0	0	0	0	0	0	0	0	0	0	0	0	0	0	0	0	0	0	1	0	0	0	0	0	0	0	0	0	0	0	0	0	0	0	0	0	110	0	0	0	0
	Human_Control_UninfectednoTreatment_30	Human			0	0	0	0	0	0	0	0	0	0	0	0	0	11	0	0	0	0	0	0	0	0	0	0	0	0	0	0	0	0	0	0	0	0	0	0	0	648	0	0	231	0	0	0	0
	Human_Control_UninfectednoTreatment_31	Human			0	0	0	0	0	0	0	0	0	0	0	0	0	1	0	0	0	0	0	0	0	0	0	0	0	0	0	0	0	0	0	0	0	0	0	0	0	3	0	0	38	0	0	0	0
	Human_Control_UninfectednoTreatment_35	Human			0	0	0	0	0	0	0	0	0	0	0	0	0	4	0	0	0	0	0	0	0	0	1	0	0	0	0	0	0	0	0	0	0	0	0	0	0	285	0	0	42	0	0	0	0
	Human_Control_UninfectednoTreatment_37	Human			0	0	0	0	0	0	0	0	0	0	0	0	0	2	0	0	0	0	0	0	0	0	0	0	0	0	0	0	0	0	0	0	0	0	0	0	0	0	0	0	26	0	0	0	0
	Human_Control_UninfectednoTreatment_39	Human			0	0	0	0	0	0	0	0	0	0	0	0	0	0	0	0	0	0	0	0	0	0	0	0	0	0	0	0	0	0	0	0	0	0	0	0	0	163	0	0	308	0	0	0	0
	Human_Control_UninfectednoTreatment_6	Human			0	0	0	0	0	0	0	0	0	0	0	0	0	0	0	0	0	0	0	0	0	0	0	0	0	0	0	0	0	0	0	0	0	0	0	0	0	41	0	0	894	0	0	0	0
	Human_Control_UninfectednoTreatment_7	Human			0	0	0	0	0	0	0	0	0	0	0	0	0	16	0	0	0	0	0	0	0	0	0	0	0	0	0	0	0	0	0	0	0	0	0	0	0	1	0	0	1	0	0	0	0
	Human_Control_UninfectednoTreatment_9	Human			0	0	0	0	0	0	0	0	0	0	0	0	0	0	0	0	17	0	0	0	0	0	0	0	0	0	0	0	0	0	0	0	0	0	0	0	0	0	0	0	9	0	0	0	0
	Human_Control_UninfectedTreated_10	Human			0	0	0	0	0	0	0	0	0	0	0	0	0	1	0	0	0	0	0	0	0	0	1	0	0	0	0	0	0	0	0	0	0	0	0	0	0	0	0	0	116	0	0	0	0
	Human_Control_UninfectedTreated_12	Human			0	0	0	0	0	0	0	0	0	0	0	0	0	11	0	0	0	0	0	0	0	0	0	0	0	0	0	0	0	0	0	0	0	0	0	0	0	1	0	0	10	0	0	0	0
	Human_Control_UninfectedTreated_13	Human			0	0	0	0	0	0	0	0	0	0	0	0	0	0	0	0	0	0	0	0	0	0	0	0	0	0	0	0	0	0	0	0	0	0	0	0	0	0	0	0	105	0	0	0	0
	Human_Control_UninfectedTreated_14	Human			0	0	0	0	0	0	0	0	0	0	0	0	0	17	0	0	1	0	0	0	0	0	0	0	0	0	0	0	0	0	0	0	0	0	0	0	0	113	0	0	2	0	0	0	0
	Human_Control_UninfectedTreated_15	Human			0	0	0	0	0	0	0	0	0	0	0	0	0	20	0	0	0	0	0	0	0	0	0	0	0	0	0	0	0	0	0	0	0	0	0	0	0	49	0	0	42	0	0	0	0
	Human_Control_UninfectedTreated_16	Human			0	0	0	0	0	0	0	0	0	0	0	0	0	1	0	0	0	0	0	0	0	0	0	0	0	0	0	0	0	0	0	0	0	0	0	0	0	7	0	0	15	0	0	0	0
	Human_Control_UninfectedTreated_24	Human			0	0	0	0	0	0	0	0	0	0	0	0	0	0	0	0	0	0	0	0	0	0	0	0	0	0	0	0	0	0	0	0	0	0	0	0	0	0	0	0	505	0	0	0	0
	Human_Control_UninfectedTreated_25	Human			0	0	0	0	0	0	0	0	0	0	0	0	0	4	0	0	0	0	0	0	0	0	0	0	0	0	0	0	0	0	0	0	0	0	0	0	0	0	0	0	105	0	0	0	0
	Human_Control_UninfectedTreated_29	Human			0	0	0	0	0	0	0	0	0	0	0	0	0	0	0	0	0	0	0	0	0	0	0	0	0	0	0	0	0	0	0	0	0	0	0	0	0	404	0	0	225	0	0	0	0
	Human_Control_UninfectedTreated_3	Human			0	0	0	0	0	0	0	0	0	0	0	0	0	1	0	0	0	0	0	0	0	0	0	0	0	0	0	0	0	0	0	0	0	0	0	0	0	0	0	0	73	0	0	0	0
	Human_Control_UninfectedTreated_32	Human			0	0	0	0	0	0	0	0	0	0	0	0	0	0	0	0	0	0	0	0	0	0	8	0	0	0	0	0	0	0	0	0	0	0	0	0	0	0	0	0	713	0	0	0	0
	Human_Control_UninfectedTreated_34	Human			0	0	0	0	0	0	0	0	0	0	0	0	0	0	0	0	0	0	0	0	0	0	0	0	0	0	0	0	0	0	0	0	0	0	0	0	0	1171	0	0	59	0	0	0	0
	Human_Control_UninfectedTreated_36	Human			0	0	0	0	0	0	0	0	0	0	0	0	0	0	0	0	0	0	0	0	0	0	0	0	0	0	0	0	0	0	0	0	0	0	0	0	0	0	0	0	0	0	0	0	0
	Human_Control_UninfectedTreated_40	Human			0	0	0	0	0	0	0	0	0	0	0	0	0	0	0	0	0	0	0	0	0	0	0	0	0	0	0	0	0	0	0	0	0	0	0	0	0	0	0	0	0	0	0	0	0
	Human_Control_UninfectedTreated_43	Human			0	0	0	0	0	0	0	0	0	0	0	0	0	1	0	0	0	0	0	0	0	0	1	0	0	0	0	0	0	0	0	0	0	0	0	0	0	0	0	0	1015	0	0	0	0
	Human_Control_UninfectedTreated_5	Human			0	0	0	0	0	0	0	0	0	0	0	0	0	0	0	0	0	0	0	0	0	0	0	0	0	0	0	0	0	0	0	0	0	0	0	0	0	0	0	0	0	0	0	0	0
	Human_Cured_1	Human			0	0	0	0	0	0	0	0	0	0	0	0	0	0	0	0	0	0	0	0	0	0	0	0	0	0	0	0	0	0	0	0	0	0	0	0	0	374	0	0	943	0	0	0	0
	Human_Cured_10	Human			0	0	0	0	0	0	0	0	0	0	0	0	0	1	0	0	0	0	0	0	0	0	8	0	0	0	0	0	0	0	0	0	0	0	0	0	0	1351	0	0	0	0	0	0	0
	Human_Cured_11	Human			0	0	0	0	0	0	0	0	0	0	0	0	0	0	0	0	0	0	0	0	0	0	7	0	0	0	0	0	0	0	0	0	0	0	0	0	0	204	0	0	63	0	0	0	0
	Human_Cured_2	Human			0	0	0	0	0	0	0	0	0	0	0	0	0	2	0	0	0	0	0	0	0	0	0	0	0	0	0	0	0	0	0	0	0	0	0	0	0	0	0	0	0	0	0	0	0
	Human_Cured_3	Human			0	0	0	0	0	0	0	0	0	0	0	0	0	1	0	0	0	0	0	0	0	0	1	0	0	0	0	0	0	0	0	0	0	0	0	0	0	381	0	0	12	0	0	0	0
	Human_Cured_4	Human			0	0	0	0	0	0	0	0	0	0	0	0	0	12	0	0	0	0	0	0	0	0	0	0	0	0	0	0	0	0	0	0	0	0	0	0	0	5	0	0	98	0	0	0	0
	Human_Cured_5	Human			0	0	0	0	0	0	0	0	0	0	0	0	0	0	0	0	3	0	0	0	0	0	0	0	0	0	0	0	0	0	0	0	0	0	0	0	0	50	0	0	384	0	0	0	0
	Human_Cured_6	Human			0	0	0	0	0	0	0	0	0	0	0	0	0	0	0	0	0	0	0	0	0	0	11	0	0	0	0	0	0	0	0	0	0	0	0	0	0	186	0	0	63	0	0	0	0
	Human_Cured_7	Human			0	0	0	0	0	0	0	0	0	0	0	0	0	0	1	0	0	0	0	0	0	0	2	0	0	0	0	0	0	0	0	0	0	0	0	0	0	47	0	0	42	0	0	0	0
	Human_Cured_8	Human			0	0	0	0	0	0	0	0	0	0	0	0	0	1	0	0	0	0	0	0	0	0	0	0	0	0	0	0	0	0	0	0	0	0	0	0	0	124	0	0	0	0	0	0	0
	Human_Cured_9	Human			0	0	0	0	0	0	0	0	0	0	0	0	0	0	0	0	0	0	0	0	0	0	0	0	0	0	0	0	0	0	0	0	0	0	0	0	0	6	0	0	167	0	0	0	0
	Mouse_Baseline_Infected_1_Before	Mouse			48	9968	7150	40	2757	108	5393	672	490	6631	143	6261	3401	3111	4953	1981	439	32	1033	3288	1121	8	226	0	241	956	60	203	568	1	0	71	0	54	422	0	0	0	821	67	0	395	0	435	0
	Mouse_Baseline_Infected_10	Mouse			2	2359	2915	4	3478	1	63	1460	478	0	0	4	2500	34	2525	3590	2350	244	19	982	1	0	259	0	110	537	0	2	1	2	1	0	0	0	298	0	0	0	4093	0	0	203	1	12	0
	Mouse_Baseline_Infected_11	Mouse			0	494	2	0	3547	0	3018	540	1257	1	18	3	1846	1891	3870	210	1073	586	0	705	824	0	176	0	937	1	5	0	19	4925	0	5	0	1	1	0	0	0	0	0	0	2	0	0	0
	Mouse_Baseline_Infected_12	Mouse			4	7431	1584	2	1555	0	78	1017	218	26	23	7	1632	40	2926	1057	2450	215	40	93	1	1	2133	0	34	224	2	1	4	4	1	9	0	3	128	0	0	0	2158	0	0	91	0	23	1
	Mouse_Baseline_Infected_13	Mouse			3	3358	0	0	2938	3	1501	2681	1062	0	47	3	981	903	1166	913	2338	731	0	3	1890	0	2367	0	1665	5	7	0	101	485	0	18	0	2	6	0	0	0	0	0	0	1	0	0	0
	Mouse_Baseline_Infected_14	Mouse			7	1164	3774	5	2146	5	1414	2390	1875	1	5	6	2183	830	3069	1381	3	292	1	414	0	0	846	1	56	31	39	3	2	1	0	2	0	38	17	1	0	2	3306	0	0	10	0	1	0
	Mouse_Baseline_Infected_15	Mouse			2	6343	1714	0	1973	2	89	2931	156	0	38	0	1921	42	2788	902	23	1233	0	655	0	0	1369	1	113	619	36	0	2	2	0	8	0	50	508	0	0	0	2432	0	0	264	0	0	0
	Mouse_Baseline_Infected_16	Mouse			0	715	4	0	1628	0	2898	268	283	2594	21	1	1252	1709	2255	1160	1618	164	0	0	1	15	100	2	281	0	32	0	5	4	0	6	5275	43	0	4577	0	2	3	1	0	0	0	0	0
	Mouse_Baseline_Infected_17	Mouse			1	33	2	1	1829	0	1299	652	2	549	0	1	977	732	1468	1204	513	86	0	0	1	6	5	0	4	0	0	0	2	1	0	1	6345	0	0	6090	0	6	0	0	0	0	0	0	0
	Mouse_Baseline_Infected_18	Mouse			7	216	0	1	4556	2	1088	1856	648	0	6	1114	646	673	2841	1058	254	312	190	1265	782	0	5	1	1385	1	0	1	1	3310	1	5	0	2	0	0	0	0	0	21	0	0	0	75	0
	Mouse_Baseline_Infected_2_Before	Mouse			310	7721	4450	11	1538	32	3599	300	174	3109	180	2964	2423	2044	1532	1631	57	19	1034	2068	653	0	497	1	518	412	22	58	49	0	0	56	0	22	182	0	0	0	314	96	0	175	0	422	0
	Mouse_Baseline_Infected_3_Before	Mouse			18	2852	10	0	3147	28	2896	1857	647	19	36	2247	1513	1754	61	576	1648	314	489	1101	679	7	2829	1	863	661	3	303	12	342	1091	33	14	2	324	13	0	0	2	110	0	269	0	197	90
	Mouse_Baseline_Infected_4_Before	Mouse			0	140	2	0	2935	2	1972	1085	65	3	0	0	2266	1158	9	2316	4207	794	0	1016	10	1	1488	0	5	5	2	2	1	4147	2	0	5	0	2	4	0	0	0	0	0	0	0	1	0
	Mouse_Baseline_Infected_5_Before	Mouse			55	38	0	4	4581	9	1295	4438	327	2	15	944	1854	809	310	181	4278	518	1349	1074	141	10	978	0	447	187	20	474	42	90	237	9	2	9	139	2	0	0	0	185	0	64	0	564	117
	Mouse_Baseline_Infected_6_Before	Mouse			0	1056	2	0	12	0	642	327	34	1	0	2	1679	388	448	6217	834	854	0	708	21	0	1527	0	7	12	0	0	0	5325	3	0	2	0	1	0	0	0	0	1	0	4	0	0	0
	Mouse_Baseline_Infected_7	Mouse			7	8073	9362	12	2001	14	3245	758	184	3536	792	5846	1932	1800	1523	1506	38	61	2845	3178	1836	2	292	1	293	436	191	76	424	0	0	331	0	132	180	1	0	0	460	189	0	198	0	1253	0
	Mouse_Baseline_Infected_8	Mouse			1	457	9608	0	17	1	168	1882	259	4273	229	3906	3752	93	1337	2981	2630	220	5	4082	622	1	90	0	362	2005	0	160	91	2	173	83	7	0	965	9	0	0	1	9	0	837	0	3	0
	Mouse_Baseline_Infected_9	Mouse			32	15	857	4	3144	14	6160	1367	135	1856	2	222	2467	3779	5376	1613	3091	354	157	1960	136	2	130	2	596	72	2	16	7	0	145	3	0	0	45	0	0	0	0	0	0	28	1	48	11
	Mouse_Baseline_Uninfected_1	Mouse			3241	26	7074	6478	1108	6389	627	1483	916	0	2646	3811	484	366	0	236	149	249	778	1	1145	1288	11	125	739	378	881	627	240	0	1276	902	0	723	268	0	2	0	0	635	0	167	4815	319	332
	Mouse_Baseline_Uninfected_10	Mouse			4466	5910	0	1302	565	4883	2777	1063	1386	3503	3524	900	337	1585	0	179	0	416	850	3	0	1264	376	2822	537	0	186	748	1	0	300	1145	0	166	183	0	2263	0	0	1	0	430	8	357	878
	Mouse_Baseline_Uninfected_11	Mouse			6192	1190	0	3521	910	3127	391	2546	1670	1565	1986	464	70	230	2	72	1	1514	1154	3	0	430	128	370	1109	2125	490	598	0	0	2117	758	0	444	1323	0	0	0	0	0	0	830	366	552	0
	Mouse_Baseline_Uninfected_12	Mouse			3816	540	4510	3745	491	1329	191	649	678	1	561	175	39	113	0	33	7	238	2369	0	1312	479	21	277	423	1862	489	573	5500	0	422	184	0	386	1244	0	1	0	0	52	0	679	1330	1137	302
	Mouse_Baseline_Uninfected_13	Mouse			8471	2184	0	3176	663	2926	460	2439	1637	1446	1385	326	154	277	0	148	1	974	1085	0	0	591	247	678	1016	1276	608	824	0	0	1176	469	0	575	1131	0	0	0	0	48	0	525	190	506	0
	Mouse_Baseline_Uninfected_14	Mouse			4337	10	3491	6520	844	1801	44	2018	890	1	907	669	83	23	0	35	134	822	1619	1	601	587	2	2	393	1	924	655	3326	0	613	346	0	822	2	0	2	0	0	1568	0	1	269	728	341
	Mouse_Baseline_Uninfected_15	Mouse			2153	6980	4820	3513	694	3681	1321	626	305	0	1301	782	297	755	0	105	80	148	681	10	915	573	190	1794	315	465	633	505	3288	0	408	452	0	355	300	0	0	0	0	25	0	215	122	286	522
	Mouse_Baseline_Uninfected_16	Mouse			4497	1648	0	3361	825	2257	306	1429	1052	1107	1424	810	418	202	0	119	1	958	1257	1	1	112	186	534	436	1396	355	970	0	0	1153	478	0	299	1479	0	0	0	0	0	0	690	926	518	0
	Mouse_Baseline_Uninfected_17	Mouse			3543	1813	8	1964	441	3854	5269	1320	1558	3185	2913	225	205	3264	0	71	1	623	136	0	2	520	821	2572	330	186	140	626	1	0	159	965	0	124	214	0	1451	0	0	0	0	191	2	69	576
	Mouse_Baseline_Uninfected_18	Mouse			6530	0	2	4109	569	2127	31	1056	1351	1415	1073	1920	56	16	1	34	0	405	85	2	0	637	0	0	442	996	521	345	0	0	1666	364	0	435	577	0	0	0	1	268	0	367	618	47	0
	Mouse_Baseline_Uninfected_2	Mouse			2846	5422	5559	4492	1441	3694	1080	256	701	2	2684	724	477	629	0	89	197	388	1439	2	1255	765	264	2560	383	975	1725	870	457	0	448	904	0	1553	1051	0	0	0	0	65	0	507	1376	701	662
	Mouse_Baseline_Uninfected_3	Mouse			4587	522	1	3858	2188	5076	1700	1173	2443	3761	3123	5240	888	1047	0	114	0	855	19	0	0	287	297	404	514	373	217	2072	0	0	794	1072	0	204	442	0	1998	0	0	0	0	328	13	11	1062
	Mouse_Baseline_Uninfected_4	Mouse			9046	1263	0	2671	696	4103	233	1871	2254	1419	2423	648	154	120	1	24	1	1113	1260	1	0	538	82	369	1046	287	578	1008	0	0	1558	934	0	531	209	0	0	0	0	56	0	125	586	542	1
	Mouse_Baseline_Uninfected_5	Mouse			7490	1016	1	2308	1046	4278	3029	2957	2603	1882	3602	688	196	1785	1	41	0	1325	761	0	1	570	110	1146	592	147	354	1215	0	0	139	1104	0	258	567	0	3392	0	0	1	0	635	29	346	1553
	Mouse_Baseline_Uninfected_6	Mouse			3480	14	5586	9059	1207	2511	29	1607	1067	3	1568	827	51	20	0	39	22	793	1741	3	1700	1284	3	123	582	646	1075	721	398	0	1465	659	0	791	449	0	0	0	0	17	0	247	382	813	466
	Mouse_Baseline_Uninfected_7	Mouse			8993	2135	0	6903	1315	2649	1220	1937	3214	693	1945	1175	234	748	0	116	1	1018	1570	0	0	367	116	776	780	2080	747	1071	0	0	1544	728	0	672	1998	0	0	0	0	4	0	927	300	641	0
	Mouse_Baseline_Uninfected_8	Mouse			8835	960	0	3498	1277	3429	4879	2055	1571	1350	2224	930	163	3016	0	65	0	1194	658	3	0	656	123	1830	600	501	257	1286	0	0	440	748	0	207	500	0	2228	0	0	1	0	489	5	311	1138
	Mouse_Baseline_Uninfected_9	Mouse			11038	3036	1	2373	724	1847	3157	2204	2759	1335	1990	1426	193	1871	0	52	0	1157	147	3	0	254	168	1305	816	101	642	1267	3	0	184	708	0	601	881	0	3444	0	0	0	0	1214	16	59	1511
	Mouse_Control_InfectednoTreatment_10	Mouse			5	2710	341	0	3736	0	683	1595	322	521	1	513	2994	400	1862	417	909	555	525	554	348	1	1360	0	165	234	2	3	1	9	286	0	0	0	245	0	0	0	224	0	0	94	0	193	202
	Mouse_Control_InfectednoTreatment_13	Mouse			5	71	226	0	3177	3	765	2133	1303	209	0	5	2827	458	2788	14	720	278	44	158	1993	0	37	0	85	1058	0	0	0	3310	419	1	0	1	877	0	1	0	56	0	0	424	0	19	4
	Mouse_Control_InfectednoTreatment_14	Mouse			3317	125	1107	4	6001	12	1318	1286	632	1225	2	1110	1264	778	2405	239	1784	2177	1260	1323	562	1	283	6	948	1718	4	812	446	101	654	1	0	5	1710	0	0	0	226	18	0	698	0	533	467
	Mouse_Control_InfectednoTreatment_15	Mouse			1652	1529	661	0	1985	1	543	1341	832	1715	2	594	1624	329	3662	782	2171	2031	456	1487	701	0	1456	1	665	1346	3	1483	170	130	770	0	0	1	1039	0	0	0	203	6	0	558	1	158	416
	Mouse_Control_InfectednoTreatment_18	Mouse			1336	70	412	5	5336	667	740	978	938	1704	65	1560	2011	442	1165	772	715	2537	1326	2398	1132	36	89	1	503	1774	72	1707	525	25	1238	25	0	52	1598	0	0	0	0	1766	0	708	5	441	782
	Mouse_Control_InfectednoTreatment_9	Mouse			617	406	794	1	3189	0	843	2311	451	838	0	1002	2313	488	2238	456	458	1999	425	713	1116	2	540	0	458	592	1	33	29	457	444	0	1	0	631	0	0	0	252	51	0	234	0	169	420
	Mouse_Control_UninfectednoTreatment_1	Mouse			2217	11	2858	4126	2120	3118	329	192	1502	1199	1946	2250	260	191	0	136	142	428	651	1	293	886	2	14	339	436	1622	1175	96	1	824	689	2	1011	281	0	2	0	1	177	0	159	3322	267	741
	Mouse_Control_UninfectednoTreatment_12	Mouse			1988	1365	3067	2480	1599	2990	646	131	606	678	1326	26	144	370	1	54	66	406	1361	2	91	735	138	1189	279	544	1263	1089	942	0	130	427	0	666	396	0	0	0	0	135	0	198	3063	585	592
	Mouse_Control_UninfectednoTreatment_14	Mouse			3510	1	2156	2609	1785	1928	51	446	458	35	450	351	218	29	1	73	52	195	379	0	295	303	0	1	147	409	893	584	193	0	788	168	0	530	288	0	1	0	0	163	0	196	34	208	443
	Mouse_Control_UninfectednoTreatment_15	Mouse			2326	92	3762	2307	2777	3034	5	250	714	767	1417	861	279	3	0	73	291	624	385	0	770	441	5	389	189	301	1819	1023	1335	0	530	566	0	809	316	0	0	0	0	69	0	141	1534	172	997
	Mouse_Control_UninfectednoTreatment_2	Mouse			897	336	2386	1777	1742	3442	54	319	764	604	2100	255	307	33	0	29	294	541	567	0	400	540	3	196	133	194	1373	1022	40	0	251	742	0	802	149	0	0	0	0	44	0	75	2032	248	359
	Mouse_Control_UninfectednoTreatment_6	Mouse			2186	7	18	4389	1661	1953	6	128	4369	322	1716	2301	138	2	0	10	411	200	146	0	1580	1274	0	4	516	13	338	152	10	0	197	580	0	345	8	0	3	0	0	5	0	8	4	74	168
	Mouse_Control_UninfectedTreated_11	Mouse			2327	2478	3182	3073	1914	4087	1334	1130	1046	1393	1879	449	457	811	0	73	384	204	671	3	0	598	277	2972	378	137	542	927	894	0	1726	722	0	401	84	0	0	0	0	8	0	58	72	288	2273
	Mouse_Control_UninfectedTreated_13	Mouse			2556	1270	2477	3234	791	5965	1329	510	802	1580	1913	114	772	798	0	43	156	85	297	1	0	584	54	1174	400	34	340	575	93	0	1490	664	0	327	15	0	2	0	0	7	0	12	191	113	827
	Mouse_Control_UninfectedTreated_16	Mouse			2497	1825	4795	3924	1419	5147	952	624	1541	2636	2837	2354	561	533	0	69	142	106	1144	0	0	344	177	2135	402	437	350	697	62	0	2549	886	0	268	217	0	0	0	0	1	0	144	1259	491	1285
	Mouse_Control_UninfectedTreated_18	Mouse			2948	14	314	4030	755	3586	348	507	1121	1751	2021	2310	1009	213	0	58	241	60	51	3	0	458	2	23	744	112	585	223	262	0	945	678	0	491	33	0	2	0	0	194	0	31	267	23	630
	Mouse_Control_UninfectedTreated_4	Mouse			3130	2035	3217	943	509	3708	932	212	850	2040	1736	630	1028	556	0	59	1189	65	571	0	0	898	22	1882	543	5	432	386	355	0	1286	590	0	401	2	0	0	0	0	20	0	3	173	235	839
	Mouse_Control_UninfectedTreated_7	Mouse			1410	1509	1880	1938	999	2843	1954	357	737	1064	1602	771	526	1232	0	122	244	46	416	0	0	463	187	1418	290	107	187	415	93	1	1110	554	1	169	57	0	1	0	0	1	0	42	225	170	792
	Mouse_Cured_1	Mouse			1115	1717	3138	1056	1112	2375	234	935	1803	1910	1614	91	87	112	0	61	59	304	98	1	1214	1322	300	815	373	245	1143	365	517	0	59	608	264	989	114	282	0	0	0	105	0	85	0	46	252
	Mouse_Cured_2	Mouse			1240	2671	1842	1984	939	2130	472	1160	3280	723	1556	35	42	259	0	36	135	564	52	0	603	2139	249	1018	437	104	1374	167	1707	0	51	653	1523	1177	55	1462	0	0	0	817	0	43	0	21	119
	Mouse_Cured_3	Mouse			887	340	860	1038	2872	1117	703	2479	3304	1528	1653	222	143	407	0	90	134	2039	21	0	1130	1601	165	74	144	72	2550	610	112	0	52	657	42	2299	76	24	0	0	0	4172	0	38	61	4	343
	Mouse_Cured_4	Mouse			314	2087	1179	914	2360	981	680	1945	4445	690	1488	428	751	410	0	94	450	883	64	3	1418	2671	496	67	268	75	1382	354	143	0	37	498	252	900	51	278	0	0	0	1887	0	32	1	30	279
	Mouse_Cured_5	Mouse			651	3240	2190	1123	1949	1785	619	1125	1466	1065	1278	74	178	366	1	81	145	500	101	0	992	1179	409	418	282	159	1389	351	640	0	70	468	450	827	122	487	0	0	0	1747	0	50	0	36	252
	Mouse_Cured_6	Mouse			703	4705	1690	986	1139	1870	314	1815	2419	1593	1301	13	91	183	0	56	192	979	59	0	918	1518	958	795	309	132	1432	253	1147	0	50	513	2614	935	97	2600	0	0	0	747	0	64	0	24	309
[truncated: 5,000 more columns]

## Sheet: C OTU normalized
	Supplementary Table S1C: Complete OTU phylogeny and normalized relative abundance (% of microbiome) for each sample.
				OTU ID	4481506	214919	New.ReferenceOTU0	276414	275339	274749	167719	199403	309382	439437	331043	4449524	311482	310301	242298	384555	239571	186464	199273	302503	339549	205134	259212	301870	199118	210665	277181	338258	New.ReferenceOTU1	4416562	2435303	312440	262329	322059	204003	4426641	319525	4480861	226404	743911	174066	304408	329712	336676	346870
				Sum reads	108968	101864	83388	80036	71157	70440	66584	64629	53066	52778	47724	46134	41016	39839	38474	32467	29557	26488	25166	22636	21926	21685	21095	20884	20783	20746	20513	19380	18811	18648	17835	16957	16795	16631	16551	15830	14781	14723	13615	12895	11516	11420	11417	11138	11117
				Kingdom	Bacteria	Bacteria	Bacteria	Bacteria	Bacteria	Bacteria	Bacteria	Bacteria	Bacteria	Bacteria	Bacteria	Bacteria	Bacteria	Bacteria	Bacteria	Bacteria	Bacteria	Bacteria	Bacteria	Bacteria	Bacteria	Bacteria	Bacteria	Bacteria	Bacteria	Bacteria	Bacteria	Bacteria	Bacteria	Bacteria	Bacteria	Bacteria	Bacteria	Bacteria	Bacteria	Bacteria	Bacteria	Bacteria	Bacteria	Bacteria	Bacteria	Bacteria	Bacteria	Bacteria	Bacteria
				Phylum	Bacteroidetes	Firmicutes	Bacteroidetes	Bacteroidetes	Bacteroidetes	Bacteroidetes	Firmicutes	Actinobacteria	Bacteroidetes	Bacteroidetes	Bacteroidetes	Bacteroidetes	Bacteroidetes	Firmicutes	Firmicutes	Bacteroidetes	Bacteroidetes	Actinobacteria	Bacteroidetes	Firmicutes	Bacteroidetes	Bacteroidetes	Firmicutes	Proteobacteria	Bacteroidetes	Bacteroidetes	Bacteroidetes	Bacteroidetes	Actinobacteria	Bacteroidetes	Bacteroidetes	Bacteroidetes	Firmicutes	Bacteroidetes	Bacteroidetes	Firmicutes	Bacteroidetes	Bacteroidetes	Bacteroidetes	Firmicutes	Firmicutes	Bacteroidetes	Firmicutes	Bacteroidetes	Bacteroidetes
				Class	Bacteroidia	Erysipelotrichia	Bacteroidia	Bacteroidia	Bacteroidia	Bacteroidia	Bacilli	Coriobacteriia	Bacteroidia	Bacteroidia	Bacteroidia	Bacteroidia	Bacteroidia	Clostridia	Clostridia	Bacteroidia	Bacteroidia	Coriobacteriia	Bacteroidia	Clostridia	Bacteroidia	Bacteroidia	Clostridia	Gammaproteobacteria	Bacteroidia	Bacteroidia	Bacteroidia	Bacteroidia	Coriobacteriia	Bacteroidia	Bacteroidia	Bacteroidia	Erysipelotrichia	Bacteroidia	Bacteroidia	Erysipelotrichia	Bacteroidia	Bacteroidia	Bacteroidia	Clostridia	Clostridia	Bacteroidia	Clostridia	Bacteroidia	Bacteroidia
				Order	Bacteroidales	Erysipelotrichales	Bacteroidales	Bacteroidales	Bacteroidales	Bacteroidales	Lactobacillales	Coriobacteriales	Bacteroidales	Bacteroidales	Bacteroidales	Bacteroidales	Bacteroidales	Clostridiales	Clostridiales	Bacteroidales	Bacteroidales	Coriobacteriales	Bacteroidales	Clostridiales	Bacteroidales	Bacteroidales	Clostridiales	Enterobacteriales	Bacteroidales	Bacteroidales	Bacteroidales	Bacteroidales	Coriobacteriales	Bacteroidales	Bacteroidales	Bacteroidales	Erysipelotrichales	Bacteroidales	Bacteroidales	Erysipelotrichales	Bacteroidales	Bacteroidales	Bacteroidales	Clostridiales	Clostridiales	Bacteroidales	Clostridiales	Bacteroidales	Bacteroidales
				Family	Muribaculaceae	Erysipelotrichaceae	Muribaculaceae	Muribaculaceae	Muribaculaceae	Muribaculaceae	Lactobacillaceae	Eggerthellaceae	Muribaculaceae	Muribaculaceae	Muribaculaceae	Prevotellaceae	Bacteroidaceae	Lachnospiraceae	Peptostreptococcaceae	Muribaculaceae	Prevotellaceae	Eggerthellaceae	Muribaculaceae	Ruminococcaceae	Muribaculaceae	Muribaculaceae	Ruminococcaceae	Enterobacteriaceae	Muribaculaceae	Muribaculaceae	Muribaculaceae	Muribaculaceae	Atopobiaceae	Prevotellaceae	Muribaculaceae	Muribaculaceae	Erysipelotrichaceae	Muribaculaceae	Muribaculaceae	Erysipelotrichaceae	Muribaculaceae	Prevotellaceae	Prevotellaceae	Lachnospiraceae	Clostridiaceae 1	Muribaculaceae	Lachnospiraceae	Muribaculaceae	Muribaculaceae
				Genus	uncultured bacterium	Turicibacter	uncultured bacterium	uncultured bacterium	uncultured bacterium	uncultured bacterium	Lactobacillus	Enterorhabdus	uncultured bacterium	uncultured bacterium	uncultured bacterium	Prevotellaceae UCG-001	Bacteroides	Agathobacter	Paeniclostridium	uncultured bacterium	Prevotella 2	Enterorhabdus	uncultured bacterium	UBA1819	uncultured bacterium	uncultured bacterium	Ruminococcaceae UCG-014	Klebsiella	uncultured bacterium	uncultured bacterium	uncultured bacterium	uncultured bacterium	-	Prevotella 2	uncultured bacterium	uncultured bacterium	Dubosiella	uncultured bacterium	uncultured bacterium	Dubosiella	uncultured bacterium	Prevotella 9	Prevotella 2	Roseburia	Clostridium sensu stricto 1	uncultured bacterium	uncultured	uncultured bacterium	uncultured bacterium
				Species	-	uncultured bacterium	-	-	-	-	uncultured bacterium	uncultured bacterium	-	-	-	uncultured bacterium	uncultured bacterium	-	uncultured bacterium	-	uncultured bacterium	uncultured bacterium	-	-	-	-	uncultured bacterium	Klebsiella variicola At-22	-	-	-	-	-	uncultured bacterium	-	-	uncultured bacterium	-	-	uncultured bacterium	-	uncultured bacterium	uncultured bacterium	uncultured bacterium	uncultured bacterium	-	uncultured bacterium	-	-
	Sample Name	Species		Full Taxonomy	Bacteria|Bacteroidetes|Bacteroidia|Bacteroidales|Muribaculaceae|uncultured_bacterium|OTU4481506	Bacteria|Firmicutes|Erysipelotrichia|Erysipelotrichales|Erysipelotrichaceae|Turicibacter|uncultured_bacterium|OTU214919	Bacteria|Bacteroidetes|Bacteroidia|Bacteroidales|Muribaculaceae|uncultured_bacterium|OTUNew_ReferenceOTU0	Bacteria|Bacteroidetes|Bacteroidia|Bacteroidales|Muribaculaceae|uncultured_bacterium|OTU276414	Bacteria|Bacteroidetes|Bacteroidia|Bacteroidales|Muribaculaceae|uncultured_bacterium|OTU275339	Bacteria|Bacteroidetes|Bacteroidia|Bacteroidales|Muribaculaceae|uncultured_bacterium|OTU274749	Bacteria|Firmicutes|Bacilli|Lactobacillales|Lactobacillaceae|Lactobacillus|uncultured_bacterium|OTU167719	Bacteria|Actinobacteria|Coriobacteriia|Coriobacteriales|Eggerthellaceae|Enterorhabdus|uncultured_bacterium|OTU199403	Bacteria|Bacteroidetes|Bacteroidia|Bacteroidales|Muribaculaceae|uncultured_bacterium|OTU309382	Bacteria|Bacteroidetes|Bacteroidia|Bacteroidales|Muribaculaceae|uncultured_bacterium|OTU439437	Bacteria|Bacteroidetes|Bacteroidia|Bacteroidales|Muribaculaceae|uncultured_bacterium|OTU331043	Bacteria|Bacteroidetes|Bacteroidia|Bacteroidales|Prevotellaceae|Prevotellaceae_UCG_001|uncultured_bacterium|OTU4449524	Bacteria|Bacteroidetes|Bacteroidia|Bacteroidales|Bacteroidaceae|Bacteroides|uncultured_bacterium|OTU311482	Bacteria|Firmicutes|Clostridia|Clostridiales|Lachnospiraceae|Agathobacter|OTU310301	Bacteria|Firmicutes|Clostridia|Clostridiales|Peptostreptococcaceae|Paeniclostridium|uncultured_bacterium|OTU242298	Bacteria|Bacteroidetes|Bacteroidia|Bacteroidales|Muribaculaceae|uncultured_bacterium|OTU384555	Bacteria|Bacteroidetes|Bacteroidia|Bacteroidales|Prevotellaceae|Prevotella_2|uncultured_bacterium|OTU239571	Bacteria|Actinobacteria|Coriobacteriia|Coriobacteriales|Eggerthellaceae|Enterorhabdus|uncultured_bacterium|OTU186464	Bacteria|Bacteroidetes|Bacteroidia|Bacteroidales|Muribaculaceae|uncultured_bacterium|OTU199273	Bacteria|Firmicutes|Clostridia|Clostridiales|Ruminococcaceae|UBA1819|OTU302503	Bacteria|Bacteroidetes|Bacteroidia|Bacteroidales|Muribaculaceae|uncultured_bacterium|OTU339549	Bacteria|Bacteroidetes|Bacteroidia|Bacteroidales|Muribaculaceae|uncultured_bacterium|OTU205134	Bacteria|Firmicutes|Clostridia|Clostridiales|Ruminococcaceae|Ruminococcaceae_UCG_014|uncultured_bacterium|OTU259212	Bacteria|Proteobacteria|Gammaproteobacteria|Enterobacteriales|Enterobacteriaceae|Klebsiella|Klebsiella_variicola_At_22|OTU301870	Bacteria|Bacteroidetes|Bacteroidia|Bacteroidales|Muribaculaceae|uncultured_bacterium|OTU199118	Bacteria|Bacteroidetes|Bacteroidia|Bacteroidales|Muribaculaceae|uncultured_bacterium|OTU210665	Bacteria|Bacteroidetes|Bacteroidia|Bacteroidales|Muribaculaceae|uncultured_bacterium|OTU277181	Bacteria|Bacteroidetes|Bacteroidia|Bacteroidales|Muribaculaceae|uncultured_bacterium|OTU338258	Bacteria|Actinobacteria|Coriobacteriia|Coriobacteriales|Atopobiaceae|OTUNew_ReferenceOTU1	Bacteria|Bacteroidetes|Bacteroidia|Bacteroidales|Prevotellaceae|Prevotella_2|uncultured_bacterium|OTU4416562	Bacteria|Bacteroidetes|Bacteroidia|Bacteroidales|Muribaculaceae|uncultured_bacterium|OTU2435303	Bacteria|Bacteroidetes|Bacteroidia|Bacteroidales|Muribaculaceae|uncultured_bacterium|OTU312440	Bacteria|Firmicutes|Erysipelotrichia|Erysipelotrichales|Erysipelotrichaceae|Dubosiella|uncultured_bacterium|OTU262329	Bacteria|Bacteroidetes|Bacteroidia|Bacteroidales|Muribaculaceae|uncultured_bacterium|OTU322059	Bacteria|Bacteroidetes|Bacteroidia|Bacteroidales|Muribaculaceae|uncultured_bacterium|OTU204003	Bacteria|Firmicutes|Erysipelotrichia|Erysipelotrichales|Erysipelotrichaceae|Dubosiella|uncultured_bacterium|OTU4426641	Bacteria|Bacteroidetes|Bacteroidia|Bacteroidales|Muribaculaceae|uncultured_bacterium|OTU319525	Bacteria|Bacteroidetes|Bacteroidia|Bacteroidales|Prevotellaceae|Prevotella_9|uncultured_bacterium|OTU4480861	Bacteria|Bacteroidetes|Bacteroidia|Bacteroidales|Prevotellaceae|Prevotella_2|uncultured_bacterium|OTU226404	Bacteria|Firmicutes|Clostridia|Clostridiales|Lachnospiraceae|Roseburia|uncultured_bacterium|OTU743911	Bacteria|Firmicutes|Clostridia|Clostridiales|Clostridiaceae_1|Clostridium_sensu_stricto_1|uncultured_bacterium|OTU174066	Bacteria|Bacteroidetes|Bacteroidia|Bacteroidales|Muribaculaceae|uncultured_bacterium|OTU304408	Bacteria|Firmicutes|Clostridia|Clostridiales|Lachnospiraceae|uncultured|uncultured_bacterium|OTU329712	Bacteria|Bacteroidetes|Bacteroidia|Bacteroidales|Muribaculaceae|uncultured_bacterium|OTU336676	Bacteria|Bacteroidetes|Bacteroidia|Bacteroidales|Muribaculaceae|uncultured_bacterium|OTU346870
	Human_Baseline_Infected_1_Before	Human			0	0.000323834	0	0	0	0	0	0	0	0	0	0	0	0	0	0	0	0	0	0	0	0	0.000323834	0	0	0	0	0	0	0	0	0	0	0	0	0	0	0.0901878	0	0	0.00534326	0	0	0	0
	Human_Baseline_Infected_10_Before	Human			0	0	0	0	0	0	0	0	0	0	0	0	0	0	0	0	0	0	0	0	0	0	0.000420027	0	0	0	0	0	0	8.40054e-05	0	0	0	0	0	0	0	0.0342742	0	0	0.000168011	0	0	0	0
	Human_Baseline_Infected_11_Before	Human			0	0	0	0	0	0	0	0	0	0	0	0	0	0.00106326	0.000265816	0	0	0	0	0	0	0	0	0	0	0	0	0	0	0	0	0	0	0	0	0	0	0.11244	0	0	0.0119617	0	0	0	0
	Human_Baseline_Infected_12	Human			0	0	0	0	0	0	0	0	0	0	0	0	0	0.000166223	0	0	0	0	0	0	0	0	0	0	0	0	0	0	0	0	0	0	0	0	0	0	0	0.090758	0	0	0.0618351	0	0	0	0
	Human_Baseline_Infected_13	Human			0	0	0	0	0	0	0	0	0	0	0	0	0	0.00214527	0	0	0	0	0	0	0	0	0	0	0	0	0	0	0	0	0	0	0	0	0	0	0	0.00306466	0	0	0.0882623	0	0	0	0
	Human_Baseline_Infected_14	Human			0	0	0	0	0	0	0	0	0	0	0	0	0	0.000979672	0	0	0	0	0	0	0	0	0	0	0	0	0	0	0	0	0	0	0	0	0	0	0	0	0	0	0	0	0	0	0
	Human_Baseline_Infected_15	Human			0	0	0	0	0	0	0	0	0	0	0	0	0	0	0	0	0	0	0	0	0	0	0.000241838	0	0	0	0	0	0	0	0	0	0	0	0	0	0	0.0442563	0	0	0.0500605	0	0	0	0
	Human_Baseline_Infected_16	Human			0	0	0	0	0	0	0	0	0	0	0	0	0	0.000176897	0	0	0	0	0	0	0	0	0	0	0	0	0	0	0	0.000176897	0	0	0	0	0	0	0	0	0	0	0.00884486	0	0	0	0
	Human_Baseline_Infected_17	Human			0	0	0	0	0	0	0	0	0	0	0	0	0	0	0	0	0	0	0	0	0	0	0	0	0	0	0	0	0	0	0	0	0	0	0	0	0	0.00130959	0	0	0.0437402	0	0	0	0
	Human_Baseline_Infected_18	Human			0	0	0	0	0	0	0	0	0	0	0	0	0	0.000857265	0	0	0	0	0	0	0	0	0	0	0	0	0	0	0	0	0	0	0	0	0	0	0	0	0	0	0.0497214	0	0	0	0
	Human_Baseline_Infected_19	Human			0	0	0	0	0	0	0	0	0	0	0	0	0	0.000224517	0	0	0	0	0	0	0	0	0	0	0	0	0	0	0	0	0	0	0	0	0	0	0	0	0	0	0.026493	0	0	0	0
	Human_Baseline_Infected_2_Before	Human			0	0	0	0	0	0	0	0	0	0	0	0	0	0	0	0	0	0	0	0	0	0	0	0	0	0	0	0	0	0	0	0	0	0	0	0	0	0.183457	0	0	0.034111	0	0	0	0
	Human_Baseline_Infected_20	Human			0	0	0	0	0	0	0	0	0	0	0	0	0	0.000309502	0	0	0	0	0	0	0	0	0	0	0	0	0	0	0	0	0	0	0	0	0	0	0	0	0	0	0.0160941	0	0	0	0
	Human_Baseline_Infected_3_Before	Human			0	0	0	0	0	0	0	0	0	0	0	0	0	0	0	0	0	0	0	0	0	0	0	0	0	0	0	0	0	0	0	0	0	0	0	0	0	0.132818	0	0	0.02922	0	0	0	0
	Human_Baseline_Infected_4_Before	Human			0	0	0	0	0	0	0	0	0	0	0	0	0	0.0009298	0	0	0	0	0	0	0	0	0	0	0	0	0	0	0	0	0	0	0	0	0	0	0	0.0134821	0	0	0.0004649	0	0	0	0
	Human_Baseline_Infected_5_Before	Human			0	0	0	0	0	0	0	0	0	0	0	0	0	0	0	0	0	0	0	0	0	0	0	0	0	0	0	0	0	0	0	0	0	0	0	0	0	0.000417973	0	0	0.0606061	0	0	0	0
	Human_Baseline_Infected_6_Before	Human			0	0	0	0	0	0	0	0	0	0	0	0	0	0	0	0	0	0	0	0.000491521	0	0	0	0	0	0	0	0	0	0	0	0	0	0	0	0	0	0.00344065	0	0	0.0191693	0	0	0	0
	Human_Baseline_Infected_7_Before	Human			0	0	0	0	0	0	0	0	0	0	0	0	0	0.00023546	0	0	0	0	0	0	0	0	0	0	0	0	0	0	0	0	0	0	0	0	0	0	0	0.0256652	0	0	0.0127149	0	0	0	0
	Human_Baseline_Infected_8_Before	Human			0	0	0	0	0	0	0	0	0	0	0	0	0	0	0	0	0	0	0	0	0	0	0	0	0	0	0	0	0	0	0	0	0	0	0	0	0	0.0406911	0	0	0	0	0	0	0
	Human_Baseline_Infected_9_Before	Human			0	0	0	0	0	0	0	0	0	0	0	0	0	7.7997e-05	0	0	0	0	0	0	0	0	0	0	0	0	0	0	0	0	0	0	0	0	0	0	0	0.00171593	0	0	0.0148974	0	0	0	0
	Human_Baseline_Uninfected_1	Human			0	0	0	0	0	0	0	0	0	0	0	0	0	0.000303674	0	0	0	0	0	0	0	0	0	0	0	0	0	0	0	0	0	0	0	0	0	0	0	0.000911023	0	0	0.0122988	0	0	0	0
	Human_Baseline_Uninfected_10	Human			0	0	0	0	0	0	0	0	0	0	0	0	0	0.00207711	0	0	0	0	0	0	0	0	0	0	0	0	0	0	0	0	0	0	0	0	0	0	0	0	0	0	0.000778917	0	0	0	0
	Human_Baseline_Uninfected_11	Human			0	0	0	0	0	0	0	0	0	0	0	0	0	0	0	0	0	0	0	0	0	0	0	0	0	0	0	0	0	0	0	0	0	0	0	0	0	0.0295135	0	0	0.00968411	0	0	0	0
	Human_Baseline_Uninfected_12	Human			0	0	0	0	0	0	0	0	0	0	0	0	0	0.000489356	0	0	0	0	0	0	0	0	0	0	0	0	0	0	0	0	0	0	0	0	0	0	0	0	0	0	0.0633717	0	0	0	0
	Human_Baseline_Uninfected_13	Human			0	0	0	0	0	0	0	0	0	0	0	0	0	0.000187196	0	0	0	0	0	0	0	0	0.000187196	0	0	0	0	0	0	0	0	0	0	0	0	0	0	0.00505429	0	0	0.0290154	0	0	0	0
	Human_Baseline_Uninfected_14	Human			0	0	0	0	0	0	0	0	0	0	0	0	0	0	0	0	0	0	0	0	0	0	0.000496463	0	0	0	0	0	0	0	0	0	0	0	0	0	0	0	0	0	0	0	0	0	0
	Human_Baseline_Uninfected_15	Human			0	0	0	0	0	0	0	0	0	0	0	0	0	0.000103423	0	0	0	0	0	0	0	0	0	0	0	0	0	0	0	0	0	0	0	0	0	0	0	0.000827386	0	0	0.0152032	0	0	0	0
	Human_Baseline_Uninfected_16	Human			0	0	0	0	0	0	0	0	0	0	0	0	0	0	0	0	0	0	0	0	0	0	0	0	0	0	0	0	0	0	0	0	0	0	0	0	0	0.000341064	0	0	0.000341064	0	0	0	0
	Human_Baseline_Uninfected_17	Human			0	0	0	0	0	0	0	0	0	0	0	0	0	0	0	0	0	0	0	0	0	0	0	0	0	0	0	0	0	0	0	0	0	0	0	0	0	0	0	0	0.000121921	0	0	0	0
	Human_Baseline_Uninfected_18	Human			0	0	0	0	0	0	0	0	0	0	0	0	0	0	0	0	0	0	0	0	0	0	0.000200965	0	0	0	0	0	0	0	0	0	0	0	0	0	0	0.0699357	0	0	0.00783762	0	0	0	0
	Human_Baseline_Uninfected_19	Human			0	0	0	0	0	0	0	0	0	0	0	0	0	0.000196967	0	0	0	0	0	0	0	0	0	0	0	0	0	0	0	0	0	0	0	0	0	0	0	0.0218633	0	0	0	0	0	0	0
	Human_Baseline_Uninfected_2	Human			0	0	0	0	0	0	0	0	0	0	0	0	0	0.00180072	0	0	0	0	0	0	0	0	0.00030012	0	0	0	0	0	0	0	0	0	0	0	0	0	0	0	0	0	0.052521	0	0	0	0
	Human_Baseline_Uninfected_20	Human			0	0	0	0	0	0	0	0	0	0	0	0	0	0	0	0	0	0	0	0	0	0	0.000297575	0	0	0	0	0	0	0	0	0	0	0	0	0	0	0	0	0	0.115459	0	0	0	0
	Human_Baseline_Uninfected_21	Human			0	0	0	0	0	0	0	0	0	0	0	0	0	0	0	0	0	0	0	0	0	0	0.000291715	0	0	0	0	0	0	0	0	0	0	0	0	0	0	0.0421529	0	0	0.0205659	0	0	0	0
	Human_Baseline_Uninfected_22	Human			0	0	0	0	0	0	0	0	0	0	0	0	0	0	0	0	0	0	0	0	0	0	0	0	0	0	0	0	0	0	0	0	0	0	0	0	0	0.0128952	0	0	0.0152524	0	0	0	0
	Human_Baseline_Uninfected_23	Human			0	0	0	0	0	0	0	0	0	0	0	0	0	0.000320307	0	0	0	0	0	0	0	0	0	0	0	0	0	0	0	0	0	0	0	0	0	0	0	0	0	0	0.00544523	0	0	0	0
	Human_Baseline_Uninfected_24	Human			0	0	0	0	0	0	0	0	0	0	0	0	0	0.000349834	0	0	0	0	0	0	0	0	0	0	0	0	0	0	0	0	0	0	0	0	0	0	0	0	0	0	0.00437292	0	0	0	0
	Human_Baseline_Uninfected_25	Human			0	0	0	0	0	0	0	0	0	0	0	0	0	0.00166945	0	0	0	0	0	0	0	0	0.000166945	0	0	0	0	0	0	0	0	0	0	0	0	0	0	0.033222	0	0	0.00217028	0	0	0	0
	Human_Baseline_Uninfected_26	Human			0	0	0	0	0	0	0	0	0	0	0	0	0	0.00776751	0	0	0	0	0	0	0	0	0	0	0	0	0	0	0	0	0	0	0	0	0	0	0	0.0166064	0	0	0.000133923	0	0	0	0
	Human_Baseline_Uninfected_27	Human			0	0	0	0	0	0	0	0	0	0	0	0	0	0	0	0	0	0	0	0.000183251	0	0	0	0	0	0	0	0	0	0	0	0	0	0	0	0	0	0	0	0	0.000183251	0	0	0	0
	Human_Baseline_Uninfected_28	Human			0	0	0	0	0	0	0	0	0	0	0	0	0	0	0.000111508	0	0	0	0	0	0	0	0	0	0	0	0	0	0	0.000557538	0	0	0	0	0	0	0	0	0.00267618	0	0.00802855	0	0	0	0
	Human_Baseline_Uninfected_29	Human			0	0	0	0	0	0	0	0	0	0	0	0	0	0.000132345	0	0	0	0	0	0	0	0	0	0	0	0	0	0	0	0	0	0	0	0	0	0	0	0.132875	0	0	0.0206458	0	0	0	0
	Human_Baseline_Uninfected_3	Human			0	0	0	0	0	0	0	0	0	0	0	0	0	0.00198847	0	0	0	0	0	0.000198847	0	0	0	0	0	0	0	0	0	0	0	0	0	0	0	0	0	0.00616425	0	0	0.00536886	0	0	0	0
	Human_Baseline_Uninfected_30	Human			0	0	0	0	0	0	0	0	0	0	0	0	0	0.00126454	0	0	0	0	0	0	0	0	0.000252908	0	0	0	0	0	0	0	0	0	0	0	0	0	0	0.171472	0	0	0	0	0	0	0
	Human_Baseline_Uninfected_31	Human			0	0	0	0	0	0	0	0	0	0	0	0	0	0	0	0	0	0	0	0	0	0	0	0	0	0	0	0	0	0	0	0	0	0	0	0	0	0.0379715	0	0	0.0252311	0	0	0	0
	Human_Baseline_Uninfected_32	Human			0	0	0	0	0	0	0	0	0	0	0	0	0	0.000791676	0	0	0	0	0	0	0	0	0	0	0	0	0	0	0	0	0	0	0	0	0	0	0	0	0	0	0.0833522	0	0	0	0
	Human_Baseline_Uninfected_33	Human			0	0	0	0	0	0	0	0	0	0	0	0	0	0.00166945	0	0	0	0	0	0.000119246	0	0	0	0	0	0	0	0	0	0	0	0	0	0	0	0	0	0	0	0	0.00345814	0	0	0	0
	Human_Baseline_Uninfected_34	Human			0	0	0	0	0	0	0	0	0	0	0	0	0	9.11993e-05	0	0	0	0	0	0	0	0	0	0	0	0	0	0	0	0	0	0	0	0	0	0	0	0.194619	0	0	0.0414957	0	0	0	0
	Human_Baseline_Uninfected_35	Human			0	0	0	0	0	0	0	0	0	0	0	0	0	0	0	0	0	0	0	0	0	0	0.000154847	0	0	0	0	0	0	0	0	0	0	0	0	0	0	0.153608	0	0	0.00944565	0	0	0	0
	Human_Baseline_Uninfected_36	Human			0	0	0	0	0	0	0	0	0	0	0	0	0	0	0	0	0	0	0	0	0	0	0	0	0	0	0	0	0	0	0	0	0	0	0	0	0	0	0	0	0	0	0	0	0
	Human_Baseline_Uninfected_37	Human			0	0	0	0	0	0	0	0	0	0	0	0	0	0	0	0	0	0	0	0	0	0	0	0	0	0	0	0	0	0	0	0	0	0	0	0	0	0	0	0	0.0251094	0	0	0	0
	Human_Baseline_Uninfected_38	Human			0	0	0	0	0	0	0	0	0	0	0	0	0	0.000229253	0	0	0	0	0	0.000229253	0	0	0	0	0	0	0	0	0	0	0	0	0	0	0	0	0	0.00160477	0	0	0.113939	0	0	0	0
	Human_Baseline_Uninfected_39	Human			0	0	0	0	0	0	0	0	0	0	0	0	0	0	0	0	0	0	0	0	0	0	0	0	0	0	0	0	0	0	0	0	0	0	0	0	0	0.0672783	0	0	0.0431732	0	0	0	0
	Human_Baseline_Uninfected_4	Human			0	0	0	0	0	0	0	0	0	0	0	0	0	0	0	0	0	0	0	0	0	0	0	0	0	0	0	0	0	0	0	0	0	0	0	0	0	0.0280352	0	0	0.000237586	0	0	0	0
	Human_Baseline_Uninfected_40	Human			0	0	0	0	0	0	0	0	0	0	0	0	0	0	0	0	0	0	0	0	0	0	0	0	0	0	0	0	0	0	0	0	0	0	0	0	0	0.0074759	0	0	0	0	0	0	0
	Human_Baseline_Uninfected_41	Human			0	0	0	0	0	0	0	0	0	0	0	0	0	0	0.00164204	0	0	0	0	0	0	0	0.000410509	0	0	0	0	0	0	0	0	0	0	0	0	0	0	0	0	0	0	0	0	0	0
	Human_Baseline_Uninfected_42	Human			0	0	0	0	0	0	0	0	0	0	0	0	0	0.00255941	0	0	0	0	0	0	0	0	0.000365631	0	0	0	0	0	0	0	0	0	0	0	0	0	0	0	0	0	0.11883	0	0	0	0
	Human_Baseline_Uninfected_43	Human			0	0	0	0	0	0	0	0	0	0	0	0	0	0	0	0	0	0	0	0	0	0	0	0	0	0	0	0	0	0	0	0	0	0	0	0	0	0	0	0	0.161388	0	0	0	0
	Human_Baseline_Uninfected_44	Human			0	0	0	0	0	0	0	0	0	0	0	0	0	0.00123762	0	0	0	0	0	0	0	0	0	0	0	0	0	0	0	0	0	0	0	0	0	0	0	0.00216584	0	0	0.000309406	0	0	0	0
	Human_Baseline_Uninfected_45	Human			0	0	0	0	0	0	0	0	0	0	0	0	0	0.00238062	0	0	0	0	0	0	0	0	0	0	0	0	0	0	0	0	0	0	0	0	0	0	0	0.0432713	0	0	0.0511133	0	0	0	0
	Human_Baseline_Uninfected_46	Human			0	0	0	0	0	0	0	0	0	0	0	0	0	0.000869187	0	0	0	0	0	0	0	0	0	0	0	0	0	0	0	0	0	0	0	0	0	0	0	0.00456323	0	0	0.0545415	0	0	0	0
	Human_Baseline_Uninfected_47	Human			0	0	0	0	0	0	0	0	0	0	0	0	0	0	0	0	0	0	0	0	0	0	0	0	0	0	0	0	0	0	0	0	0	0	0	0	0	0.00974472	0	0	0.0333516	0	0	0	0
	Human_Baseline_Uninfected_5	Human			0	0	0	0	0	0	0	0	0	0	0	0	0	0.000780843	0	0	0	0	0	0	0	0	0	0	0	0	0	0	0	0	0	0	0	0	0	0	0	0.000520562	0	0	0	0	0	0	0
	Human_Baseline_Uninfected_6	Human			0	0	0	0	0	0	0	0	0	0	0	0	0	0.00222469	0	0	0	0	0	0.000185391	0	0	0	0	0	0	0	0	0	0	0	0	0	0	0	0	0	0	0	0	0.0711902	0	0	0	0
	Human_Baseline_Uninfected_7	Human			0	0	0	0	0	0	0	0	0	0	0	0	0	0	0	0	0	0	0	0	0	0	0	0	0	0	0	0	0	0	0	0	0	0	0	0	0	0	0	0	0.00127	0	0	0	0
	Human_Baseline_Uninfected_8	Human			0	0	0	0	0	0	0	0	0	0	0	0	0	0.000185185	0	0	0	0	0	0	0	0	0	0	0	0	0	0	0	0	0	0	0	0	0	0	0	0.0883333	0	0	0.000740741	0	0	0	0
	Human_Baseline_Uninfected_9	Human			0	0	0	0	0	0	0	0	0	0	0	0	0	0	0	0	0	0	0	0	0	0	0.000195313	0	0	0	0	0	0	0	0	0	0	0	0	0	0	0	0	0	0.0330078	0	0	0	0
	Human_Control_UninfectednoTreatment_17	Human			0	0	0	0	0	0	0	0.000197589	0	0	0	0	0	0	0	0	0	0	0	0.000592768	0	0	0	0	0	0	0	0	0	0	0	0	0	0	0	0	0	0	0	0	0	0	0	0	0
	Human_Control_UninfectednoTreatment_18	Human			0	0	0	0	0	0	0	0	0	0	0	0	0	0	0	0	0	0	0	0	0	0	0	0	0	0	0	0	0	0	0	0	0	0	0	0	0	0.0281108	0	0	0.0355519	0	0	0	0
	Human_Control_UninfectednoTreatment_19	Human			0	0	0	0	0	0	0	0	0	0	0	0	0	0.000155231	0	0	0	0	0	0	0	0	0.000465694	0	0	0	0	0	0	0	0	0	0	0	0	0	0	0.0574356	0	0	0	0	0	0	0
	Human_Control_UninfectednoTreatment_21	Human			0	0	0	0	0	0	0	0	0	0	0	0	0	0	0	0	0	0	0	0	0	0	0.000182749	0	0	0	0	0	0	0	0	0	0	0	0	0	0	0.113487	0	0	0.00347222	0	0	0	0
	Human_Control_UninfectednoTreatment_22	Human			0	0	0	0	0	0	0	0	0	0	0	0	0	0	0	0	0	0	0	0	0	0	0.000527079	0	0	0	0	0	0	0	0	0	0	0	0	0	0	0.0197654	0	0	0.00263539	0	0	0	0
	Human_Control_UninfectednoTreatment_23	Human			0	0	0	0	0	0	0	0	0	0	0	0	0	0.000148987	0	0	0	0	0	0	0	0	0	0	0	0	0	0	0	0	0	0	0	0	0	0	0	0	0	0	0.0470054	0	0	0	0
	Human_Control_UninfectednoTreatment_26	Human			0	0	0	0	0	0	0	0	0	0	0	0	0	0.000295858	0	0	0	0	0	0	0	0	0	0	0	0	0	0	0	0	0	0	0	0	0	0	0	0.0130178	0	0	0	0	0	0	0
	Human_Control_UninfectednoTreatment_28	Human			0	0	0	0	0	0	0	0	0	0	0	0	0	0	0	0	0	0	0	0	0	0	0.000179662	0	0	0	0	0	0	0	0	0	0	0	0	0	0	0	0	0	0.0197628	0	0	0	0
	Human_Control_UninfectednoTreatment_30	Human			0	0	0	0	0	0	0	0	0	0	0	0	0	0.00114132	0	0	0	0	0	0	0	0	0	0	0	0	0	0	0	0	0	0	0	0	0	0	0	0.0672339	0	0	0.0239676	0	0	0	0
	Human_Control_UninfectednoTreatment_31	Human			0	0	0	0	0	0	0	0	0	0	0	0	0	0.000359971	0	0	0	0	0	0	0	0	0	0	0	0	0	0	0	0	0	0	0	0	0	0	0	0.00107991	0	0	0.0136789	0	0	0	0
	Human_Control_UninfectednoTreatment_35	Human			0	0	0	0	0	0	0	0	0	0	0	0	0	0.000694806	0	0	0	0	0	0	0	0	0.000173702	0	0	0	0	0	0	0	0	0	0	0	0	0	0	0.049505	0	0	0.00729547	0	0	0	0
	Human_Control_UninfectednoTreatment_37	Human			0	0	0	0	0	0	0	0	0	0	0	0	0	0.00031903	0	0	0	0	0	0	0	0	0	0	0	0	0	0	0	0	0	0	0	0	0	0	0	0	0	0	0.00414739	0	0	0	0
	Human_Control_UninfectednoTreatment_39	Human			0	0	0	0	0	0	0	0	0	0	0	0	0	0	0	0	0	0	0	0	0	0	0	0	0	0	0	0	0	0	0	0	0	0	0	0	0	0.0352204	0	0	0.0665514	0	0	0	0
	Human_Control_UninfectednoTreatment_6	Human			0	0	0	0	0	0	0	0	0	0	0	0	0	0	0	0	0	0	0	0	0	0	0	0	0	0	0	0	0	0	0	0	0	0	0	0	0	0.00636745	0	0	0.138841	0	0	0	0
	Human_Control_UninfectednoTreatment_7	Human			0	0	0	0	0	0	0	0	0	0	0	0	0	0.00260459	0	0	0	0	0	0	0	0	0	0	0	0	0	0	0	0	0	0	0	0	0	0	0	0.000162787	0	0	0.000162787	0	0	0	0
	Human_Control_UninfectednoTreatment_9	Human			0	0	0	0	0	0	0	0	0	0	0	0	0	0	0	0	0.00394615	0	0	0	0	0	0	0	0	0	0	0	0	0	0	0	0	0	0	0	0	0	0	0	0.00208914	0	0	0	0
	Human_Control_UninfectedTreated_10	Human			0	0	0	0	0	0	0	0	0	0	0	0	0	0.000152277	0	0	0	0	0	0	0	0	0.000152277	0	0	0	0	0	0	0	0	0	0	0	0	0	0	0	0	0	0.0176641	0	0	0	0
	Human_Control_UninfectedTreated_12	Human			0	0	0	0	0	0	0	0	0	0	0	0	0	0.00296336	0	0	0	0	0	0	0	0	0	0	0	0	0	0	0	0	0	0	0	0	0	0	0	0.000269397	0	0	0.00269397	0	0	0	0
	Human_Control_UninfectedTreated_13	Human			0	0	0	0	0	0	0	0	0	0	0	0	0	0	0	0	0	0	0	0	0	0	0	0	0	0	0	0	0	0	0	0	0	0	0	0	0	0	0	0	0.0188713	0	0	0	0
	Human_Control_UninfectedTreated_14	Human			0	0	0	0	0	0	0	0	0	0	0	0	0	0.00270056	0	0	0.000158856	0	0	0	0	0	0	0	0	0	0	0	0	0	0	0	0	0	0	0	0	0.0179508	0	0	0.000317712	0	0	0	0
	Human_Control_UninfectedTreated_15	Human			0	0	0	0	0	0	0	0	0	0	0	0	0	0.00297974	0	0	0	0	0	0	0	0	0	0	0	0	0	0	0	0	0	0	0	0	0	0	0	0.00730036	0	0	0.00625745	0	0	0	0
	Human_Control_UninfectedTreated_16	Human			0	0	0	0	0	0	0	0	0	0	0	0	0	0.000293083	0	0	0	0	0	0	0	0	0	0	0	0	0	0	0	0	0	0	0	0	0	0	0	0.00205158	0	0	0.00439625	0	0	0	0
	Human_Control_UninfectedTreated_24	Human			0	0	0	0	0	0	0	0	0	0	0	0	0	0	0	0	0	0	0	0	0	0	0	0	0	0	0	0	0	0	0	0	0	0	0	0	0	0	0	0	0.0589265	0	0	0	0
	Human_Control_UninfectedTreated_25	Human			0	0	0	0	0	0	0	0	0	0	0	0	0	0.000596303	0	0	0	0	0	0	0	0	0	0	0	0	0	0	0	0	0	0	0	0	0	0	0	0	0	0	0.015653	0	0	0	0
	Human_Control_UninfectedTreated_29	Human			0	0	0	0	0	0	0	0	0	0	0	0	0	0	0	0	0	0	0	0	0	0	0	0	0	0	0	0	0	0	0	0	0	0	0	0	0	0.0360908	0	0	0.0201001	0	0	0	0
	Human_Control_UninfectedTreated_3	Human			0	0	0	0	0	0	0	0	0	0	0	0	0	0.00025227	0	0	0	0	0	0	0	0	0	0	0	0	0	0	0	0	0	0	0	0	0	0	0	0	0	0	0.0184157	0	0	0	0
	Human_Control_UninfectedTreated_32	Human			0	0	0	0	0	0	0	0	0	0	0	0	0	0	0	0	0	0	0	0	0	0	0.00103212	0	0	0	0	0	0	0	0	0	0	0	0	0	0	0	0	0	0.0919881	0	0	0	0
	Human_Control_UninfectedTreated_34	Human			0	0	0	0	0	0	0	0	0	0	0	0	0	0	0	0	0	0	0	0	0	0	0	0	0	0	0	0	0	0	0	0	0	0	0	0	0	0.234669	0	0	0.0118236	0	0	0	0
	Human_Control_UninfectedTreated_36	Human			0	0	0	0	0	0	0	0	0	0	0	0	0	0	0	0	0	0	0	0	0	0	0	0	0	0	0	0	0	0	0	0	0	0	0	0	0	0	0	0	0	0	0	0	0
	Human_Control_UninfectedTreated_40	Human			0	0	0	0	0	0	0	0	0	0	0	0	0	0	0	0	0	0	0	0	0	0	0	0	0	0	0	0	0	0	0	0	0	0	0	0	0	0	0	0	0	0	0	0	0
	Human_Control_UninfectedTreated_43	Human			0	0	0	0	0	0	0	0	0	0	0	0	0	0.00016247	0	0	0	0	0	0	0	0	0.00016247	0	0	0	0	0	0	0	0	0	0	0	0	0	0	0	0	0	0.164907	0	0	0	0
	Human_Control_UninfectedTreated_5	Human			0	0	0	0	0	0	0	0	0	0	0	0	0	0	0	0	0	0	0	0	0	0	0	0	0	0	0	0	0	0	0	0	0	0	0	0	0	0	0	0	0	0	0	0	0
	Human_Cured_1	Human			0	0	0	0	0	0	0	0	0	0	0	0	0	0	0	0	0	0	0	0	0	0	0	0	0	0	0	0	0	0	0	0	0	0	0	0	0	0.0773047	0	0	0.194915	0	0	0	0
	Human_Cured_10	Human			0	0	0	0	0	0	0	0	0	0	0	0	0	4.70633e-05	0	0	0	0	0	0	0	0	0.000376506	0	0	0	0	0	0	0	0	0	0	0	0	0	0	0.0635825	0	0	0	0	0	0	0
	Human_Cured_11	Human			0	0	0	0	0	0	0	0	0	0	0	0	0	0	0	0	0	0	0	0	0	0	0.00154151	0	0	0	0	0	0	0	0	0	0	0	0	0	0	0.044924	0	0	0.0138736	0	0	0	0
	Human_Cured_2	Human			0	0	0	0	0	0	0	0	0	0	0	0	0	0.000545108	0	0	0	0	0	0	0	0	0	0	0	0	0	0	0	0	0	0	0	0	0	0	0	0	0	0	0	0	0	0	0
	Human_Cured_3	Human			0	0	0	0	0	0	0	0	0	0	0	0	0	0.000253293	0	0	0	0	0	0	0	0	0.000253293	0	0	0	0	0	0	0	0	0	0	0	0	0	0	0.0965046	0	0	0.00303951	0	0	0	0
	Human_Cured_4	Human			0	0	0	0	0	0	0	0	0	0	0	0	0	0.00256137	0	0	0	0	0	0	0	0	0	0	0	0	0	0	0	0	0	0	0	0	0	0	0	0.00106724	0	0	0.0209178	0	0	0	0
	Human_Cured_5	Human			0	0	0	0	0	0	0	0	0	0	0	0	0	0	0	0	0.000527519	0	0	0	0	0	0	0	0	0	0	0	0	0	0	0	0	0	0	0	0	0.00879198	0	0	0.0675224	0	0	0	0
	Human_Cured_6	Human			0	0	0	0	0	0	0	0	0	0	0	0	0	0	0	0	0	0	0	0	0	0	0.00228121	0	0	0	0	0	0	0	0	0	0	0	0	0	0	0.0385732	0	0	0.0130651	0	0	0	0
	Human_Cured_7	Human			0	0	0	0	0	0	0	0	0	0	0	0	0	0	0.00025	0	0	0	0	0	0	0	0.0005	0	0	0	0	0	0	0	0	0	0	0	0	0	0	0.01175	0	0	0.0105	0	0	0	0
	Human_Cured_8	Human			0	0	0	0	0	0	0	0	0	0	0	0	0	0.000227894	0	0	0	0	0	0	0	0	0	0	0	0	0	0	0	0	0	0	0	0	0	0	0	0.0282589	0	0	0	0	0	0	0
	Human_Cured_9	Human			0	0	0	0	0	0	0	0	0	0	0	0	0	0	0	0	0	0	0	0	0	0	0	0	0	0	0	0	0	0	0	0	0	0	0	0	0	0.00073278	0	0	0.0203957	0	0	0	0
	Mouse_Baseline_Infected_1_Before	Mouse			0.00060882	0.126432	0.0906889	0.00050735	0.0349691	0.00136985	0.0684035	0.00852348	0.00621504	0.084106	0.00181378	0.079413	0.0431375	0.0394592	0.0628226	0.0251265	0.00556817	0.00040588	0.0131023	0.0417042	0.0142185	0.00010147	0.00286653	0	0.00305679	0.0121257	0.000761025	0.0025748	0.00720437	1.26838e-05	0	0.000900547	0	0.000684923	0.00535254	0	0	0	0.0104134	0.000849812	0	0.00501008	0	0.00551743	0
	Mouse_Baseline_Infected_10	Mouse			4.96623e-05	0.0585767	0.0723828	9.93246e-05	0.0863627	2.48311e-05	0.00156436	0.0362535	0.0118693	0	0	9.93246e-05	0.0620779	0.000844259	0.0626986	0.0891438	0.0583532	0.0060588	0.000471792	0.0243842	2.48311e-05	0	0.00643127	0	0.00273143	0.0133343	0	4.96623e-05	2.48311e-05	4.96623e-05	2.48311e-05	0	0	0	0.00739968	0	0	0	0.101634	0	0	0.00504072	2.48311e-05	0.000297974	0
	Mouse_Baseline_Infected_11	Mouse			0	0.0133615	5.4095e-05	0	0.0959375	0	0.0816293	0.0146056	0.0339987	2.70475e-05	0.000486855	8.11425e-05	0.0499297	0.0511468	0.104674	0.00567997	0.029022	0.0158498	0	0.0190685	0.0222871	0	0.00476036	0	0.0253435	2.70475e-05	0.000135237	0	0.000513902	0.133209	0	0.000135237	0	2.70475e-05	2.70475e-05	0	0	0	0	0	0	5.4095e-05	0	0	0
	Mouse_Baseline_Infected_12	Mouse			0.000110138	0.204609	0.0436147	5.50691e-05	0.0428162	0	0.0021477	0.0280026	0.00600253	0.000715898	0.000633295	0.000192742	0.0449364	0.00110138	0.0805661	0.029104	0.0674597	0.00591993	0.00110138	0.00256071	2.75346e-05	2.75346e-05	0.0587312	0	0.000936175	0.00616774	5.50691e-05	2.75346e-05	0.000110138	0.000110138	2.75346e-05	0.000247811	0	8.26037e-05	0.00352442	0	0	0	0.0594196	0	0	0.00250564	0	0.000633295	2.75346e-05
	Mouse_Baseline_Infected_13	Mouse			8.71738e-05	0.0975766	0	0	0.0853722	8.71738e-05	0.043616	0.0779043	0.0308595	0	0.00136572	8.71738e-05	0.0285058	0.0262393	0.0338816	0.0265299	0.0679375	0.0212414	0	8.71738e-05	0.0549195	0	0.0687801	0	0.0483815	0.00014529	0.000203406	0	0.00293485	0.0140931	0	0.000523043	0	5.81159e-05	0.000174348	0	0	0	0	0	0	2.90579e-05	0	0	0
	Mouse_Baseline_Infected_14	Mouse			0.000193354	0.032152	0.104246	0.00013811	0.0592769	0.00013811	0.0390575	0.0660166	0.0517913	2.7622e-05	0.00013811	0.000165732	0.0602989	0.0229263	0.084772	0.038146	8.28661e-05	0.00806563	2.7622e-05	0.0114355	0	0	0.0233682	2.7622e-05	0.00154683	0.000856283	0.00107726	8.28661e-05	5.5244e-05	2.7622e-05	0	5.5244e-05	0	0.00104964	0.000469574	2.7622e-05	0	5.5244e-05	0.0913184	0	0	0.00027622	0	2.7622e-05	0
	Mouse_Baseline_Infected_15	Mouse			5.80383e-05	0.184068	0.0497388	0	0.0572548	5.80383e-05	0.0025827	0.0850551	0.00452699	0	0.00110273	0	0.0557458	0.0012188	0.0809054	0.0261753	0.000667441	0.0357806	0	0.0190075	0	0	0.0397272	2.90192e-05	0.00327916	0.0179629	0.00104469	0	5.80383e-05	5.80383e-05	0	0.000232153	0	0.00145096	0.0147417	0	0	0	0.0705746	0	0	0.00766106	0	0	0
	Mouse_Baseline_Infected_16	Mouse			0	0.0207958	0.00011634	0	0.0473504	0	0.0842883	0.00779478	0.00823105	0.0754465	0.000610785	2.9085e-05	0.0364144	0.0497062	0.0655866	0.0337386	0.0470595	0.00476994	0	0	2.9085e-05	0.000436275	0.0029085	5.817e-05	0.00817288	0	0.00093072	0	0.000145425	0.00011634	0	0.00017451	0.153423	0.00125065	0	0.133122	0	5.817e-05	8.7255e-05	2.9085e-05	0	0	0	0	0
	Mouse_Baseline_Infected_17	Mouse			2.90175e-05	0.000957576	5.80349e-05	2.90175e-05	0.0530729	0	0.0376937	0.0189194	5.80349e-05	0.0159306	0	2.90175e-05	0.0283501	0.0212408	0.0425976	0.034937	0.014886	0.0024955	0	0	2.90175e-05	0.000174105	0.000145087	0	0.00011607	0	0	0	5.80349e-05	2.90175e-05	0	2.90175e-05	0.184116	0	0	0.176716	0	0.000174105	0	0	0	0	0	0	0
	Mouse_Baseline_Infected_18	Mouse			0.000234333	0.00723085	0	3.34762e-05	0.152517	6.69523e-05	0.0364221	0.0621318	0.0216926	0	0.000200857	0.0372924	0.0216256	0.0225295	0.0951058	0.0354178	0.00850295	0.0104446	0.00636047	0.0423473	0.0261784	0	0.000167381	3.34762e-05	0.0463645	3.34762e-05	0	3.34762e-05	3.34762e-05	0.110806	3.34762e-05	0.000167381	0	6.69523e-05	0	0	0	0	0	0.000702999	0	0	0	0.00251071	0
	Mouse_Baseline_Infected_2_Before	Mouse			0.00652865	0.162606	0.0937178	0.000231662	0.0323905	0.000673925	0.0757955	0.00631805	0.00366447	0.0654761	0.00379083	0.0624223	0.0510288	0.043047	0.0322642	0.0343491	0.00120043	0.000400143	0.0217762	0.0435524	0.0137523	0	0.0104669	2.10602e-05	0.0109092	0.00867679	0.000463324	0.00122149	0.00103195	0	0	0.00117937	0	0.000463324	0.00383295	0	0	0	0.00661289	0.00202178	0	0.00368553	0	0.00888739	0
	Mouse_Baseline_Infected_3_Before	Mouse			0.000386465	0.0612333	0.000214703	0	0.067567	0.000601168	0.0621779	0.0398703	0.0138913	0.000407935	0.00077293	0.0482437	0.0324845	0.0376589	0.00130969	0.0123669	0.035383	0.00674167	0.010499	0.0236388	0.0145783	0.000150292	0.0607394	2.14703e-05	0.0185289	0.0141919	6.44109e-05	0.0065055	0.000257643	0.00734284	0.0234241	0.000708519	0.000300584	4.29406e-05	0.00695637	0.000279114	0	0	4.29406e-05	0.00236173	0	0.00577551	0	0.00422965	0.00193233
	Mouse_Baseline_Infected_4_Before	Mouse			0	0.00359131	5.13044e-05	0	0.0752892	5.13044e-05	0.0505862	0.0278326	0.00166739	7.69566e-05	0	0	0.0581279	0.0297053	0.00023087	0.0594105	0.107919	0.0203679	0	0.0260626	0.000256522	2.56522e-05	0.0381705	0	0.000128261	0.000128261	5.13044e-05	5.13044e-05	2.56522e-05	0.10638	5.13044e-05	0	0.000128261	0	5.13044e-05	0.000102609	0	0	0	0	0	0	0	2.56522e-05	0
	Mouse_Baseline_Infected_5_Before	Mouse			0.00154269	0.00106586	0	0.000112196	0.128492	0.00025244	0.0363233	0.124481	0.009172	5.60978e-05	0.000420734	0.0264782	0.0520027	0.0226916	0.00869516	0.00507685	0.119993	0.0145293	0.037838	0.0301245	0.0039549	0.000280489	0.0274318	0	0.0125379	0.00524515	0.000560978	0.0132952	0.00117805	0.0025244	0.00664759	0.00025244	5.60978e-05	0.00025244	0.0038988	5.60978e-05	0	0	0	0.00518905	0	0.00179513	0	0.0158196	0.00328172
	Mouse_Baseline_Infected_6_Before	Mouse			0	0.0377966	7.15845e-05	0	0.000429507	0	0.0229786	0.0117041	0.00121694	3.57923e-05	0	7.15845e-05	0.0600952	0.0138874	0.0160349	0.22252	0.0298507	0.0305666	0	0.0253409	0.000751637	0	0.0546548	0	0.000250546	0.000429507	0	0	0	0.190594	0.000107377	0	7.15845e-05	0	3.57923e-05	0	0	0	0	3.57923e-05	0	0.000143169	0	0	0
	Mouse_Baseline_Infected_7	Mouse			0.000107086	0.123501	0.14322	0.000183576	0.0306113	0.000214172	0.049642	0.0115959	0.00281483	0.0540937	0.012116	0.0894321	0.0295557	0.0275364	0.0232989	0.0230388	0.000581324	0.000933178	0.0435228	0.0486171	0.0280871	3.0596e-05	0.00446702	1.5298e-05	0.00448232	0.00666993	0.00292192	0.00116265	0.00648635	0	0	0.00506364	0	0.00201934	0.00275364	1.5298e-05	0	0	0.00703708	0.00289132	0	0.00302901	0	0.0191684	0
	Mouse_Baseline_Infected_8	Mouse			1.99171e-05	0.00910214	0.191364	0	0.000338591	1.99171e-05	0.00334608	0.0374841	0.00515854	0.085106	0.00456103	0.0777964	0.0747291	0.00185229	0.0266292	0.059373	0.0523821	0.00438177	9.95857e-05	0.0813018	0.0123885	1.99171e-05	0.00179254	0	0.00721001	0.0399339	0	0.00318674	0.00181246	3.98343e-05	0.00344567	0.00165312	0.00013942	0	0.01922	0.000179254	0	0	1.99171e-05	0.000179254	0	0.0166707	0	5.97514e-05	0
	Mouse_Baseline_Infected_9	Mouse			0.000726909	0.000340739	0.0194675	9.08637e-05	0.0714188	0.000318023	0.13993	0.0310527	0.00306665	0.0421607	4.54318e-05	0.00504293	0.0560402	0.0858434	0.122121	0.0366408	0.0702149	0.00804143	0.0035664	0.0445232	0.00308936	4.54318e-05	0.00295307	4.54318e-05	0.0135387	0.00163555	4.54318e-05	0.000363455	0.000159011	0	0.00329381	6.81477e-05	0	0	0.00102222	0	0	0	0	0	0	0.000636046	2.27159e-05	0.00109036	0.000249875
	Mouse_Baseline_Uninfected_1	Mouse			0.0385737	0.000309446	0.0841932	0.0770998	0.0131872	0.0760405	0.00746242	0.0176503	0.010902	0	0.0314921	0.0453577	0.00576046	0.00435605	0	0.00280882	0.00177337	0.00296354	0.00925959	1.19018e-05	0.0136275	0.0153295	0.00013092	0.00148772	0.00879542	0.00449888	0.0104855	0.00746242	0.00285643	0	0.0151867	0.0107354	0	0.00860499	0.00318968	0	2.38036e-05	0	0	0.00755763	0	0.0019876	0.0573071	0.00379667	0.00395139
	Mouse_Baseline_Uninfected_10	Mouse			0.0750954	0.0993762	0	0.021893	0.00950043	0.0821072	0.046695	0.0178743	0.0233055	0.0589027	0.0592558	0.0151334	0.00566663	0.0266516	0	0.00300987	0	0.00699501	0.0142927	5.04448e-05	0	0.0212541	0.00632241	0.0474517	0.00902961	0	0.00312757	0.0125776	1.68149e-05	0	0.00504448	0.0192531	0	0.00279128	0.00307713	0	0.0380522	0	0	1.68149e-05	0	0.00723041	0.000134519	0.00600293	0.0147635
	Mouse_Baseline_Uninfected_11	Mouse			0.111856	0.0214968	0	0.0636053	0.0164388	0.0564879	0.00706324	0.0459924	0.0301678	0.028271	0.0358762	0.00838196	0.00126452	0.00415485	3.61291e-05	0.00130065	1.80646e-05	0.0273497	0.0208465	5.41937e-05	0	0.00776776	0.00231226	0.00668389	0.0200336	0.0383872	0.00885164	0.0108026	0	0	0.0382427	0.0136929	0	0.00802067	0.0238994	0	0	0	0	0	0	0.0149936	0.00661163	0.00997164	0
	Mouse_Baseline_Uninfected_12	Mouse			0.0698045	0.00987799	0.0824995	0.0685057	0.00898165	0.0243108	0.00349388	0.0118719	0.0124024	1.82926e-05	0.0102621	0.0032012	0.00071341	0.00206706	0	0.000603655	0.000128048	0.00435363	0.0433351	0	0.0239999	0.00876214	0.000384144	0.00506704	0.00773776	0.0340608	0.00894507	0.0104816	0.100609	0	0.00771947	0.00336583	0	0.00706093	0.022756	0	1.82926e-05	0	0	0.000951214	0	0.0124207	0.0243291	0.0207987	0.00552436
	Mouse_Baseline_Uninfected_13	Mouse			0.159987	0.041248	0	0.0599834	0.0125217	0.0552618	0.00868777	0.0460641	0.0309171	0.0273098	0.0261577	0.00615698	0.00290851	0.00523155	0	0.0027952	1.88865e-05	0.0183954	0.0204918	0	0	0.0111619	0.00466495	0.012805	0.0191886	0.0240991	0.011483	0.0155624	0	0	0.0222105	0.00885775	0	0.0108597	0.0213606	0	0	0	0	0.00090655	0	0.00991539	0.00358843	0.00955655	0
	Mouse_Baseline_Uninfected_14	Mouse			0.0831879	0.00019181	0.0669608	0.12506	0.0161887	0.0345449	0.000843963	0.0387072	0.0170711	1.9181e-05	0.0173971	0.0128321	0.00159202	0.000441162	0	0.000671334	0.00257025	0.0157668	0.031054	1.9181e-05	0.0115278	0.0112592	3.83619e-05	3.83619e-05	0.00753812	1.9181e-05	0.0177232	0.0125635	0.0637959	0	0.0117579	0.00663662	0	0.0157668	3.83619e-05	0	3.83619e-05	0	0	0.0300758	0	1.9181e-05	0.00515968	0.0139637	0.00654071
	Mouse_Baseline_Uninfected_15	Mouse			0.0417547	0.135368	0.0934779	0.0681302	0.0134593	0.0713884	0.0256191	0.0121405	0.00591509	0	0.0252313	0.0151659	0.00575994	0.0146423	0	0.00203634	0.0015515	0.00287028	0.0132071	0.000193938	0.0177453	0.0111126	0.00368481	0.0347924	0.00610903	0.00901809	0.0122762	0.00979384	0.0637667	0	0.00791265	0.00876598	0	0.00688478	0.00581813	0	0	0	0	0.000484844	0	0.00416966	0.00236604	0.00554661	0.0101235
	Mouse_Baseline_Uninfected_16	Mouse			0.090887	0.0333071	0	0.0679278	0.0166737	0.0456153	0.00618444	0.0288809	0.0212615	0.0223731	0.0287799	0.0163706	0.00844803	0.00408254	0	0.00240506	2.02106e-05	0.0193617	0.0254047	2.02106e-05	2.02106e-05	0.00226359	0.00375917	0.0107925	0.00881182	0.028214	0.00717476	0.0196043	0	0	0.0233028	0.00966066	0	0.00604297	0.0298915	0	0	0	0	0	0	0.0139453	0.018715	0.0104691	0
	Mouse_Baseline_Uninfected_17	Mouse			0.0723608	0.037028	0.000163389	0.0401119	0.0090068	0.0787125	0.107612	0.0269591	0.0318199	0.0650491	0.0594939	0.00459531	0.00418683	0.0666626	0	0.00145007	2.04236e-05	0.0127239	0.00277761	0	4.08472e-05	0.0106203	0.0167678	0.0525295	0.00673978	0.00379879	0.0028593	0.0127852	2.04236e-05	0	0.00324735	0.0197088	0	0.00253252	0.00437065	0	0.0296346	0	0	0	0	0.0039009	4.08472e-05	0.00140923	0.011764
	Mouse_Baseline_Uninfected_18	Mouse			0.147414	0	4.51498e-05	0.0927602	0.0128451	0.0480168	0.000699822	0.0238391	0.0304987	0.0319435	0.0242229	0.0433438	0.00126419	0.000361198	2.25749e-05	0.000767546	0	0.00914283	0.00191887	4.51498e-05	0	0.0143802	0	0	0.0099781	0.0224846	0.0117615	0.00778834	0	0	0.0376098	0.00821726	0	0.00982008	0.0130257	0	0	0	2.25749e-05	0.00605007	0	0.00828499	0.0139513	0.00106102	0
	Mouse_Baseline_Uninfected_2	Mouse			0.0366781	0.0698765	0.0716421	0.0578911	0.018571	0.0476068	0.0139186	0.00329922	0.0090342	2.57752e-05	0.0345903	0.00933062	0.00614738	0.0081063	0	0.001147	0.00253886	0.00500039	0.0185452	2.57752e-05	0.0161739	0.00985901	0.00340232	0.0329922	0.00493595	0.0125654	0.0222311	0.0112122	0.00588963	0	0.00577364	0.0116504	0	0.0200144	0.0135449	0	0	0	0	0.000837694	0	0.00653401	0.0177333	0.0090342	0.00853159
	Mouse_Baseline_Uninfected_3	Mouse			0.0626468	0.0071292	1.36575e-05	0.0526905	0.0298825	0.0693253	0.0232177	0.0160202	0.0333652	0.0513657	0.0426523	0.0715651	0.0121278	0.0142994	0	0.00155695	0	0.0116771	0.000259492	0	0	0.00391969	0.00405627	0.00551762	0.00701994	0.00509424	0.00296367	0.0282983	0	0	0.010844	0.0146408	0	0.00278612	0.0060366	0	0.0272876	0	0	0	0	0.00447965	0.000177547	0.000150232	0.0145042
	Mouse_Baseline_Uninfected_4	Mouse			0.137502	0.019198	0	0.0406001	0.0105794	0.062367	0.00354168	0.0284398	0.0342616	0.0215693	0.0368304	0.00984982	0.00234085	0.00182404	1.52003e-05	0.000364808	1.52003e-05	0.016918	0.0191524	1.52003e-05	0	0.00817778	0.00124643	0.00560893	0.0158996	0.0043625	0.0087858	0.0153219	0	0	0.0236821	0.0141971	0	0.00807138	0.00317687	0	0	0	0	0.000851219	0	0.00190004	0.0089074	0.00823858	1.52003e-05
	Mouse_Baseline_Uninfected_5	Mouse			0.11291	0.015316	1.50748e-05	0.0347926	0.0157682	0.0644899	0.0456615	0.0445761	0.0392396	0.0283707	0.0542993	0.0103714	0.00295466	0.0269085	1.50748e-05	0.000618066	0	0.0199741	0.0114719	0	1.50748e-05	0.00859262	0.00165822	0.0172757	0.00892426	0.00221599	0.00533647	0.0183158	0	0	0.00209539	0.0166425	0	0.00388929	0.0085474	0	0.0511336	0	0	1.50748e-05	0	0.00957248	0.000437168	0.00521587	0.0234111
	Mouse_Baseline_Uninfected_6	Mouse			0.0546671	0.000219925	0.0877502	0.142307	0.0189607	0.0394452	0.000455559	0.0252443	0.0167614	4.71268e-05	0.0246316	0.0129913	0.000801156	0.000314179	0	0.000612649	0.000345597	0.0124572	0.0273493	4.71268e-05	0.0267052	0.0201703	4.71268e-05	0.0019322	0.00914261	0.010148	0.0168871	0.0113261	0.00625216	0	0.0230136	0.0103522	0	0.0124258	0.00705332	0	0	0	0	0.000267052	0	0.00388011	0.00600082	0.0127714	0.00732037
	Mouse_Baseline_Uninfected_7	Mouse			0.147175	0.0349404	0	0.112971	0.0215207	0.0433523	0.019966	0.0317001	0.0525988	0.0113413	0.031831	0.0192295	0.00382954	0.0122414	0	0.0018984	1.63655e-05	0.0166601	0.0256939	0	0	0.00600615	0.0018984	0.0126997	0.0127651	0.0340403	0.0122251	0.0175275	0	0	0.0252684	0.0119141	0	0.0109976	0.0326984	0	0	0	0	6.54622e-05	0	0.0151709	0.00490966	0.0104903	0
	Mouse_Baseline_Uninfected_8	Mouse			0.14209	0.0154393	0	0.0562569	0.0205375	0.0551472	0.078467	0.0330497	0.0252658	0.0217115	0.0357677	0.0149568	0.00262146	0.0485051	0	0.00104537	0	0.0192026	0.0105824	4.82478e-05	0	0.0105502	0.00197816	0.0294312	0.00964956	0.00805738	0.00413323	0.0206822	0	0	0.00707634	0.0120298	0	0.0033291	0.0080413	0	0.035832	0	0	1.60826e-05	0	0.00786439	8.0413e-05	0.00500169	0.018302
	Mouse_Baseline_Uninfected_9	Mouse			0.183243	0.0504009	1.66011e-05	0.0393944	0.0120192	0.0306622	0.0524096	0.0365888	0.0458024	0.0221625	0.0330362	0.0236732	0.00320401	0.0310606	0	0.000863257	0	0.0192075	0.00244036	4.98033e-05	0	0.00421668	0.00278898	0.0216644	0.0135465	0.00167671	0.0106579	0.0210336	4.98033e-05	0	0.0030546	0.0117536	0	0.00997726	0.0146256	0	0.0571742	0	0	0	0	0.0201537	0.000265617	0.000979464	0.0250843
	Mouse_Control_InfectednoTreatment_10	Mouse			0.000161368	0.0874617	0.0110053	0	0.120574	0	0.0220429	0.0514765	0.0103921	0.0168146	3.22737e-05	0.0165564	0.0966274	0.0129095	0.0600936	0.0134581	0.0293368	0.0179119	0.0169437	0.0178796	0.0112312	3.22737e-05	0.0438922	0	0.00532516	0.00755204	6.45474e-05	9.6821e-05	3.22737e-05	0.000290463	0.00923027	0	0	0	0.00790705	0	0	0	0.0072293	0	0	0.00303373	0	0.00622882	0.00651928
	Mouse_Control_InfectednoTreatment_13	Mouse			0.000153041	0.00217318	0.00691745	0	0.0972422	9.18246e-05	0.0234153	0.0652873	0.0398825	0.00639711	0	0.000153041	0.0865293	0.0140185	0.0853356	0.000428515	0.0220379	0.00850908	0.00134676	0.00483609	0.0610021	0	0.0011325	0	0.0026017	0.0323835	0	0	0	0.101313	0.0128248	3.06082e-05	0	3.06082e-05	0.0268434	0	3.06082e-05	0	0.00171406	0	0	0.0129779	0	0.000581556	0.000122433
	Mouse_Control_InfectednoTreatment_14	Mouse			0.0691315	0.0026052	0.0230716	8.33663e-05	0.12507	0.000250099	0.0274692	0.0268023	0.0131719	0.0255309	4.16832e-05	0.0231342	0.0263438	0.0162148	0.050124	0.00498114	0.0371814	0.0453721	0.0262604	0.0275734	0.011713	2.08416e-05	0.00589817	0.000125049	0.0197578	0.0358058	8.33663e-05	0.0169234	0.00929535	0.002105	0.0136304	2.08416e-05	0	0.000104208	0.0356391	0	0	0	0.0047102	0.000375148	0	0.0145474	0	0.0111086	0.00973302
	Mouse_Control_InfectednoTreatment_15	Mouse			0.0373148	0.0345365	0.0149304	0	0.0448365	2.25876e-05	0.0122651	0.03029	0.0187929	0.0387378	4.51753e-05	0.0134171	0.0366823	0.00743133	0.0827159	0.0176635	0.0490378	0.0458755	0.0103	0.0335878	0.0158339	0	0.0328876	2.25876e-05	0.0150208	0.030403	6.77629e-05	0.0334975	0.0038399	0.00293639	0.0173925	0	0	2.25876e-05	0.0234686	0	0	0	0.00458529	0.000135526	0	0.0126039	2.25876e-05	0.00356885	0.00939646
	Mouse_Control_InfectednoTreatment_18	Mouse			0.0249114	0.00130524	0.00768227	9.32314e-05	0.0994966	0.0124371	0.0137982	0.0182361	0.0174902	0.0317733	0.00121201	0.0290882	0.0374977	0.00824166	0.0217229	0.0143949	0.0133321	0.0473056	0.024725	0.0447138	0.0211076	0.000671266	0.00165952	1.86463e-05	0.00937908	0.0330785	0.00134253	0.0318292	0.0097893	0.000466157	0.0230841	0.000466157	0	0.000969607	0.0297968	0	0	0	0	0.0329293	0	0.0132016	9.32314e-05	0.00822301	0.0145814
	Mouse_Control_InfectednoTreatment_9	Mouse			0.0172501	0.0113509	0.0221986	2.7958e-05	0.0891579	0	0.0235686	0.0646108	0.012609	0.0234288	0	0.0280139	0.0646667	0.0136435	0.0625699	0.0127488	0.0128047	0.0558879	0.0118821	0.019934	0.0312011	5.59159e-05	0.0150973	0	0.0128047	0.0165511	2.7958e-05	0.000922612	0.000810781	0.0127768	0.0124133	0	2.7958e-05	0	0.0176415	0	0	0	0.0070454	0.00142586	0	0.00654216	0	0.00472489	0.0117423
	Mouse_Control_UninfectednoTreatment_1	Mouse			0.029732	0.00014752	0.0383285	0.0553335	0.0284312	0.0418153	0.0044122	0.0025749	0.0201432	0.0160797	0.0260977	0.0301746	0.00348684	0.00256149	0	0.00182389	0.00190435	0.00573988	0.00873052	1.34109e-05	0.0039294	0.0118821	2.68219e-05	0.000187753	0.00454631	0.00584717	0.0217525	0.0157579	0.00128745	1.34109e-05	0.0110506	0.00924014	2.68219e-05	0.0135585	0.00376847	0	2.68219e-05	0	1.34109e-05	0.00237374	0	0.00213234	0.0445511	0.00358072	0.00993751
	Mouse_Control_UninfectednoTreatment_12	Mouse			0.0318988	0.0219024	0.0492122	0.0397933	0.0256571	0.0479766	0.0103655	0.00210199	0.00972369	0.010879	0.0212766	0.000417188	0.00231058	0.00593691	1.60457e-05	0.000866468	0.00105902	0.00651455	0.0218382	3.20914e-05	0.00146016	0.0117936	0.00221431	0.0190783	0.00447675	0.00872886	0.0202657	0.0174738	0.015115	0	0.00208594	0.00685151	0	0.0106864	0.0063541	0	0	0	0	0.00216617	0	0.00317705	0.049148	0.00938673	0.00949905
	Mouse_Control_UninfectednoTreatment_14	Mouse			0.0759938	2.16506e-05	0.0466788	0.0564865	0.0386464	0.0417424	0.00110418	0.00965619	0.009916	0.000757773	0.00974279	0.00759938	0.00471984	0.000627869	2.16506e-05	0.0015805	0.00112583	0.00422188	0.00820559	0	0.00638694	0.00656015	0	2.16506e-05	0.00318264	0.00885511	0.019334	0.012644	0.00417857	0	0.0170607	0.00363731	0	0.0114748	0.00623539	0	2.16506e-05	0	0	0.00352906	0	0.00424353	0.000736122	0.00450333	0.00959124
	Mouse_Control_UninfectednoTreatment_15	Mouse			0.0404585	0.00160025	0.0654363	0.040128	0.0483032	0.0527735	8.69701e-05	0.00434851	0.0124193	0.0133412	0.0246473	0.0149763	0.00485293	5.21821e-05	0	0.00126976	0.00506166	0.0108539	0.0066967	0	0.0133934	0.00767077	8.69701e-05	0.00676628	0.00328747	0.0052356	0.0316397	0.0177941	0.023221	0	0.00921883	0.00984502	0	0.0140718	0.00549651	0	0	0	0	0.00120019	0	0.00245256	0.0266824	0.00299177	0.0173418
	Mouse_Control_UninfectednoTreatment_2	Mouse			0.0115404	0.00432282	0.0306972	0.0228621	0.0224118	0.0442832	0.000694739	0.00410411	0.00982927	0.00777079	0.0270176	0.00328071	0.00394972	0.000424563	0	0.000373101	0.00378247	0.00696026	0.00729476	0	0.00514622	0.00694739	3.85966e-05	0.00252165	0.00171112	0.00249592	0.0176644	0.0131486	0.000514622	0	0.00322925	0.00954623	0	0.0103182	0.00191697	0	0	0	0	0.000566084	0	0.000964916	0.0261428	0.00319065	0.00461873
	Mouse_Control_UninfectednoTreatment_6	Mouse			0.0431266	0.0001381	0.000355114	0.0865885	0.0327691	0.0385298	0.000118371	0.00252525	0.086194	0.00635259	0.0338542	0.0453954	0.00272254	3.94571e-05	0	0.000197285	0.00810843	0.00394571	0.00288037	0	0.0311711	0.0251342	0	7.89141e-05	0.0101799	0.000256471	0.00666824	0.00299874	0.000197285	0	0.00388652	0.0114426	0	0.00680634	0.000157828	0	5.91856e-05	0	0	9.86427e-05	0	0.000157828	7.89141e-05	0.00145991	0.00331439
	Mouse_Control_UninfectedTreated_11	Mouse			0.0455578	0.048514	0.0622969	0.0601629	0.0374721	0.0800149	0.0261169	0.022123	0.0204785	0.027272	0.0367869	0.00879048	0.0089471	0.0158777	0	0.00142919	0.00751791	0.00399389	0.0131368	5.87337e-05	0	0.0117076	0.00542308	0.0581855	0.00740045	0.00268217	0.0106112	0.0181487	0.0175026	0	0.0337915	0.0141352	0	0.00785074	0.00164454	0	0	0	0	0.000156623	0	0.00113552	0.00140961	0.00563844	0.0445006
	Mouse_Control_UninfectedTreated_13	Mouse			0.0519164	0.0257957	0.0503118	0.0656876	0.0160665	0.121159	0.0269941	0.0103589	0.0162899	0.0320923	0.0388561	0.00231552	0.0156805	0.0162086	0	0.000873398	0.00316861	0.00172648	0.00603254	2.03116e-05	0	0.011862	0.00109683	0.0238458	0.00812463	0.000690594	0.00690594	0.0116792	0.00188898	0	0.0302643	0.0134869	0	0.00664189	0.000304674	0	4.06232e-05	0	0	0.000142181	0	0.000243739	0.00387951	0.00229521	0.0167977
	Mouse_Control_UninfectedTreated_16	Mouse			0.0270957	0.0198036	0.0520319	0.0425804	0.015398	0.0558516	0.0103304	0.0067712	0.0167218	0.028604	0.0307851	0.0255439	0.00608757	0.00578373	0	0.000748739	0.00154088	0.00115024	0.0124139	0	0	0.00373284	0.00192068	0.0231675	0.00436222	0.00474201	0.00379795	0.00756334	0.00067278	0	0.0276599	0.00961424	0	0.00290814	0.00235473	0	0	0	0	1.08513e-05	0	0.00156258	0.0136618	0.00532798	0.0139439
	Mouse_Control_UninfectedTreated_18	Mouse			0.0669179	0.000317792	0.00712762	0.0914786	0.0171381	0.0814001	0.0078994	0.0115086	0.025446	0.0397467	0.0458755	0.0524356	0.0229037	0.00483498	0	0.00131657	0.00547056	0.00136196	0.00115767	6.80982e-05	0	0.0103963	4.53988e-05	0.000522087	0.0168884	0.00254233	0.0132792	0.00506197	0.00594725	0	0.0214509	0.0153902	0	0.0111454	0.000749081	0	4.53988e-05	0	0	0.00440369	0	0.000703682	0.00606074	0.000522087	0.0143006
	Mouse_Control_UninfectedTreated_4	Mouse			0.064755	0.0421011	0.0665549	0.0195093	0.0105305	0.076713	0.0192817	0.00438596	0.0175852	0.0422046	0.0359153	0.0130338	0.0212678	0.0115028	0	0.00122062	0.0245986	0.00134475	0.0118131	0	0	0.0185783	0.000455147	0.0389358	0.0112339	0.000103443	0.00893744	0.00798577	0.00734442	0	0.0266054	0.0122062	0	0.00829609	4.1377e-05	0	0	0	0	0.00041377	0	6.20655e-05	0.00357911	0.0048618	0.0173577
	Mouse_Control_UninfectedTreated_7	Mouse			0.0349806	0.0374367	0.0466409	0.0480798	0.0247842	0.0705319	0.0484767	0.0088568	0.0182842	0.0263967	0.039744	0.0191277	0.0130495	0.0305647	0	0.00302669	0.00605339	0.00114121	0.0103205	0	0	0.0114866	0.00463928	0.0351791	0.0071946	0.00265456	0.00463928	0.0102957	0.00230723	2.4809e-05	0.027538	0.0137442	2.4809e-05	0.00419272	0.00141411	0	2.4809e-05	0	0	2.4809e-05	0	0.00104198	0.00558202	0.00421753	0.0196487
	Mouse_Cured_1	Mouse			0.0229282	0.0353074	0.0645281	0.021715	0.0228665	0.0488382	0.00481184	0.0192268	0.0370759	0.0392762	0.0331894	0.00187127	0.00178902	0.00230311	0	0.00125437	0.00121324	0.00625129	0.00201522	2.05634e-05	0.024964	0.0271849	0.00616903	0.0167592	0.00767016	0.00503804	0.023504	0.00750565	0.0106313	0	0.00121324	0.0125026	0.00542875	0.0203372	0.00234423	0.00579889	0	0	0	0.00215916	0	0.00174789	0	0.000945918	0.00518199
	Mouse_Cured_2	Mouse			0.0280778	0.0604805	0.0417091	0.0449245	0.0212621	0.0482304	0.0106877	0.0262663	0.0742703	0.0163712	0.0352331	0.000792519	0.000951022	0.00586464	0	0.000815162	0.00305686	0.0127709	0.00117746	0	0.013654	0.0484342	0.0056382	0.023051	0.00989516	0.00235491	0.031112	0.00378145	0.0386523	0	0.00115481	0.0147861	0.0344859	0.0266513	0.00124539	0.0331046	0	0	0	0.0184996	0	0.000973666	0	0.000475511	0.00269456
	Mouse_Cured_3	Mouse			0.013746	0.00526903	0.0133275	0.016086	0.0445078	0.0173103	0.0108945	0.0384174	0.0512026	0.0236796	0.0256168	0.00344037	0.00221609	0.00630734	0	0.00139474	0.00207662	0.0315987	0.00032544	0	0.0175118	0.0248109	0.00255703	0.00114679	0.00223159	0.00111579	0.0395177	0.00945326	0.00173568	0	0.000805852	0.0101816	0.00065088	0.0356279	0.00117778	0.000371932	0	0	0	0.0646541	0	0.000588892	0.000945326	6.19886e-05	0.00531552
	Mouse_Cured_4	Mouse			0.00527412	0.0350544	0.0198031	0.0153521	0.0396399	0.0164774	0.0114217	0.0326693	0.0746607	0.0115896	0.0249933	0.00718893	0.0126142	0.00688659	0	0.00157888	0.00755845	0.0148314	0.00107498	5.03897e-05	0.0238175	0.0448636	0.00833109	0.00112537	0.00450148	0.00125974	0.0232128	0.00594598	0.00240191	0	0.000621473	0.00836469	0.00423273	0.0151169	0.000856625	0.00466944	0	0	0	0.0316951	0	0.00053749	1.67966e-05	0.000503897	0.00468624
	Mouse_Cured_5	Mouse			0.0145576	0.0724524	0.0489725	0.0251124	0.0435833	0.0399159	0.013842	0.0251571	0.0327825	0.0238154	0.0285785	0.00165478	0.00398041	0.00818444	2.23619e-05	0.00181131	0.00324247	0.0111809	0.00225855	0	0.022183	0.0263646	0.009146	0.00934726	0.00630604	0.00355554	0.0310606	0.00784901	0.0143116	0	0.00156533	0.0104654	0.0100628	0.0184933	0.00272815	0.0108902	0	0	0	0.0390662	0	0.00111809	0	0.000805027	0.00563519
	Mouse_Cured_6	Mouse			0.0147324	0.0986001	0.0354164	0.0206631	0.0238694	0.0391886	0.00658033	0.038036	0.0506937	0.0333836	0.0272643	0.000272434	0.00190704	0.00383503	0	0.00117356	0.00402364	0.0205164	0.00123643	0	0.019238	0.0318119	0.0200763	0.0166604	0.00647554	0.00276625	0.0300096	0.00530198	0.0240371	0	0.00104782	0.0107507	0.0547802	0.0195943	0.00203278	0.0544868	0	0	0	0.0156545	0	0.00134121	0	0.000502955	0.00647554
[truncated: 5,000 more columns]

## Sheet: D LEfSe results
	Supplementary Table S1D: Complete LEfSe differential abundance statistics for every taxonomic level, for all sample comparisons.
													LEfSe results (Y = significant at P <= 0.05, Effect Size >= 2).																																	Human control samples
	Phylogeny										Full taxonomic identifier		Human baseline (different individuals) 20 vs 47 Indonesia								Human dewormed (same individuals) 11 vs 11 Indonesia								Mouse baseline (different individuals) 18 vs 18								Mouse dewormed (same individuals) 6 vs 6									Uninfected untreated
	Taxonomic level	OTU (Y = terminal OTU classification)	Kingdom	Phylum	Class	Order	Family	Genus	Species	Strain			Relative abundance value	Higher in group (Infected samples or Uninfected; 0 indicates no differential abundance)	Effect size statistic	P value	OTU which is significantly higher in infected sample group (Y = Yes)	OTU which is significantly higher in uninfected sample group (Y = Yes)	Any taxa significantly higher in infected sample group	Any taxa significantly higher in uninfected sample group	Relative abundance value	Higher in group (Infected samples or Uninfected; 0 indicates no differential abundance)	Effect size statistic	P value	OTU which is significantly higher in infected sample group (Y = Yes)	OTU which is significantly higher in uninfected sample group (Y = Yes)	Any taxa significantly higher in infected sample group	Any taxa significantly higher in uninfected sample group	Relative abundance value	Higher in group (Infected samples or Uninfected; 0 indicates no differential abundance)	Effect size statistic	P value	OTU which is significantly higher in infected sample group (Y = Yes)	OTU which is significantly higher in uninfected sample group (Y = Yes)	Any taxa significantly higher in infected sample group	Any taxa significantly higher in uninfected sample group	Relative abundance value	Higher in group (Infected samples or Uninfected; 0 indicates no differential abundance)	Effect size statistic	P value	OTU which is significantly higher in infected sample group (Y = Yes)	OTU which is significantly higher in uninfected sample group (Y = Yes)	Any taxa significantly higher in infected sample group	Any taxa significantly higher in uninfected sample group		Relative abundance value	Higher in group ("Before" sample group or "After" sample group; 0 indicates no differential abundance)	Effect size statistic	P value
																	88	43	116	58					23	18	39	18					107	257	169	373					69	309	125	395
	2-Phylum	-	Bacteria	Acidobacteria							Bacteria.Acidobacteria		-	-	-	-	-	-	-	-	-	-	-	-	-	-	-	-	-	-	-	-	-	-	-	-	-	-	-	-	-	-	-	-		-	-	-	-
	3-Class	-	Bacteria	Acidobacteria	Blastocatellia__Subgroup_4_						Bacteria.Acidobacteria.Blastocatellia__Subgroup_4_		-	-	-	-	-	-	-	-	-	-	-	-	-	-	-	-	-	-	-	-	-	-	-	-	-	-	-	-	-	-	-	-		-	-	-	-
	4-Order	-	Bacteria	Acidobacteria	Blastocatellia__Subgroup_4_	Pyrinomonadales					Bacteria.Acidobacteria.Blastocatellia__Subgroup_4_.Pyrinomonadales		-	-	-	-	-	-	-	-	-	-	-	-	-	-	-	-	-	-	-	-	-	-	-	-	-	-	-	-	-	-	-	-		-	-	-	-
	5-Family	-	Bacteria	Acidobacteria	Blastocatellia__Subgroup_4_	Pyrinomonadales	Pyrinomonadaceae				Bacteria.Acidobacteria.Blastocatellia__Subgroup_4_.Pyrinomonadales.Pyrinomonadaceae		-	-	-	-	-	-	-	-	-	-	-	-	-	-	-	-	-	-	-	-	-	-	-	-	-	-	-	-	-	-	-	-		-	-	-	-
	6-Genus	-	Bacteria	Acidobacteria	Blastocatellia__Subgroup_4_	Pyrinomonadales	Pyrinomonadaceae	RB41			Bacteria.Acidobacteria.Blastocatellia__Subgroup_4_.Pyrinomonadales.Pyrinomonadaceae.RB41		-	-	-	-	-	-	-	-	-	-	-	-	-	-	-	-	-	-	-	-	-	-	-	-	-	-	-	-	-	-	-	-		-	-	-	-
	8-Strain	-	Bacteria	Acidobacteria	Blastocatellia__Subgroup_4_	Pyrinomonadales	Pyrinomonadaceae	RB41	uncultured_Acidobacteria_bacterium		Bacteria.Acidobacteria.Blastocatellia__Subgroup_4_.Pyrinomonadales.Pyrinomonadaceae.RB41.uncultured_Acidobacteria_bacterium		-	-	-	-	-	-	-	-	-	-	-	-	-	-	-	-	-	-	-	-	-	-	-	-	-	-	-	-	-	-	-	-		-	-	-	-
	8-Strain	Y	Bacteria	Acidobacteria	Blastocatellia__Subgroup_4_	Pyrinomonadales	Pyrinomonadaceae	RB41	uncultured_Acidobacteria_bacterium	OTUNew_CleanUp_ReferenceOTU5058	Bacteria.Acidobacteria.Blastocatellia__Subgroup_4_.Pyrinomonadales.Pyrinomonadaceae.RB41.uncultured_Acidobacteria_bacterium.OTUNew_CleanUp_ReferenceOTU5058		-	-	-	-	-	-	-	-	-	-	-	-	-	-	-	-	-	-	-	-	-	-	-	-	-	-	-	-	-	-	-	-		-	-	-	-
	2-Phylum	-	Bacteria	Actinobacteria							Bacteria.Actinobacteria		4.82768	0	0	-	-	-	-	-	4.84814	Infected	3.97997	0.767618	-	-	-	-	4.9253	0	0	-	-	-	-	-	4.94771	0	0	-	-	-	-	-		4.8178	-	-	-
	3-Class	-	Bacteria	Actinobacteria	Acidimicrobiia						Bacteria.Actinobacteria.Acidimicrobiia		-	-	-	-	-	-	-	-	-	-	-	-	-	-	-	-	-	-	-	-	-	-	-	-	-	-	-	-	-	-	-	-		-	-	-	-
	4-Order	-	Bacteria	Actinobacteria	Acidimicrobiia	IMCC26256					Bacteria.Actinobacteria.Acidimicrobiia.IMCC26256		-	-	-	-	-	-	-	-	-	-	-	-	-	-	-	-	-	-	-	-	-	-	-	-	-	-	-	-	-	-	-	-		-	-	-	-
	5-Family	-	Bacteria	Actinobacteria	Acidimicrobiia	IMCC26256	uncultured_bacterium				Bacteria.Actinobacteria.Acidimicrobiia.IMCC26256.uncultured_bacterium		-	-	-	-	-	-	-	-	-	-	-	-	-	-	-	-	-	-	-	-	-	-	-	-	-	-	-	-	-	-	-	-		-	-	-	-
	6-Genus	Y	Bacteria	Actinobacteria	Acidimicrobiia	IMCC26256	uncultured_bacterium	OTU535859			Bacteria.Actinobacteria.Acidimicrobiia.IMCC26256.uncultured_bacterium.OTU535859		-	-	-	-	-	-	-	-	-	-	-	-	-	-	-	-	-	-	-	-	-	-	-	-	-	-	-	-	-	-	-	-		-	-	-	-
	6-Genus	Y	Bacteria	Actinobacteria	Acidimicrobiia	IMCC26256	uncultured_bacterium	OTU584272			Bacteria.Actinobacteria.Acidimicrobiia.IMCC26256.uncultured_bacterium.OTU584272		-	-	-	-	-	-	-	-	-	-	-	-	-	-	-	-	-	-	-	-	-	-	-	-	-	-	-	-	-	-	-	-		-	-	-	-
	4-Order	-	Bacteria	Actinobacteria	Acidimicrobiia	Microtrichales					Bacteria.Actinobacteria.Acidimicrobiia.Microtrichales		-	-	-	-	-	-	-	-	-	-	-	-	-	-	-	-	-	-	-	-	-	-	-	-	-	-	-	-	-	-	-	-		-	-	-	-
	5-Family	-	Bacteria	Actinobacteria	Acidimicrobiia	Microtrichales	Iamiaceae				Bacteria.Actinobacteria.Acidimicrobiia.Microtrichales.Iamiaceae		-	-	-	-	-	-	-	-	-	-	-	-	-	-	-	-	-	-	-	-	-	-	-	-	-	-	-	-	-	-	-	-		-	-	-	-
	6-Genus	-	Bacteria	Actinobacteria	Acidimicrobiia	Microtrichales	Iamiaceae	Iamia			Bacteria.Actinobacteria.Acidimicrobiia.Microtrichales.Iamiaceae.Iamia		-	-	-	-	-	-	-	-	-	-	-	-	-	-	-	-	-	-	-	-	-	-	-	-	-	-	-	-	-	-	-	-		-	-	-	-
	8-Strain	-	Bacteria	Actinobacteria	Acidimicrobiia	Microtrichales	Iamiaceae	Iamia	uncultured_bacterium		Bacteria.Actinobacteria.Acidimicrobiia.Microtrichales.Iamiaceae.Iamia.uncultured_bacterium		-	-	-	-	-	-	-	-	-	-	-	-	-	-	-	-	-	-	-	-	-	-	-	-	-	-	-	-	-	-	-	-		-	-	-	-
	8-Strain	Y	Bacteria	Actinobacteria	Acidimicrobiia	Microtrichales	Iamiaceae	Iamia	uncultured_bacterium	OTU517156	Bacteria.Actinobacteria.Acidimicrobiia.Microtrichales.Iamiaceae.Iamia.uncultured_bacterium.OTU517156		-	-	-	-	-	-	-	-	-	-	-	-	-	-	-	-	-	-	-	-	-	-	-	-	-	-	-	-	-	-	-	-		-	-	-	-
	4-Order	-	Bacteria	Actinobacteria	Acidimicrobiia	uncultured					Bacteria.Actinobacteria.Acidimicrobiia.uncultured		-	-	-	-	-	-	-	-	-	-	-	-	-	-	-	-	-	-	-	-	-	-	-	-	-	-	-	-	-	-	-	-		-	-	-	-
	5-Family	-	Bacteria	Actinobacteria	Acidimicrobiia	uncultured	uncultured_bacterium				Bacteria.Actinobacteria.Acidimicrobiia.uncultured.uncultured_bacterium		-	-	-	-	-	-	-	-	-	-	-	-	-	-	-	-	-	-	-	-	-	-	-	-	-	-	-	-	-	-	-	-		-	-	-	-
	6-Genus	Y	Bacteria	Actinobacteria	Acidimicrobiia	uncultured	uncultured_bacterium	OTU156849			Bacteria.Actinobacteria.Acidimicrobiia.uncultured.uncultured_bacterium.OTU156849		-	-	-	-	-	-	-	-	-	-	-	-	-	-	-	-	-	-	-	-	-	-	-	-	-	-	-	-	-	-	-	-		-	-	-	-
	3-Class	-	Bacteria	Actinobacteria	Actinobacteria						Bacteria.Actinobacteria.Actinobacteria		3.57207	0	0	-	-	-	-	-	3.15908	Infected	2.43304	0.188957	-	-	-	-	1.08693	0	0	-	-	-	-	-	1.8643	Uninfected	2.4002	0.0463198	-	-	-	Y		3.50981	-	-	-
	4-Order	-	Bacteria	Actinobacteria	Actinobacteria	Actinomycetales					Bacteria.Actinobacteria.Actinobacteria.Actinomycetales		3.0917	0	0	-	-	-	-	-	2.9896	Infected	2.32049	0.531586	-	-	-	-	-	-	-	-	-	-	-	-	-	-	-	-	-	-	-	-		3.08755	-	-	-
	5-Family	-	Bacteria	Actinobacteria	Actinobacteria	Actinomycetales	Actinomycetaceae				Bacteria.Actinobacteria.Actinobacteria.Actinomycetales.Actinomycetaceae		3.0917	0	0	-	-	-	-	-	2.9896	Infected	2.32049	0.531586	-	-	-	-	-	-	-	-	-	-	-	-	-	-	-	-	-	-	-	-		3.08755	-	-	-
	6-Genus	-	Bacteria	Actinobacteria	Actinobacteria	Actinomycetales	Actinomycetaceae	Actinomyces			Bacteria.Actinobacteria.Actinobacteria.Actinomycetales.Actinomycetaceae.Actinomyces		3.0854	0	0	-	-	-	-	-	2.9896	Infected	2.32049	0.531586	-	-	-	-	-	-	-	-	-	-	-	-	-	-	-	-	-	-	-	-		3.08755	-	-	-
	8-Strain	-	Bacteria	Actinobacteria	Actinobacteria	Actinomycetales	Actinomycetaceae	Actinomyces	Actinomyces_hongkongensis		Bacteria.Actinobacteria.Actinobacteria.Actinomycetales.Actinomycetaceae.Actinomyces.Actinomyces_hongkongensis		0.595548	0	0	-	-	-	-	-	-	-	-	-	-	-	-	-	-	-	-	-	-	-	-	-	-	-	-	-	-	-	-	-		-	-	-	-
	8-Strain	Y	Bacteria	Actinobacteria	Actinobacteria	Actinomycetales	Actinomycetaceae	Actinomyces	Actinomyces_hongkongensis	OTU737331	Bacteria.Actinobacteria.Actinobacteria.Actinomycetales.Actinomycetaceae.Actinomyces.Actinomyces_hongkongensis.OTU737331		0.595548	0	0	-	-	-	-	-	-	-	-	-	-	-	-	-	-	-	-	-	-	-	-	-	-	-	-	-	-	-	-	-		-	-	-	-
	8-Strain	Y	Bacteria	Actinobacteria	Actinobacteria	Actinomycetales	Actinomycetaceae	Actinomyces	OTU103151		Bacteria.Actinobacteria.Actinobacteria.Actinomycetales.Actinomycetaceae.Actinomyces.OTU103151		0.643466	0	0	-	-	-	-	-	-	-	-	-	-	-	-	-	-	-	-	-	-	-	-	-	-	-	-	-	-	-	-	-		-	-	-	-
	8-Strain	Y	Bacteria	Actinobacteria	Actinobacteria	Actinomycetales	Actinomycetaceae	Actinomyces	OTU1047077		Bacteria.Actinobacteria.Actinobacteria.Actinomycetales.Actinomycetaceae.Actinomyces.OTU1047077		-	-	-	-	-	-	-	-	-	-	-	-	-	-	-	-	-	-	-	-	-	-	-	-	-	-	-	-	-	-	-	-		-	-	-	-
	8-Strain	Y	Bacteria	Actinobacteria	Actinobacteria	Actinomycetales	Actinomycetaceae	Actinomyces	OTU12543		Bacteria.Actinobacteria.Actinobacteria.Actinomycetales.Actinomycetaceae.Actinomyces.OTU12543		1.08955	0	0	-	-	-	-	-	-	-	-	-	-	-	-	-	-	-	-	-	-	-	-	-	-	-	-	-	-	-	-	-		-	-	-	-
	8-Strain	Y	Bacteria	Actinobacteria	Actinobacteria	Actinomycetales	Actinomycetaceae	Actinomyces	OTU181318		Bacteria.Actinobacteria.Actinobacteria.Actinomycetales.Actinomycetaceae.Actinomyces.OTU181318		-	-	-	-	-	-	-	-	-	-	-	-	-	-	-	-	-	-	-	-	-	-	-	-	-	-	-	-	-	-	-	-		-	-	-	-
	8-Strain	Y	Bacteria	Actinobacteria	Actinobacteria	Actinomycetales	Actinomycetaceae	Actinomyces	OTU23149		Bacteria.Actinobacteria.Actinobacteria.Actinomycetales.Actinomycetaceae.Actinomyces.OTU23149		0.375163	0	0	-	-	-	-	-	-	-	-	-	-	-	-	-	-	-	-	-	-	-	-	-	-	-	-	-	-	-	-	-		-	-	-	-
	8-Strain	Y	Bacteria	Actinobacteria	Actinobacteria	Actinomycetales	Actinomycetaceae	Actinomyces	OTU375059		Bacteria.Actinobacteria.Actinobacteria.Actinomycetales.Actinomycetaceae.Actinomyces.OTU375059		1.69373	0	0	-	-	-	-	-	1.8882	0	0	0.620571	-	-	-	-	-	-	-	-	-	-	-	-	-	-	-	-	-	-	-	-		2.66497	-	-	-
	8-Strain	Y	Bacteria	Actinobacteria	Actinobacteria	Actinomycetales	Actinomycetaceae	Actinomyces	OTU4416015		Bacteria.Actinobacteria.Actinobacteria.Actinomycetales.Actinomycetaceae.Actinomyces.OTU4416015		0.500481	0	0	-	-	-	-	-	-	-	-	-	-	-	-	-	-	-	-	-	-	-	-	-	-	-	-	-	-	-	-	-		-	-	-	-
	8-Strain	Y	Bacteria	Actinobacteria	Actinobacteria	Actinomycetales	Actinomycetaceae	Actinomyces	OTU526682		Bacteria.Actinobacteria.Actinobacteria.Actinomycetales.Actinomycetaceae.Actinomyces.OTU526682		2.80946	0	0	-	-	-	-	-	2.88074	Infected	2.16537	0.766333	-	-	-	-	-	-	-	-	-	-	-	-	-	-	-	-	-	-	-	-		2.8302	-	-	-
	8-Strain	Y	Bacteria	Actinobacteria	Actinobacteria	Actinomycetales	Actinomycetaceae	Actinomyces	OTU551431		Bacteria.Actinobacteria.Actinobacteria.Actinomycetales.Actinomycetaceae.Actinomyces.OTU551431		-	-	-	-	-	-	-	-	-	-	-	-	-	-	-	-	-	-	-	-	-	-	-	-	-	-	-	-	-	-	-	-		-	-	-	-
	8-Strain	Y	Bacteria	Actinobacteria	Actinobacteria	Actinomycetales	Actinomycetaceae	Actinomyces	OTU566233		Bacteria.Actinobacteria.Actinobacteria.Actinomycetales.Actinomycetaceae.Actinomyces.OTU566233		1.18711	0	0	-	-	-	-	-	-	-	-	-	-	-	-	-	-	-	-	-	-	-	-	-	-	-	-	-	-	-	-	-		-	-	-	-
	8-Strain	Y	Bacteria	Actinobacteria	Actinobacteria	Actinomycetales	Actinomycetaceae	Actinomyces	OTU569912		Bacteria.Actinobacteria.Actinobacteria.Actinomycetales.Actinomycetaceae.Actinomyces.OTU569912		-	-	-	-	-	-	-	-	-	-	-	-	-	-	-	-	-	-	-	-	-	-	-	-	-	-	-	-	-	-	-	-		-	-	-	-
	8-Strain	Y	Bacteria	Actinobacteria	Actinobacteria	Actinomycetales	Actinomycetaceae	Actinomyces	OTU571103		Bacteria.Actinobacteria.Actinobacteria.Actinomycetales.Actinomycetaceae.Actinomyces.OTU571103		0.375163	0	0	-	-	-	-	-	-	-	-	-	-	-	-	-	-	-	-	-	-	-	-	-	-	-	-	-	-	-	-	-		-	-	-	-
	8-Strain	Y	Bacteria	Actinobacteria	Actinobacteria	Actinomycetales	Actinomycetaceae	Actinomyces	OTU787709		Bacteria.Actinobacteria.Actinobacteria.Actinomycetales.Actinomycetaceae.Actinomyces.OTU787709		0.469975	0	0	-	-	-	-	-	-	-	-	-	-	-	-	-	-	-	-	-	-	-	-	-	-	-	-	-	-	-	-	-		-	-	-	-
	8-Strain	Y	Bacteria	Actinobacteria	Actinobacteria	Actinomycetales	Actinomycetaceae	Actinomyces	OTU955102		Bacteria.Actinobacteria.Actinobacteria.Actinomycetales.Actinomycetaceae.Actinomyces.OTU955102		1.84029	0	0	-	-	-	-	-	2.06429	0	0	0.620571	-	-	-	-	-	-	-	-	-	-	-	-	-	-	-	-	-	-	-	-		1.82254	-	-	-
	8-Strain	Y	Bacteria	Actinobacteria	Actinobacteria	Actinomycetales	Actinomycetaceae	Actinomyces	OTUNew_CleanUp_ReferenceOTU10258		Bacteria.Actinobacteria.Actinobacteria.Actinomycetales.Actinomycetaceae.Actinomyces.OTUNew_CleanUp_ReferenceOTU10258		-	-	-	-	-	-	-	-	-	-	-	-	-	-	-	-	-	-	-	-	-	-	-	-	-	-	-	-	-	-	-	-		-	-	-	-
	8-Strain	Y	Bacteria	Actinobacteria	Actinobacteria	Actinomycetales	Actinomycetaceae	Actinomyces	OTUNew_CleanUp_ReferenceOTU10417		Bacteria.Actinobacteria.Actinobacteria.Actinomycetales.Actinomycetaceae.Actinomyces.OTUNew_CleanUp_ReferenceOTU10417		-	-	-	-	-	-	-	-	-	-	-	-	-	-	-	-	-	-	-	-	-	-	-	-	-	-	-	-	-	-	-	-		-	-	-	-
	8-Strain	Y	Bacteria	Actinobacteria	Actinobacteria	Actinomycetales	Actinomycetaceae	Actinomyces	OTUNew_CleanUp_ReferenceOTU14174		Bacteria.Actinobacteria.Actinobacteria.Actinomycetales.Actinomycetaceae.Actinomyces.OTUNew_CleanUp_ReferenceOTU14174		-	-	-	-	-	-	-	-	-	-	-	-	-	-	-	-	-	-	-	-	-	-	-	-	-	-	-	-	-	-	-	-		-	-	-	-
	8-Strain	Y	Bacteria	Actinobacteria	Actinobacteria	Actinomycetales	Actinomycetaceae	Actinomyces	OTUNew_CleanUp_ReferenceOTU3499		Bacteria.Actinobacteria.Actinobacteria.Actinomycetales.Actinomycetaceae.Actinomyces.OTUNew_CleanUp_ReferenceOTU3499		-	-	-	-	-	-	-	-	-	-	-	-	-	-	-	-	-	-	-	-	-	-	-	-	-	-	-	-	-	-	-	-		-	-	-	-
	8-Strain	Y	Bacteria	Actinobacteria	Actinobacteria	Actinomycetales	Actinomycetaceae	Actinomyces	OTUNew_CleanUp_ReferenceOTU4611		Bacteria.Actinobacteria.Actinobacteria.Actinomycetales.Actinomycetaceae.Actinomyces.OTUNew_CleanUp_ReferenceOTU4611		0.631078	0	0	-	-	-	-	-	-	-	-	-	-	-	-	-	-	-	-	-	-	-	-	-	-	-	-	-	-	-	-	-		-	-	-	-
	8-Strain	Y	Bacteria	Actinobacteria	Actinobacteria	Actinomycetales	Actinomycetaceae	Actinomyces	OTUNew_CleanUp_ReferenceOTU4752		Bacteria.Actinobacteria.Actinobacteria.Actinomycetales.Actinomycetaceae.Actinomyces.OTUNew_CleanUp_ReferenceOTU4752		-	-	-	-	-	-	-	-	-	-	-	-	-	-	-	-	-	-	-	-	-	-	-	-	-	-	-	-	-	-	-	-		-	-	-	-
	8-Strain	Y	Bacteria	Actinobacteria	Actinobacteria	Actinomycetales	Actinomycetaceae	Actinomyces	OTUNew_CleanUp_ReferenceOTU7212		Bacteria.Actinobacteria.Actinobacteria.Actinomycetales.Actinomycetaceae.Actinomyces.OTUNew_CleanUp_ReferenceOTU7212		-	-	-	-	-	-	-	-	-	-	-	-	-	-	-	-	-	-	-	-	-	-	-	-	-	-	-	-	-	-	-	-		-	-	-	-
	8-Strain	-	Bacteria	Actinobacteria	Actinobacteria	Actinomycetales	Actinomycetaceae	Actinomyces	uncultured_bacterium		Bacteria.Actinobacteria.Actinobacteria.Actinomycetales.Actinomycetaceae.Actinomyces.uncultured_bacterium		2.77555	0	0	-	-	-	-	-	1.78439	0	0	0.834326	-	-	-	-	-	-	-	-	-	-	-	-	-	-	-	-	-	-	-	-		2.58334	-	-	-
	8-Strain	Y	Bacteria	Actinobacteria	Actinobacteria	Actinomycetales	Actinomycetaceae	Actinomyces	uncultured_bacterium	OTU1028191	Bacteria.Actinobacteria.Actinobacteria.Actinomycetales.Actinomycetaceae.Actinomyces.uncultured_bacterium.OTU1028191		-	-	-	-	-	-	-	-	-	-	-	-	-	-	-	-	-	-	-	-	-	-	-	-	-	-	-	-	-	-	-	-		-	-	-	-
	8-Strain	Y	Bacteria	Actinobacteria	Actinobacteria	Actinomycetales	Actinomycetaceae	Actinomyces	uncultured_bacterium	OTU1032841	Bacteria.Actinobacteria.Actinobacteria.Actinomycetales.Actinomycetaceae.Actinomyces.uncultured_bacterium.OTU1032841		1.65301	0	0	-	-	-	-	-	-	-	-	-	-	-	-	-	-	-	-	-	-	-	-	-	-	-	-	-	-	-	-	-		2.01035	-	-	-
	8-Strain	Y	Bacteria	Actinobacteria	Actinobacteria	Actinomycetales	Actinomycetaceae	Actinomyces	uncultured_bacterium	OTU1108638	Bacteria.Actinobacteria.Actinobacteria.Actinomycetales.Actinomycetaceae.Actinomyces.uncultured_bacterium.OTU1108638		1.44937	0	0	-	-	-	-	-	-	-	-	-	-	-	-	-	-	-	-	-	-	-	-	-	-	-	-	-	-	-	-	-		1.58656	-	-	-
	8-Strain	Y	Bacteria	Actinobacteria	Actinobacteria	Actinomycetales	Actinomycetaceae	Actinomyces	uncultured_bacterium	OTU12574	Bacteria.Actinobacteria.Actinobacteria.Actinomycetales.Actinomycetaceae.Actinomyces.uncultured_bacterium.OTU12574		2.14422	0	0	-	-	-	-	-	-	-	-	-	-	-	-	-	-	-	-	-	-	-	-	-	-	-	-	-	-	-	-	-		2.225	-	-	-
	8-Strain	Y	Bacteria	Actinobacteria	Actinobacteria	Actinomycetales	Actinomycetaceae	Actinomyces	uncultured_bacterium	OTU4306166	Bacteria.Actinobacteria.Actinobacteria.Actinomycetales.Actinomycetaceae.Actinomyces.uncultured_bacterium.OTU4306166		0.904364	0	0	-	-	-	-	-	-	-	-	-	-	-	-	-	-	-	-	-	-	-	-	-	-	-	-	-	-	-	-	-		-	-	-	-
	8-Strain	Y	Bacteria	Actinobacteria	Actinobacteria	Actinomycetales	Actinomycetaceae	Actinomyces	uncultured_bacterium	OTU4308647	Bacteria.Actinobacteria.Actinobacteria.Actinomycetales.Actinomycetaceae.Actinomyces.uncultured_bacterium.OTU4308647		-	-	-	-	-	-	-	-	-	-	-	-	-	-	-	-	-	-	-	-	-	-	-	-	-	-	-	-	-	-	-	-		-	-	-	-
	8-Strain	Y	Bacteria	Actinobacteria	Actinobacteria	Actinomycetales	Actinomycetaceae	Actinomyces	uncultured_bacterium	OTU4318624	Bacteria.Actinobacteria.Actinobacteria.Actinomycetales.Actinomycetaceae.Actinomyces.uncultured_bacterium.OTU4318624		1.31076	0	0	-	-	-	-	-	-	-	-	-	-	-	-	-	-	-	-	-	-	-	-	-	-	-	-	-	-	-	-	-		-	-	-	-
	8-Strain	Y	Bacteria	Actinobacteria	Actinobacteria	Actinomycetales	Actinomycetaceae	Actinomyces	uncultured_bacterium	OTU4342225	Bacteria.Actinobacteria.Actinobacteria.Actinomycetales.Actinomycetaceae.Actinomyces.uncultured_bacterium.OTU4342225		0.772249	0	0	-	-	-	-	-	-	-	-	-	-	-	-	-	-	-	-	-	-	-	-	-	-	-	-	-	-	-	-	-		-	-	-	-
	8-Strain	Y	Bacteria	Actinobacteria	Actinobacteria	Actinomycetales	Actinomycetaceae	Actinomyces	uncultured_bacterium	OTU4350499	Bacteria.Actinobacteria.Actinobacteria.Actinomycetales.Actinomycetaceae.Actinomyces.uncultured_bacterium.OTU4350499		-	-	-	-	-	-	-	-	-	-	-	-	-	-	-	-	-	-	-	-	-	-	-	-	-	-	-	-	-	-	-	-		-	-	-	-
	8-Strain	Y	Bacteria	Actinobacteria	Actinobacteria	Actinomycetales	Actinomycetaceae	Actinomyces	uncultured_bacterium	OTU4403574	Bacteria.Actinobacteria.Actinobacteria.Actinomycetales.Actinomycetaceae.Actinomyces.uncultured_bacterium.OTU4403574		1.08955	0	0	-	-	-	-	-	-	-	-	-	-	-	-	-	-	-	-	-	-	-	-	-	-	-	-	-	-	-	-	-		1.49622	-	-	-
	8-Strain	Y	Bacteria	Actinobacteria	Actinobacteria	Actinomycetales	Actinomycetaceae	Actinomyces	uncultured_bacterium	OTU4419323	Bacteria.Actinobacteria.Actinobacteria.Actinomycetales.Actinomycetaceae.Actinomyces.uncultured_bacterium.OTU4419323		0.363755	0	0	-	-	-	-	-	-	-	-	-	-	-	-	-	-	-	-	-	-	-	-	-	-	-	-	-	-	-	-	-		-	-	-	-
	8-Strain	Y	Bacteria	Actinobacteria	Actinobacteria	Actinomycetales	Actinomycetaceae	Actinomyces	uncultured_bacterium	OTU4447219	Bacteria.Actinobacteria.Actinobacteria.Actinomycetales.Actinomycetaceae.Actinomyces.uncultured_bacterium.OTU4447219		1.28544	0	0	-	-	-	-	-	-	-	-	-	-	-	-	-	-	-	-	-	-	-	-	-	-	-	-	-	-	-	-	-		-	-	-	-
	8-Strain	Y	Bacteria	Actinobacteria	Actinobacteria	Actinomycetales	Actinomycetaceae	Actinomyces	uncultured_bacterium	OTU4448211	Bacteria.Actinobacteria.Actinobacteria.Actinomycetales.Actinomycetaceae.Actinomyces.uncultured_bacterium.OTU4448211		-	-	-	-	-	-	-	-	-	-	-	-	-	-	-	-	-	-	-	-	-	-	-	-	-	-	-	-	-	-	-	-		-	-	-	-
	8-Strain	Y	Bacteria	Actinobacteria	Actinobacteria	Actinomycetales	Actinomycetaceae	Actinomyces	uncultured_bacterium	OTU4449198	Bacteria.Actinobacteria.Actinobacteria.Actinomycetales.Actinomycetaceae.Actinomyces.uncultured_bacterium.OTU4449198		-	-	-	-	-	-	-	-	-	-	-	-	-	-	-	-	-	-	-	-	-	-	-	-	-	-	-	-	-	-	-	-		-	-	-	-
	8-Strain	Y	Bacteria	Actinobacteria	Actinobacteria	Actinomycetales	Actinomycetaceae	Actinomyces	uncultured_bacterium	OTU4459560	Bacteria.Actinobacteria.Actinobacteria.Actinomycetales.Actinomycetaceae.Actinomyces.uncultured_bacterium.OTU4459560		0.919603	0	0	-	-	-	-	-	-	-	-	-	-	-	-	-	-	-	-	-	-	-	-	-	-	-	-	-	-	-	-	-		-	-	-	-
	8-Strain	Y	Bacteria	Actinobacteria	Actinobacteria	Actinomycetales	Actinomycetaceae	Actinomyces	uncultured_bacterium	OTU4467993	Bacteria.Actinobacteria.Actinobacteria.Actinomycetales.Actinomycetaceae.Actinomyces.uncultured_bacterium.OTU4467993		0.70921	0	0	-	-	-	-	-	-	-	-	-	-	-	-	-	-	-	-	-	-	-	-	-	-	-	-	-	-	-	-	-		-	-	-	-
	8-Strain	Y	Bacteria	Actinobacteria	Actinobacteria	Actinomycetales	Actinomycetaceae	Actinomyces	uncultured_bacterium	OTU4473227	Bacteria.Actinobacteria.Actinobacteria.Actinomycetales.Actinomycetaceae.Actinomyces.uncultured_bacterium.OTU4473227		1.6601	0	0	-	-	-	-	-	-	-	-	-	-	-	-	-	-	-	-	-	-	-	-	-	-	-	-	-	-	-	-	-		-	-	-	-
	8-Strain	Y	Bacteria	Actinobacteria	Actinobacteria	Actinomycetales	Actinomycetaceae	Actinomyces	uncultured_bacterium	OTU510422	Bacteria.Actinobacteria.Actinobacteria.Actinomycetales.Actinomycetaceae.Actinomyces.uncultured_bacterium.OTU510422		-	-	-	-	-	-	-	-	-	-	-	-	-	-	-	-	-	-	-	-	-	-	-	-	-	-	-	-	-	-	-	-		-	-	-	-
	8-Strain	Y	Bacteria	Actinobacteria	Actinobacteria	Actinomycetales	Actinomycetaceae	Actinomyces	uncultured_bacterium	OTU561935	Bacteria.Actinobacteria.Actinobacteria.Actinomycetales.Actinomycetaceae.Actinomyces.uncultured_bacterium.OTU561935		1.53613	0	0	-	-	-	-	-	-	-	-	-	-	-	-	-	-	-	-	-	-	-	-	-	-	-	-	-	-	-	-	-		-	-	-	-
	8-Strain	Y	Bacteria	Actinobacteria	Actinobacteria	Actinomycetales	Actinomycetaceae	Actinomyces	uncultured_bacterium	OTU565136	Bacteria.Actinobacteria.Actinobacteria.Actinomycetales.Actinomycetaceae.Actinomyces.uncultured_bacterium.OTU565136		-	-	-	-	-	-	-	-	-	-	-	-	-	-	-	-	-	-	-	-	-	-	-	-	-	-	-	-	-	-	-	-		-	-	-	-
	8-Strain	Y	Bacteria	Actinobacteria	Actinobacteria	Actinomycetales	Actinomycetaceae	Actinomyces	uncultured_bacterium	OTU583893	Bacteria.Actinobacteria.Actinobacteria.Actinomycetales.Actinomycetaceae.Actinomyces.uncultured_bacterium.OTU583893		1.13428	0	0	-	-	-	-	-	-	-	-	-	-	-	-	-	-	-	-	-	-	-	-	-	-	-	-	-	-	-	-	-		-	-	-	-
	8-Strain	Y	Bacteria	Actinobacteria	Actinobacteria	Actinomycetales	Actinomycetaceae	Actinomyces	uncultured_bacterium	OTU856270	Bacteria.Actinobacteria.Actinobacteria.Actinomycetales.Actinomycetaceae.Actinomyces.uncultured_bacterium.OTU856270		-	-	-	-	-	-	-	-	-	-	-	-	-	-	-	-	-	-	-	-	-	-	-	-	-	-	-	-	-	-	-	-		-	-	-	-
	8-Strain	Y	Bacteria	Actinobacteria	Actinobacteria	Actinomycetales	Actinomycetaceae	Actinomyces	uncultured_bacterium	OTU875735	Bacteria.Actinobacteria.Actinobacteria.Actinomycetales.Actinomycetaceae.Actinomyces.uncultured_bacterium.OTU875735		1.8566	0	0	-	-	-	-	-	1.58009	0	0	0.474572	-	-	-	-	-	-	-	-	-	-	-	-	-	-	-	-	-	-	-	-		1.6767	-	-	-
	8-Strain	Y	Bacteria	Actinobacteria	Actinobacteria	Actinomycetales	Actinomycetaceae	Actinomyces	uncultured_bacterium	OTU888466	Bacteria.Actinobacteria.Actinobacteria.Actinomycetales.Actinomycetaceae.Actinomyces.uncultured_bacterium.OTU888466		1.45997	0	0	-	-	-	-	-	1.59049	0	0	0.620571	-	-	-	-	-	-	-	-	-	-	-	-	-	-	-	-	-	-	-	-		-	-	-	-
	8-Strain	Y	Bacteria	Actinobacteria	Actinobacteria	Actinomycetales	Actinomycetaceae	Actinomyces	uncultured_bacterium	OTU909624	Bacteria.Actinobacteria.Actinobacteria.Actinomycetales.Actinomycetaceae.Actinomyces.uncultured_bacterium.OTU909624		1.56756	0	0	-	-	-	-	-	-	-	-	-	-	-	-	-	-	-	-	-	-	-	-	-	-	-	-	-	-	-	-	-		-	-	-	-
	8-Strain	Y	Bacteria	Actinobacteria	Actinobacteria	Actinomycetales	Actinomycetaceae	Actinomyces	uncultured_bacterium	OTU92874	Bacteria.Actinobacteria.Actinobacteria.Actinomycetales.Actinomycetaceae.Actinomyces.uncultured_bacterium.OTU92874		1.49425	0	0	-	-	-	-	-	-	-	-	-	-	-	-	-	-	-	-	-	-	-	-	-	-	-	-	-	-	-	-	-		-	-	-	-
	8-Strain	Y	Bacteria	Actinobacteria	Actinobacteria	Actinomycetales	Actinomycetaceae	Actinomyces	uncultured_bacterium	OTUNew_CleanUp_ReferenceOTU10004	Bacteria.Actinobacteria.Actinobacteria.Actinomycetales.Actinomycetaceae.Actinomyces.uncultured_bacterium.OTUNew_CleanUp_ReferenceOTU10004		-	-	-	-	-	-	-	-	-	-	-	-	-	-	-	-	-	-	-	-	-	-	-	-	-	-	-	-	-	-	-	-		-	-	-	-
	8-Strain	Y	Bacteria	Actinobacteria	Actinobacteria	Actinomycetales	Actinomycetaceae	Actinomyces	uncultured_bacterium	OTUNew_CleanUp_ReferenceOTU10053	Bacteria.Actinobacteria.Actinobacteria.Actinomycetales.Actinomycetaceae.Actinomyces.uncultured_bacterium.OTUNew_CleanUp_ReferenceOTU10053		-	-	-	-	-	-	-	-	-	-	-	-	-	-	-	-	-	-	-	-	-	-	-	-	-	-	-	-	-	-	-	-		-	-	-	-
	8-Strain	Y	Bacteria	Actinobacteria	Actinobacteria	Actinomycetales	Actinomycetaceae	Actinomyces	uncultured_bacterium	OTUNew_CleanUp_ReferenceOTU10077	Bacteria.Actinobacteria.Actinobacteria.Actinomycetales.Actinomycetaceae.Actinomyces.uncultured_bacterium.OTUNew_CleanUp_ReferenceOTU10077		1.38597	0	0	0.0289394	-	-	-	-	-	-	-	-	-	-	-	-	-	-	-	-	-	-	-	-	-	-	-	-	-	-	-	-		-	-	-	-
	8-Strain	Y	Bacteria	Actinobacteria	Actinobacteria	Actinomycetales	Actinomycetaceae	Actinomyces	uncultured_bacterium	OTUNew_CleanUp_ReferenceOTU10446	Bacteria.Actinobacteria.Actinobacteria.Actinomycetales.Actinomycetaceae.Actinomyces.uncultured_bacterium.OTUNew_CleanUp_ReferenceOTU10446		-	-	-	-	-	-	-	-	-	-	-	-	-	-	-	-	-	-	-	-	-	-	-	-	-	-	-	-	-	-	-	-		-	-	-	-
	8-Strain	Y	Bacteria	Actinobacteria	Actinobacteria	Actinomycetales	Actinomycetaceae	Actinomyces	uncultured_bacterium	OTUNew_CleanUp_ReferenceOTU10607	Bacteria.Actinobacteria.Actinobacteria.Actinomycetales.Actinomycetaceae.Actinomyces.uncultured_bacterium.OTUNew_CleanUp_ReferenceOTU10607		0.287911	0	0	-	-	-	-	-	-	-	-	-	-	-	-	-	-	-	-	-	-	-	-	-	-	-	-	-	-	-	-	-		-	-	-	-
	8-Strain	Y	Bacteria	Actinobacteria	Actinobacteria	Actinomycetales	Actinomycetaceae	Actinomyces	uncultured_bacterium	OTUNew_CleanUp_ReferenceOTU10624	Bacteria.Actinobacteria.Actinobacteria.Actinomycetales.Actinomycetaceae.Actinomyces.uncultured_bacterium.OTUNew_CleanUp_ReferenceOTU10624		0.904364	0	0	-	-	-	-	-	-	-	-	-	-	-	-	-	-	-	-	-	-	-	-	-	-	-	-	-	-	-	-	-		-	-	-	-
	8-Strain	Y	Bacteria	Actinobacteria	Actinobacteria	Actinomycetales	Actinomycetaceae	Actinomyces	uncultured_bacterium	OTUNew_CleanUp_ReferenceOTU1154	Bacteria.Actinobacteria.Actinobacteria.Actinomycetales.Actinomycetaceae.Actinomyces.uncultured_bacterium.OTUNew_CleanUp_ReferenceOTU1154		0.623314	0	0	-	-	-	-	-	-	-	-	-	-	-	-	-	-	-	-	-	-	-	-	-	-	-	-	-	-	-	-	-		-	-	-	-
	8-Strain	Y	Bacteria	Actinobacteria	Actinobacteria	Actinomycetales	Actinomycetaceae	Actinomyces	uncultured_bacterium	OTUNew_CleanUp_ReferenceOTU12399	Bacteria.Actinobacteria.Actinobacteria.Actinomycetales.Actinomycetaceae.Actinomyces.uncultured_bacterium.OTUNew_CleanUp_ReferenceOTU12399		0.607121	0	0	-	-	-	-	-	-	-	-	-	-	-	-	-	-	-	-	-	-	-	-	-	-	-	-	-	-	-	-	-		-	-	-	-
	8-Strain	Y	Bacteria	Actinobacteria	Actinobacteria	Actinomycetales	Actinomycetaceae	Actinomyces	uncultured_bacterium	OTUNew_CleanUp_ReferenceOTU12423	Bacteria.Actinobacteria.Actinobacteria.Actinomycetales.Actinomycetaceae.Actinomyces.uncultured_bacterium.OTUNew_CleanUp_ReferenceOTU12423		-	-	-	-	-	-	-	-	-	-	-	-	-	-	-	-	-	-	-	-	-	-	-	-	-	-	-	-	-	-	-	-		-	-	-	-
	8-Strain	Y	Bacteria	Actinobacteria	Actinobacteria	Actinomycetales	Actinomycetaceae	Actinomyces	uncultured_bacterium	OTUNew_CleanUp_ReferenceOTU14976	Bacteria.Actinobacteria.Actinobacteria.Actinomycetales.Actinomycetaceae.Actinomyces.uncultured_bacterium.OTUNew_CleanUp_ReferenceOTU14976		-	-	-	-	-	-	-	-	-	-	-	-	-	-	-	-	-	-	-	-	-	-	-	-	-	-	-	-	-	-	-	-		-	-	-	-
	8-Strain	Y	Bacteria	Actinobacteria	Actinobacteria	Actinomycetales	Actinomycetaceae	Actinomyces	uncultured_bacterium	OTUNew_CleanUp_ReferenceOTU15282	Bacteria.Actinobacteria.Actinobacteria.Actinomycetales.Actinomycetaceae.Actinomyces.uncultured_bacterium.OTUNew_CleanUp_ReferenceOTU15282		-	-	-	-	-	-	-	-	-	-	-	-	-	-	-	-	-	-	-	-	-	-	-	-	-	-	-	-	-	-	-	-		-	-	-	-
	8-Strain	Y	Bacteria	Actinobacteria	Actinobacteria	Actinomycetales	Actinomycetaceae	Actinomyces	uncultured_bacterium	OTUNew_CleanUp_ReferenceOTU20772	Bacteria.Actinobacteria.Actinobacteria.Actinomycetales.Actinomycetaceae.Actinomyces.uncultured_bacterium.OTUNew_CleanUp_ReferenceOTU20772		-	-	-	-	-	-	-	-	-	-	-	-	-	-	-	-	-	-	-	-	-	-	-	-	-	-	-	-	-	-	-	-		-	-	-	-
	8-Strain	Y	Bacteria	Actinobacteria	Actinobacteria	Actinomycetales	Actinomycetaceae	Actinomyces	uncultured_bacterium	OTUNew_CleanUp_ReferenceOTU256	Bacteria.Actinobacteria.Actinobacteria.Actinomycetales.Actinomycetaceae.Actinomyces.uncultured_bacterium.OTUNew_CleanUp_ReferenceOTU256		-	-	-	-	-	-	-	-	-	-	-	-	-	-	-	-	-	-	-	-	-	-	-	-	-	-	-	-	-	-	-	-		-	-	-	-
	8-Strain	Y	Bacteria	Actinobacteria	Actinobacteria	Actinomycetales	Actinomycetaceae	Actinomyces	uncultured_bacterium	OTUNew_CleanUp_ReferenceOTU3503	Bacteria.Actinobacteria.Actinobacteria.Actinomycetales.Actinomycetaceae.Actinomyces.uncultured_bacterium.OTUNew_CleanUp_ReferenceOTU3503		0.920294	0	0	-	-	-	-	-	-	-	-	-	-	-	-	-	-	-	-	-	-	-	-	-	-	-	-	-	-	-	-	-		-	-	-	-
	8-Strain	Y	Bacteria	Actinobacteria	Actinobacteria	Actinomycetales	Actinomycetaceae	Actinomyces	uncultured_bacterium	OTUNew_CleanUp_ReferenceOTU4318	Bacteria.Actinobacteria.Actinobacteria.Actinomycetales.Actinomycetaceae.Actinomyces.uncultured_bacterium.OTUNew_CleanUp_ReferenceOTU4318		0.946696	0	0	-	-	-	-	-	-	-	-	-	-	-	-	-	-	-	-	-	-	-	-	-	-	-	-	-	-	-	-	-		-	-	-	-
	8-Strain	Y	Bacteria	Actinobacteria	Actinobacteria	Actinomycetales	Actinomycetaceae	Actinomyces	uncultured_bacterium	OTUNew_CleanUp_ReferenceOTU4466	Bacteria.Actinobacteria.Actinobacteria.Actinomycetales.Actinomycetaceae.Actinomyces.uncultured_bacterium.OTUNew_CleanUp_ReferenceOTU4466		1.17287	0	0	-	-	-	-	-	-	-	-	-	-	-	-	-	-	-	-	-	-	-	-	-	-	-	-	-	-	-	-	-		-	-	-	-
	8-Strain	Y	Bacteria	Actinobacteria	Actinobacteria	Actinomycetales	Actinomycetaceae	Actinomyces	uncultured_bacterium	OTUNew_CleanUp_ReferenceOTU4771	Bacteria.Actinobacteria.Actinobacteria.Actinomycetales.Actinomycetaceae.Actinomyces.uncultured_bacterium.OTUNew_CleanUp_ReferenceOTU4771		-	-	-	-	-	-	-	-	-	-	-	-	-	-	-	-	-	-	-	-	-	-	-	-	-	-	-	-	-	-	-	-		-	-	-	-
	8-Strain	Y	Bacteria	Actinobacteria	Actinobacteria	Actinomycetales	Actinomycetaceae	Actinomyces	uncultured_bacterium	OTUNew_CleanUp_ReferenceOTU5251	Bacteria.Actinobacteria.Actinobacteria.Actinomycetales.Actinomycetaceae.Actinomyces.uncultured_bacterium.OTUNew_CleanUp_ReferenceOTU5251		-	-	-	-	-	-	-	-	-	-	-	-	-	-	-	-	-	-	-	-	-	-	-	-	-	-	-	-	-	-	-	-		-	-	-	-
	8-Strain	Y	Bacteria	Actinobacteria	Actinobacteria	Actinomycetales	Actinomycetaceae	Actinomyces	uncultured_bacterium	OTUNew_CleanUp_ReferenceOTU5374	Bacteria.Actinobacteria.Actinobacteria.Actinomycetales.Actinomycetaceae.Actinomyces.uncultured_bacterium.OTUNew_CleanUp_ReferenceOTU5374		-	-	-	-	-	-	-	-	-	-	-	-	-	-	-	-	-	-	-	-	-	-	-	-	-	-	-	-	-	-	-	-		-	-	-	-
	8-Strain	Y	Bacteria	Actinobacteria	Actinobacteria	Actinomycetales	Actinomycetaceae	Actinomyces	uncultured_bacterium	OTUNew_CleanUp_ReferenceOTU5377	Bacteria.Actinobacteria.Actinobacteria.Actinomycetales.Actinomycetaceae.Actinomyces.uncultured_bacterium.OTUNew_CleanUp_ReferenceOTU5377		-	-	-	-	-	-	-	-	-	-	-	-	-	-	-	-	-	-	-	-	-	-	-	-	-	-	-	-	-	-	-	-		-	-	-	-
	8-Strain	Y	Bacteria	Actinobacteria	Actinobacteria	Actinomycetales	Actinomycetaceae	Actinomyces	uncultured_bacterium	OTUNew_CleanUp_ReferenceOTU5609	Bacteria.Actinobacteria.Actinobacteria.Actinomycetales.Actinomycetaceae.Actinomyces.uncultured_bacterium.OTUNew_CleanUp_ReferenceOTU5609		-	-	-	-	-	-	-	-	-	-	-	-	-	-	-	-	-	-	-	-	-	-	-	-	-	-	-	-	-	-	-	-		-	-	-	-
	8-Strain	Y	Bacteria	Actinobacteria	Actinobacteria	Actinomycetales	Actinomycetaceae	Actinomyces	uncultured_bacterium	OTUNew_CleanUp_ReferenceOTU6072	Bacteria.Actinobacteria.Actinobacteria.Actinomycetales.Actinomycetaceae.Actinomyces.uncultured_bacterium.OTUNew_CleanUp_ReferenceOTU6072		0.688306	0	0	-	-	-	-	-	-	-	-	-	-	-	-	-	-	-	-	-	-	-	-	-	-	-	-	-	-	-	-	-		-	-	-	-
	8-Strain	Y	Bacteria	Actinobacteria	Actinobacteria	Actinomycetales	Actinomycetaceae	Actinomyces	uncultured_bacterium	OTUNew_CleanUp_ReferenceOTU6311	Bacteria.Actinobacteria.Actinobacteria.Actinomycetales.Actinomycetaceae.Actinomyces.uncultured_bacterium.OTUNew_CleanUp_ReferenceOTU6311		0.703768	0	0	-	-	-	-	-	-	-	-	-	-	-	-	-	-	-	-	-	-	-	-	-	-	-	-	-	-	-	-	-		-	-	-	-
	8-Strain	Y	Bacteria	Actinobacteria	Actinobacteria	Actinomycetales	Actinomycetaceae	Actinomyces	uncultured_bacterium	OTUNew_CleanUp_ReferenceOTU6797	Bacteria.Actinobacteria.Actinobacteria.Actinomycetales.Actinomycetaceae.Actinomyces.uncultured_bacterium.OTUNew_CleanUp_ReferenceOTU6797		-	-	-	-	-	-	-	-	-	-	-	-	-	-	-	-	-	-	-	-	-	-	-	-	-	-	-	-	-	-	-	-		-	-	-	-
	8-Strain	Y	Bacteria	Actinobacteria	Actinobacteria	Actinomycetales	Actinomycetaceae	Actinomyces	uncultured_bacterium	OTUNew_CleanUp_ReferenceOTU7210	Bacteria.Actinobacteria.Actinobacteria.Actinomycetales.Actinomycetaceae.Actinomyces.uncultured_bacterium.OTUNew_CleanUp_ReferenceOTU7210		-	-	-	-	-	-	-	-	-	-	-	-	-	-	-	-	-	-	-	-	-	-	-	-	-	-	-	-	-	-	-	-		-	-	-	-
	8-Strain	Y	Bacteria	Actinobacteria	Actinobacteria	Actinomycetales	Actinomycetaceae	Actinomyces	uncultured_bacterium	OTUNew_CleanUp_ReferenceOTU77889	Bacteria.Actinobacteria.Actinobacteria.Actinomycetales.Actinomycetaceae.Actinomyces.uncultured_bacterium.OTUNew_CleanUp_ReferenceOTU77889		-	-	-	-	-	-	-	-	-	-	-	-	-	-	-	-	-	-	-	-	-	-	-	-	-	-	-	-	-	-	-	-		-	-	-	-
	8-Strain	Y	Bacteria	Actinobacteria	Actinobacteria	Actinomycetales	Actinomycetaceae	Actinomyces	uncultured_bacterium	OTUNew_CleanUp_ReferenceOTU9112	Bacteria.Actinobacteria.Actinobacteria.Actinomycetales.Actinomycetaceae.Actinomyces.uncultured_bacterium.OTUNew_CleanUp_ReferenceOTU9112		-	-	-	-	-	-	-	-	-	-	-	-	-	-	-	-	-	-	-	-	-	-	-	-	-	-	-	-	-	-	-	-		-	-	-	-
	8-Strain	Y	Bacteria	Actinobacteria	Actinobacteria	Actinomycetales	Actinomycetaceae	Actinomyces	uncultured_bacterium	OTUNew_CleanUp_ReferenceOTU9861	Bacteria.Actinobacteria.Actinobacteria.Actinomycetales.Actinomycetaceae.Actinomyces.uncultured_bacterium.OTUNew_CleanUp_ReferenceOTU9861		0.792406	0	0	-	-	-	-	-	-	-	-	-	-	-	-	-	-	-	-	-	-	-	-	-	-	-	-	-	-	-	-	-		-	-	-	-
	8-Strain	Y	Bacteria	Actinobacteria	Actinobacteria	Actinomycetales	Actinomycetaceae	Actinomyces	uncultured_bacterium	OTUNew_CleanUp_ReferenceOTU9874	Bacteria.Actinobacteria.Actinobacteria.Actinomycetales.Actinomycetaceae.Actinomyces.uncultured_bacterium.OTUNew_CleanUp_ReferenceOTU9874		0.347837	0	0	-	-	-	-	-	-	-	-	-	-	-	-	-	-	-	-	-	-	-	-	-	-	-	-	-	-	-	-	-		-	-	-	-
	8-Strain	-	Bacteria	Actinobacteria	Actinobacteria	Actinomycetales	Actinomycetaceae	Actinomyces	unidentified		Bacteria.Actinobacteria.Actinobacteria.Actinomycetales.Actinomycetaceae.Actinomyces.unidentified		-	-	-	-	-	-	-	-	-	-	-	-	-	-	-	-	-	-	-	-	-	-	-	-	-	-	-	-	-	-	-	-		-	-	-	-
	8-Strain	Y	Bacteria	Actinobacteria	Actinobacteria	Actinomycetales	Actinomycetaceae	Actinomyces	unidentified	OTU4383052	Bacteria.Actinobacteria.Actinobacteria.Actinomycetales.Actinomycetaceae.Actinomyces.unidentified.OTU4383052		-	-	-	-	-	-	-	-	-	-	-	-	-	-	-	-	-	-	-	-	-	-	-	-	-	-	-	-	-	-	-	-		-	-	-	-
	6-Genus	-	Bacteria	Actinobacteria	Actinobacteria	Actinomycetales	Actinomycetaceae	Arcanobacterium			Bacteria.Actinobacteria.Actinobacteria.Actinomycetales.Actinomycetaceae.Arcanobacterium		0.819698	0	0	-	-	-	-	-	-	-	-	-	-	-	-	-	-	-	-	-	-	-	-	-	-	-	-	-	-	-	-	-		-	-	-	-
	8-Strain	Y	Bacteria	Actinobacteria	Actinobacteria	Actinomycetales	Actinomycetaceae	Arcanobacterium	OTU547904		Bacteria.Actinobacteria.Actinobacteria.Actinomycetales.Actinomycetaceae.Arcanobacterium.OTU547904		0.819698	0	0	-	-	-	-	-	-	-	-	-	-	-	-	-	-	-	-	-	-	-	-	-	-	-	-	-	-	-	-	-		-	-	-	-
	6-Genus	-	Bacteria	Actinobacteria	Actinobacteria	Actinomycetales	Actinomycetaceae	F0332			Bacteria.Actinobacteria.Actinobacteria.Actinomycetales.Actinomycetaceae.F0332		-	-	-	-	-	-	-	-	-	-	-	-	-	-	-	-	-	-	-	-	-	-	-	-	-	-	-	-	-	-	-	-		-	-	-	-
	8-Strain	Y	Bacteria	Actinobacteria	Actinobacteria	Actinomycetales	Actinomycetaceae	F0332	OTU484320		Bacteria.Actinobacteria.Actinobacteria.Actinomycetales.Actinomycetaceae.F0332.OTU484320		-	-	-	-	-	-	-	-	-	-	-	-	-	-	-	-	-	-	-	-	-	-	-	-	-	-	-	-	-	-	-	-		-	-	-	-
	8-Strain	Y	Bacteria	Actinobacteria	Actinobacteria	Actinomycetales	Actinomycetaceae	F0332	OTU92262		Bacteria.Actinobacteria.Actinobacteria.Actinomycetales.Actinomycetaceae.F0332.OTU92262		-	-	-	-	-	-	-	-	-	-	-	-	-	-	-	-	-	-	-	-	-	-	-	-	-	-	-	-	-	-	-	-		-	-	-	-
	8-Strain	Y	Bacteria	Actinobacteria	Actinobacteria	Actinomycetales	Actinomycetaceae	F0332	OTUNew_CleanUp_ReferenceOTU20746		Bacteria.Actinobacteria.Actinobacteria.Actinomycetales.Actinomycetaceae.F0332.OTUNew_CleanUp_ReferenceOTU20746		-	-	-	-	-	-	-	-	-	-	-	-	-	-	-	-	-	-	-	-	-	-	-	-	-	-	-	-	-	-	-	-		-	-	-	-
	8-Strain	-	Bacteria	Actinobacteria	Actinobacteria	Actinomycetales	Actinomycetaceae	F0332	uncultured_bacterium		Bacteria.Actinobacteria.Actinobacteria.Actinomycetales.Actinomycetaceae.F0332.uncultured_bacterium		-	-	-	-	-	-	-	-	-	-	-	-	-	-	-	-	-	-	-	-	-	-	-	-	-	-	-	-	-	-	-	-		-	-	-	-
	8-Strain	Y	Bacteria	Actinobacteria	Actinobacteria	Actinomycetales	Actinomycetaceae	F0332	uncultured_bacterium	OTU4372733	Bacteria.Actinobacteria.Actinobacteria.Actinomycetales.Actinomycetaceae.F0332.uncultured_bacterium.OTU4372733		-	-	-	-	-	-	-	-	-	-	-	-	-	-	-	-	-	-	-	-	-	-	-	-	-	-	-	-	-	-	-	-		-	-	-	-
	8-Strain	Y	Bacteria	Actinobacteria	Actinobacteria	Actinomycetales	Actinomycetaceae	F0332	uncultured_bacterium	OTU83011	Bacteria.Actinobacteria.Actinobacteria.Actinomycetales.Actinomycetaceae.F0332.uncultured_bacterium.OTU83011		-	-	-	-	-	-	-	-	-	-	-	-	-	-	-	-	-	-	-	-	-	-	-	-	-	-	-	-	-	-	-	-		-	-	-	-
	6-Genus	-	Bacteria	Actinobacteria	Actinobacteria	Actinomycetales	Actinomycetaceae	Flaviflexus			Bacteria.Actinobacteria.Actinobacteria.Actinomycetales.Actinomycetaceae.Flaviflexus		-	-	-	-	-	-	-	-	-	-	-	-	-	-	-	-	-	-	-	-	-	-	-	-	-	-	-	-	-	-	-	-		-	-	-	-
	8-Strain	-	Bacteria	Actinobacteria	Actinobacteria	Actinomycetales	Actinomycetaceae	Flaviflexus	uncultured_bacterium		Bacteria.Actinobacteria.Actinobacteria.Actinomycetales.Actinomycetaceae.Flaviflexus.uncultured_bacterium		-	-	-	-	-	-	-	-	-	-	-	-	-	-	-	-	-	-	-	-	-	-	-	-	-	-	-	-	-	-	-	-		-	-	-	-
	8-Strain	Y	Bacteria	Actinobacteria	Actinobacteria	Actinomycetales	Actinomycetaceae	Flaviflexus	uncultured_bacterium	OTU519873	Bacteria.Actinobacteria.Actinobacteria.Actinomycetales.Actinomycetaceae.Flaviflexus.uncultured_bacterium.OTU519873		-	-	-	-	-	-	-	-	-	-	-	-	-	-	-	-	-	-	-	-	-	-	-	-	-	-	-	-	-	-	-	-		-	-	-	-
	6-Genus	-	Bacteria	Actinobacteria	Actinobacteria	Actinomycetales	Actinomycetaceae	Mobiluncus			Bacteria.Actinobacteria.Actinobacteria.Actinomycetales.Actinomycetaceae.Mobiluncus		1.63442	0	0	0.0309581	-	-	-	-	-	-	-	-	-	-	-	-	-	-	-	-	-	-	-	-	-	-	-	-	-	-	-	-		-	-	-	-
	8-Strain	-	Bacteria	Actinobacteria	Actinobacteria	Actinomycetales	Actinomycetaceae	Mobiluncus	Mobiluncus_curtisii		Bacteria.Actinobacteria.Actinobacteria.Actinomycetales.Actinomycetaceae.Mobiluncus.Mobiluncus_curtisii		1.63442	0	0	0.00970813	-	-	-	-	-	-	-	-	-	-	-	-	-	-	-	-	-	-	-	-	-	-	-	-	-	-	-	-		-	-	-	-
	8-Strain	Y	Bacteria	Actinobacteria	Actinobacteria	Actinomycetales	Actinomycetaceae	Mobiluncus	Mobiluncus_curtisii	OTU104135	Bacteria.Actinobacteria.Actinobacteria.Actinomycetales.Actinomycetaceae.Mobiluncus.Mobiluncus_curtisii.OTU104135		1.63442	0	0	0.00970813	-	-	-	-	-	-	-	-	-	-	-	-	-	-	-	-	-	-	-	-	-	-	-	-	-	-	-	-		-	-	-	-
	8-Strain	Y	Bacteria	Actinobacteria	Actinobacteria	Actinomycetales	Actinomycetaceae	Mobiluncus	OTU804621		Bacteria.Actinobacteria.Actinobacteria.Actinomycetales.Actinomycetaceae.Mobiluncus.OTU804621		0.342436	0	0	-	-	-	-	-	-	-	-	-	-	-	-	-	-	-	-	-	-	-	-	-	-	-	-	-	-	-	-	-		-	-	-	-
	8-Strain	Y	Bacteria	Actinobacteria	Actinobacteria	Actinomycetales	Actinomycetaceae	Mobiluncus	OTUNew_CleanUp_ReferenceOTU20710		Bacteria.Actinobacteria.Actinobacteria.Actinomycetales.Actinomycetaceae.Mobiluncus.OTUNew_CleanUp_ReferenceOTU20710		-	-	-	-	-	-	-	-	-	-	-	-	-	-	-	-	-	-	-	-	-	-	-	-	-	-	-	-	-	-	-	-		-	-	-	-
	6-Genus	-	Bacteria	Actinobacteria	Actinobacteria	Actinomycetales	Actinomycetaceae	Trueperella			Bacteria.Actinobacteria.Actinobacteria.Actinomycetales.Actinomycetaceae.Trueperella		1.19313	0	0	-	-	-	-	-	-	-	-	-	-	-	-	-	-	-	-	-	-	-	-	-	-	-	-	-	-	-	-	-		-	-	-	-
	8-Strain	Y	Bacteria	Actinobacteria	Actinobacteria	Actinomycetales	Actinomycetaceae	Trueperella	OTU257909		Bacteria.Actinobacteria.Actinobacteria.Actinomycetales.Actinomycetaceae.Trueperella.OTU257909		-	-	-	-	-	-	-	-	-	-	-	-	-	-	-	-	-	-	-	-	-	-	-	-	-	-	-	-	-	-	-	-		-	-	-	-
	8-Strain	Y	Bacteria	Actinobacteria	Actinobacteria	Actinomycetales	Actinomycetaceae	Trueperella	OTUNew_ReferenceOTU401		Bacteria.Actinobacteria.Actinobacteria.Actinomycetales.Actinomycetaceae.Trueperella.OTUNew_ReferenceOTU401		-	-	-	-	-	-	-	-	-	-	-	-	-	-	-	-	-	-	-	-	-	-	-	-	-	-	-	-	-	-	-	-		-	-	-	-
	8-Strain	-	Bacteria	Actinobacteria	Actinobacteria	Actinomycetales	Actinomycetaceae	Trueperella	Trueperella_pyogenes		Bacteria.Actinobacteria.Actinobacteria.Actinomycetales.Actinomycetaceae.Trueperella.Trueperella_pyogenes		1.19313	0	0	-	-	-	-	-	-	-	-	-	-	-	-	-	-	-	-	-	-	-	-	-	-	-	-	-	-	-	-	-		-	-	-	-
	8-Strain	Y	Bacteria	Actinobacteria	Actinobacteria	Actinomycetales	Actinomycetaceae	Trueperella	Trueperella_pyogenes	OTUNew_CleanUp_ReferenceOTU564	Bacteria.Actinobacteria.Actinobacteria.Actinomycetales.Actinomycetaceae.Trueperella.Trueperella_pyogenes.OTUNew_CleanUp_ReferenceOTU564		1.19313	0	0	-	-	-	-	-	-	-	-	-	-	-	-	-	-	-	-	-	-	-	-	-	-	-	-	-	-	-	-	-		-	-	-	-
	6-Genus	-	Bacteria	Actinobacteria	Actinobacteria	Actinomycetales	Actinomycetaceae	Varibaculum			Bacteria.Actinobacteria.Actinobacteria.Actinomycetales.Actinomycetaceae.Varibaculum		0.595548	0	0	-	-	-	-	-	-	-	-	-	-	-	-	-	-	-	-	-	-	-	-	-	-	-	-	-	-	-	-	-		-	-	-	-
	8-Strain	Y	Bacteria	Actinobacteria	Actinobacteria	Actinomycetales	Actinomycetaceae	Varibaculum	OTU956625		Bacteria.Actinobacteria.Actinobacteria.Actinomycetales.Actinomycetaceae.Varibaculum.OTU956625		-	-	-	-	-	-	-	-	-	-	-	-	-	-	-	-	-	-	-	-	-	-	-	-	-	-	-	-	-	-	-	-		-	-	-	-
	8-Strain	Y	Bacteria	Actinobacteria	Actinobacteria	Actinomycetales	Actinomycetaceae	Varibaculum	OTU982877		Bacteria.Actinobacteria.Actinobacteria.Actinomycetales.Actinomycetaceae.Varibaculum.OTU982877		0.595548	0	0	-	-	-	-	-	-	-	-	-	-	-	-	-	-	-	-	-	-	-	-	-	-	-	-	-	-	-	-	-		-	-	-	-
	4-Order	-	Bacteria	Actinobacteria	Actinobacteria	Bifidobacteriales					Bacteria.Actinobacteria.Actinobacteria.Bifidobacteriales		2.39375	Infected	2.04849	0.0280328	-	-	Y	-	1.9877	0	0	0.545146	-	-	-	-	-	-	-	-	-	-	-	-	-	-	-	-	-	-	-	-		2.36625	-	-	-
	5-Family	-	Bacteria	Actinobacteria	Actinobacteria	Bifidobacteriales	Bifidobacteriaceae				Bacteria.Actinobacteria.Actinobacteria.Bifidobacteriales.Bifidobacteriaceae		2.39375	Infected	2.03247	0.0280328	-	-	Y	-	1.9877	0	0	0.545146	-	-	-	-	-	-	-	-	-	-	-	-	-	-	-	-	-	-	-	-		2.36625	-	-	-
	6-Genus	-	Bacteria	Actinobacteria	Actinobacteria	Bifidobacteriales	Bifidobacteriaceae	Bifidobacterium			Bacteria.Actinobacteria.Actinobacteria.Bifidobacteriales.Bifidobacteriaceae.Bifidobacterium		2.39375	Infected	2.05407	0.0146595	-	-	Y	-	1.9877	0	0	0.545146	-	-	-	-	-	-	-	-	-	-	-	-	-	-	-	-	-	-	-	-		2.36625	-	-	-
	8-Strain	-	Bacteria	Actinobacteria	Actinobacteria	Bifidobacteriales	Bifidobacteriaceae	Bifidobacterium	Bifidobacterium_adolescentis		Bacteria.Actinobacteria.Actinobacteria.Bifidobacteriales.Bifidobacteriaceae.Bifidobacterium.Bifidobacterium_adolescentis		2.10233	0	0	-	-	-	-	-	-	-	-	-	-	-	-	-	-	-	-	-	-	-	-	-	-	-	-	-	-	-	-	-		1.34352	-	-	-
	8-Strain	Y	Bacteria	Actinobacteria	Actinobacteria	Bifidobacteriales	Bifidobacteriaceae	Bifidobacterium	Bifidobacterium_adolescentis	OTU370225	Bacteria.Actinobacteria.Actinobacteria.Bifidobacteriales.Bifidobacteriaceae.Bifidobacterium.Bifidobacterium_adolescentis.OTU370225		0.491948	0	0	-	-	-	-	-	-	-	-	-	-	-	-	-	-	-	-	-	-	-	-	-	-	-	-	-	-	-	-	-		-	-	-	-
	8-Strain	Y	Bacteria	Actinobacteria	Actinobacteria	Bifidobacteriales	Bifidobacteriaceae	Bifidobacterium	Bifidobacterium_adolescentis	OTU559527	Bacteria.Actinobacteria.Actinobacteria.Bifidobacteriales.Bifidobacteriaceae.Bifidobacterium.Bifidobacterium_adolescentis.OTU559527		1.21605	0	0	-	-	-	-	-	-	-	-	-	-	-	-	-	-	-	-	-	-	-	-	-	-	-	-	-	-	-	-	-		1.34352	-	-	-
	8-Strain	Y	Bacteria	Actinobacteria	Actinobacteria	Bifidobacteriales	Bifidobacteriaceae	Bifidobacterium	Bifidobacterium_adolescentis	OTU584375	Bacteria.Actinobacteria.Actinobacteria.Bifidobacteriales.Bifidobacteriaceae.Bifidobacterium.Bifidobacterium_adolescentis.OTU584375		1.99519	0	0	-	-	-	-	-	-	-	-	-	-	-	-	-	-	-	-	-	-	-	-	-	-	-	-	-	-	-	-	-		-	-	-	-
	8-Strain	Y	Bacteria	Actinobacteria	Actinobacteria	Bifidobacteriales	Bifidobacteriaceae	Bifidobacterium	Bifidobacterium_adolescentis	OTUNew_CleanUp_ReferenceOTU2127	Bacteria.Actinobacteria.Actinobacteria.Bifidobacteriales.Bifidobacteriaceae.Bifidobacterium.Bifidobacterium_adolescentis.OTUNew_CleanUp_ReferenceOTU2127		1.05021	0	0	-	-	-	-	-	-	-	-	-	-	-	-	-	-	-	-	-	-	-	-	-	-	-	-	-	-	-	-	-		-	-	-	-
	8-Strain	-	Bacteria	Actinobacteria	Actinobacteria	Bifidobacteriales	Bifidobacteriaceae	Bifidobacterium	Bifidobacterium_longum_DJO10A		Bacteria.Actinobacteria.Actinobacteria.Bifidobacteriales.Bifidobacteriaceae.Bifidobacterium.Bifidobacterium_longum_DJO10A		0.59103	0	0	-	-	-	-	-	-	-	-	-	-	-	-	-	-	-	-	-	-	-	-	-	-	-	-	-	-	-	-	-		-	-	-	-
	8-Strain	Y	Bacteria	Actinobacteria	Actinobacteria	Bifidobacteriales	Bifidobacteriaceae	Bifidobacterium	Bifidobacterium_longum_DJO10A	OTU591285	Bacteria.Actinobacteria.Actinobacteria.Bifidobacteriales.Bifidobacteriaceae.Bifidobacterium.Bifidobacterium_longum_DJO10A.OTU591285		0.59103	0	0	-	-	-	-	-	-	-	-	-	-	-	-	-	-	-	-	-	-	-	-	-	-	-	-	-	-	-	-	-		-	-	-	-
	8-Strain	Y	Bacteria	Actinobacteria	Actinobacteria	Bifidobacteriales	Bifidobacteriaceae	Bifidobacterium	OTU362214		Bacteria.Actinobacteria.Actinobacteria.Bifidobacteriales.Bifidobacteriaceae.Bifidobacterium.OTU362214		1.69754	0	0	-	-	-	-	-	-	-	-	-	-	-	-	-	-	-	-	-	-	-	-	-	-	-	-	-	-	-	-	-		2.32295	-	-	-
	8-Strain	Y	Bacteria	Actinobacteria	Actinobacteria	Bifidobacteriales	Bifidobacteriaceae	Bifidobacterium	OTU365385		Bacteria.Actinobacteria.Actinobacteria.Bifidobacteriales.Bifidobacteriaceae.Bifidobacterium.OTU365385		-	-	-	-	-	-	-	-	-	-	-	-	-	-	-	-	-	-	-	-	-	-	-	-	-	-	-	-	-	-	-	-		-	-	-	-
	8-Strain	Y	Bacteria	Actinobacteria	Actinobacteria	Bifidobacteriales	Bifidobacteriaceae	Bifidobacterium	OTU553611		Bacteria.Actinobacteria.Actinobacteria.Bifidobacteriales.Bifidobacteriaceae.Bifidobacterium.OTU553611		-	-	-	-	-	-	-	-	-	-	-	-	-	-	-	-	-	-	-	-	-	-	-	-	-	-	-	-	-	-	-	-		-	-	-	-
	8-Strain	Y	Bacteria	Actinobacteria	Actinobacteria	Bifidobacteriales	Bifidobacteriaceae	Bifidobacterium	OTU639310		Bacteria.Actinobacteria.Actinobacteria.Bifidobacteriales.Bifidobacteriaceae.Bifidobacterium.OTU639310		1.64991	0	0	0.00702802	-	-	-	-	1.9877	0	0	0.545146	-	-	-	-	-	-	-	-	-	-	-	-	-	-	-	-	-	-	-	-		-	-	-	-
	8-Strain	-	Bacteria	Actinobacteria	Actinobacteria	Bifidobacteriales	Bifidobacteriaceae	Bifidobacterium	uncultured_bacterium		Bacteria.Actinobacteria.Actinobacteria.Bifidobacteriales.Bifidobacteriaceae.Bifidobacterium.uncultured_bacterium		1.42382	0	0	-	-	-	-	-	-	-	-	-	-	-	-	-	-	-	-	-	-	-	-	-	-	-	-	-	-	-	-	-		-	-	-	-
	8-Strain	Y	Bacteria	Actinobacteria	Actinobacteria	Bifidobacteriales	Bifidobacteriaceae	Bifidobacterium	uncultured_bacterium	OTU69933	Bacteria.Actinobacteria.Actinobacteria.Bifidobacteriales.Bifidobacteriaceae.Bifidobacterium.uncultured_bacterium.OTU69933		1.42382	0	0	-	-	-	-	-	-	-	-	-	-	-	-	-	-	-	-	-	-	-	-	-	-	-	-	-	-	-	-	-		-	-	-	-
	8-Strain	-	Bacteria	Actinobacteria	Actinobacteria	Bifidobacteriales	Bifidobacteriaceae	Bifidobacterium	unidentified		Bacteria.Actinobacteria.Actinobacteria.Bifidobacteriales.Bifidobacteriaceae.Bifidobacterium.unidentified		-	-	-	-	-	-	-	-	-	-	-	-	-	-	-	-	-	-	-	-	-	-	-	-	-	-	-	-	-	-	-	-		-	-	-	-
	8-Strain	Y	Bacteria	Actinobacteria	Actinobacteria	Bifidobacteriales	Bifidobacteriaceae	Bifidobacterium	unidentified	OTU567846	Bacteria.Actinobacteria.Actinobacteria.Bifidobacteriales.Bifidobacteriaceae.Bifidobacterium.unidentified.OTU567846		-	-	-	-	-	-	-	-	-	-	-	-	-	-	-	-	-	-	-	-	-	-	-	-	-	-	-	-	-	-	-	-		-	-	-	-
	6-Genus	-	Bacteria	Actinobacteria	Actinobacteria	Bifidobacteriales	Bifidobacteriaceae	Scardovia			Bacteria.Actinobacteria.Actinobacteria.Bifidobacteriales.Bifidobacteriaceae.Scardovia		0.732738	0	0	-	-	-	-	-	-	-	-	-	-	-	-	-	-	-	-	-	-	-	-	-	-	-	-	-	-	-	-	-		-	-	-	-
	8-Strain	Y	Bacteria	Actinobacteria	Actinobacteria	Bifidobacteriales	Bifidobacteriaceae	Scardovia	OTU4411875		Bacteria.Actinobacteria.Actinobacteria.Bifidobacteriales.Bifidobacteriaceae.Scardovia.OTU4411875		0.732738	0	0	-	-	-	-	-	-	-	-	-	-	-	-	-	-	-	-	-	-	-	-	-	-	-	-	-	-	-	-	-		-	-	-	-
	4-Order	-	Bacteria	Actinobacteria	Actinobacteria	Corynebacteriales					Bacteria.Actinobacteria.Actinobacteria.Corynebacteriales		3.20484	0	0	-	-	-	-	-	2.49346	Infected	2.09181	0.0675177	-	-	-	-	0.444379	0	0	-	-	-	-	-	1.53928	Uninfected	2.53724	0.0210252	-	-	-	Y		3.21108	-	-	-
	5-Family	-	Bacteria	Actinobacteria	Actinobacteria	Corynebacteriales	Corynebacteriaceae				Bacteria.Actinobacteria.Actinobacteria.Corynebacteriales.Corynebacteriaceae		2.80624	0	0	-	-	-	-	-	1.64351	0	0	0.922267	-	-	-	-	0.444379	0	0	-	-	-	-	-	0.991372	0	0	-	-	-	-	-		1.45426	-	-	-
	6-Genus	-	Bacteria	Actinobacteria	Actinobacteria	Corynebacteriales	Corynebacteriaceae	Corynebacterium			Bacteria.Actinobacteria.Actinobacteria.Corynebacteriales.Corynebacteriaceae.Corynebacterium		2.53842	0	0	-	-	-	-	-	1.64351	0	0	0.922267	-	-	-	-	-	-	-	-	-	-	-	-	-	-	-	-	-	-	-	-		1.45426	-	-	-
	6-Genus	-	Bacteria	Actinobacteria	Actinobacteria	Corynebacteriales	Corynebacteriaceae	Corynebacterium_1			Bacteria.Actinobacteria.Actinobacteria.Corynebacteriales.Corynebacteriaceae.Corynebacterium_1		2.48566	0	0	-	-	-	-	-	-	-	-	-	-	-	-	-	0.444379	0	0	-	-	-	-	-	0.783661	0	0	-	-	-	-	-		-	-	-	-
	8-Strain	-	Bacteria	Actinobacteria	Actinobacteria	Corynebacteriales	Corynebacteriaceae	Corynebacterium_1	Corynebacterium_casei_LMG_S_19264		Bacteria.Actinobacteria.Actinobacteria.Corynebacteriales.Corynebacteriaceae.Corynebacterium_1.Corynebacterium_casei_LMG_S_19264		-	-	-	-	-	-	-	-	-	-	-	-	-	-	-	-	-	-	-	-	-	-	-	-	-	-	-	-	-	-	-	-		-	-	-	-
	8-Strain	Y	Bacteria	Actinobacteria	Actinobacteria	Corynebacteriales	Corynebacteriaceae	Corynebacterium_1	Corynebacterium_casei_LMG_S_19264	OTU942245	Bacteria.Actinobacteria.Actinobacteria.Corynebacteriales.Corynebacteriaceae.Corynebacterium_1.Corynebacterium_casei_LMG_S_19264.OTU942245		-	-	-	-	-	-	-	-	-	-	-	-	-	-	-	-	-	-	-	-	-	-	-	-	-	-	-	-	-	-	-	-		-	-	-	-
	8-Strain	-	Bacteria	Actinobacteria	Actinobacteria	Corynebacteriales	Corynebacteriaceae	Corynebacterium_1	Corynebacterium_doosanense_CAU_212___DSM_45436		Bacteria.Actinobacteria.Actinobacteria.Corynebacteriales.Corynebacteriaceae.Corynebacterium_1.Corynebacterium_doosanense_CAU_212___DSM_45436		-	-	-	-	-	-	-	-	-	-	-	-	-	-	-	-	-	-	-	-	-	-	-	-	-	-	-	-	-	-	-	-		-	-	-	-
	8-Strain	Y	Bacteria	Actinobacteria	Actinobacteria	Corynebacteriales	Corynebacteriaceae	Corynebacterium_1	Corynebacterium_doosanense_CAU_212___DSM_45436	OTU4296075	Bacteria.Actinobacteria.Actinobacteria.Corynebacteriales.Corynebacteriaceae.Corynebacterium_1.Corynebacterium_doosanense_CAU_212___DSM_45436.OTU4296075		-	-	-	-	-	-	-	-	-	-	-	-	-	-	-	-	-	-	-	-	-	-	-	-	-	-	-	-	-	-	-	-		-	-	-	-
	8-Strain	-	Bacteria	Actinobacteria	Actinobacteria	Corynebacteriales	Corynebacteriaceae	Corynebacterium_1	Corynebacterium_efficiens_YS_314		Bacteria.Actinobacteria.Actinobacteria.Corynebacteriales.Corynebacteriaceae.Corynebacterium_1.Corynebacterium_efficiens_YS_314		-	-	-	-	-	-	-	-	-	-	-	-	-	-	-	-	-	-	-	-	-	-	-	-	-	-	-	-	-	-	-	-		-	-	-	-
	8-Strain	Y	Bacteria	Actinobacteria	Actinobacteria	Corynebacteriales	Corynebacteriaceae	Corynebacterium_1	Corynebacterium_efficiens_YS_314	OTU520719	Bacteria.Actinobacteria.Actinobacteria.Corynebacteriales.Corynebacteriaceae.Corynebacterium_1.Corynebacterium_efficiens_YS_314.OTU520719		-	-	-	-	-	-	-	-	-	-	-	-	-	-	-	-	-	-	-	-	-	-	-	-	-	-	-	-	-	-	-	-		-	-	-	-
	8-Strain	-	Bacteria	Actinobacteria	Actinobacteria	Corynebacteriales	Corynebacteriaceae	Corynebacterium_1	Corynebacterium_flavescens		Bacteria.Actinobacteria.Actinobacteria.Corynebacteriales.Corynebacteriaceae.Corynebacterium_1.Corynebacterium_flavescens		-	-	-	-	-	-	-	-	-	-	-	-	-	-	-	-	-	-	-	-	-	-	-	-	-	-	-	-	-	-	-	-		-	-	-	-
	8-Strain	Y	Bacteria	Actinobacteria	Actinobacteria	Corynebacteriales	Corynebacteriaceae	Corynebacterium_1	Corynebacterium_flavescens	OTU13463	Bacteria.Actinobacteria.Actinobacteria.Corynebacteriales.Corynebacteriaceae.Corynebacterium_1.Corynebacterium_flavescens.OTU13463		-	-	-	-	-	-	-	-	-	-	-	-	-	-	-	-	-	-	-	-	-	-	-	-	-	-	-	-	-	-	-	-		-	-	-	-
	8-Strain	-	Bacteria	Actinobacteria	Actinobacteria	Corynebacteriales	Corynebacteriaceae	Corynebacterium_1	Corynebacterium_glutamicum		Bacteria.Actinobacteria.Actinobacteria.Corynebacteriales.Corynebacteriaceae.Corynebacterium_1.Corynebacterium_glutamicum		-	-	-	-	-	-	-	-	-	-	-	-	-	-	-	-	-	-	-	-	-	-	-	-	-	-	-	-	-	-	-	-		-	-	-	-
	8-Strain	-	Bacteria	Actinobacteria	Actinobacteria	Corynebacteriales	Corynebacteriaceae	Corynebacterium_1	Corynebacterium_glutamicum_ATCC_13032		Bacteria.Actinobacteria.Actinobacteria.Corynebacteriales.Corynebacteriaceae.Corynebacterium_1.Corynebacterium_glutamicum_ATCC_13032		1.33102	0	0	-	-	-	-	-	-	-	-	-	-	-	-	-	-	-	-	-	-	-	-	-	-	-	-	-	-	-	-	-		-	-	-	-
	8-Strain	Y	Bacteria	Actinobacteria	Actinobacteria	Corynebacteriales	Corynebacteriaceae	Corynebacterium_1	Corynebacterium_glutamicum_ATCC_13032	OTU529001	Bacteria.Actinobacteria.Actinobacteria.Corynebacteriales.Corynebacteriaceae.Corynebacterium_1.Corynebacterium_glutamicum_ATCC_13032.OTU529001		1.33102	0	0	-	-	-	-	-	-	-	-	-	-	-	-	-	-	-	-	-	-	-	-	-	-	-	-	-	-	-	-	-		-	-	-	-
	8-Strain	Y	Bacteria	Actinobacteria	Actinobacteria	Corynebacteriales	Corynebacteriaceae	Corynebacterium_1	Corynebacterium_glutamicum	OTU300811	Bacteria.Actinobacteria.Actinobacteria.Corynebacteriales.Corynebacteriaceae.Corynebacterium_1.Corynebacterium_glutamicum.OTU300811		-	-	-	-	-	-	-	-	-	-	-	-	-	-	-	-	-	-	-	-	-	-	-	-	-	-	-	-	-	-	-	-		-	-	-	-
	8-Strain	-	Bacteria	Actinobacteria	Actinobacteria	Corynebacteriales	Corynebacteriaceae	Corynebacterium_1	Corynebacterium_glyciniphilum_AJ_3170		Bacteria.Actinobacteria.Actinobacteria.Corynebacteriales.Corynebacteriaceae.Corynebacterium_1.Corynebacterium_glyciniphilum_AJ_3170		-	-	-	-	-	-	-	-	-	-	-	-	-	-	-	-	-	-	-	-	-	-	-	-	-	-	-	-	-	-	-	-		-	-	-	-
	8-Strain	Y	Bacteria	Actinobacteria	Actinobacteria	Corynebacteriales	Corynebacteriaceae	Corynebacterium_1	Corynebacterium_glyciniphilum_AJ_3170	OTU299576	Bacteria.Actinobacteria.Actinobacteria.Corynebacteriales.Corynebacteriaceae.Corynebacterium_1.Corynebacterium_glyciniphilum_AJ_3170.OTU299576		-	-	-	-	-	-	-	-	-	-	-	-	-	-	-	-	-	-	-	-	-	-	-	-	-	-	-	-	-	-	-	-		-	-	-	-
	8-Strain	-	Bacteria	Actinobacteria	Actinobacteria	Corynebacteriales	Corynebacteriaceae	Corynebacterium_1	Corynebacterium_imitans		Bacteria.Actinobacteria.Actinobacteria.Corynebacteriales.Corynebacteriaceae.Corynebacterium_1.Corynebacterium_imitans		-	-	-	-	-	-	-	-	-	-	-	-	-	-	-	-	-	-	-	-	-	-	-	-	-	-	-	-	-	-	-	-		-	-	-	-
	8-Strain	Y	Bacteria	Actinobacteria	Actinobacteria	Corynebacteriales	Corynebacteriaceae	Corynebacterium_1	Corynebacterium_imitans	OTU935999	Bacteria.Actinobacteria.Actinobacteria.Corynebacteriales.Corynebacteriaceae.Corynebacterium_1.Corynebacterium_imitans.OTU935999		-	-	-	-	-	-	-	-	-	-	-	-	-	-	-	-	-	-	-	-	-	-	-	-	-	-	-	-	-	-	-	-		-	-	-	-
	8-Strain	-	Bacteria	Actinobacteria	Actinobacteria	Corynebacteriales	Corynebacteriaceae	Corynebacterium_1	Corynebacterium_marinum_DSM_44953		Bacteria.Actinobacteria.Actinobacteria.Corynebacteriales.Corynebacteriaceae.Corynebacterium_1.Corynebacterium_marinum_DSM_44953		-	-	-	-	-	-	-	-	-	-	-	-	-	-	-	-	-	-	-	-	-	-	-	-	-	-	-	-	-	-	-	-		-	-	-	-
	8-Strain	Y	Bacteria	Actinobacteria	Actinobacteria	Corynebacteriales	Corynebacteriaceae	Corynebacterium_1	Corynebacterium_marinum_DSM_44953	OTUNew_CleanUp_ReferenceOTU6058	Bacteria.Actinobacteria.Actinobacteria.Corynebacteriales.Corynebacteriaceae.Corynebacterium_1.Corynebacterium_marinum_DSM_44953.OTUNew_CleanUp_ReferenceOTU6058		-	-	-	-	-	-	-	-	-	-	-	-	-	-	-	-	-	-	-	-	-	-	-	-	-	-	-	-	-	-	-	-		-	-	-	-
	8-Strain	Y	Bacteria	Actinobacteria	Actinobacteria	Corynebacteriales	Corynebacteriaceae	Corynebacterium_1	OTU1053979		Bacteria.Actinobacteria.Actinobacteria.Corynebacteriales.Corynebacteriaceae.Corynebacterium_1.OTU1053979		1.56661	0	0	-	-	-	-	-	-	-	-	-	-	-	-	-	0.0681852	0	0	-	-	-	-	-	0.545307	0	0	-	-	-	-	-		-	-	-	-
	8-Strain	Y	Bacteria	Actinobacteria	Actinobacteria	Corynebacteriales	Corynebacteriaceae	Corynebacterium_1	OTU1060029		Bacteria.Actinobacteria.Actinobacteria.Corynebacteriales.Corynebacteriaceae.Corynebacterium_1.OTU1060029		-	-	-	-	-	-	-	-	-	-	-	-	-	-	-	-	-	-	-	-	-	-	-	-	-	-	-	-	-	-	-	-		-	-	-	-
	8-Strain	Y	Bacteria	Actinobacteria	Actinobacteria	Corynebacteriales	Corynebacteriaceae	Corynebacterium_1	OTU1091685		Bacteria.Actinobacteria.Actinobacteria.Corynebacteriales.Corynebacteriaceae.Corynebacterium_1.OTU1091685		-	-	-	-	-	-	-	-	-	-	-	-	-	-	-	-	-	-	-	-	-	-	-	-	-	-	-	-	-	-	-	-		-	-	-	-
	8-Strain	Y	Bacteria	Actinobacteria	Actinobacteria	Corynebacteriales	Corynebacteriaceae	Corynebacterium_1	OTU113265		Bacteria.Actinobacteria.Actinobacteria.Corynebacteriales.Corynebacteriaceae.Corynebacterium_1.OTU113265		0.904364	0	0	-	-	-	-	-	-	-	-	-	-	-	-	-	-	-	-	-	-	-	-	-	-	-	-	-	-	-	-	-		-	-	-	-
	8-Strain	Y	Bacteria	Actinobacteria	Actinobacteria	Corynebacteriales	Corynebacteriaceae	Corynebacterium_1	OTU145619		Bacteria.Actinobacteria.Actinobacteria.Corynebacteriales.Corynebacteriaceae.Corynebacterium_1.OTU145619		-	-	-	-	-	-	-	-	-	-	-	-	-	-	-	-	-	-	-	-	-	-	-	-	-	-	-	-	-	-	-	-		-	-	-	-
	8-Strain	Y	Bacteria	Actinobacteria	Actinobacteria	Corynebacteriales	Corynebacteriaceae	Corynebacterium_1	OTU359689		Bacteria.Actinobacteria.Actinobacteria.Corynebacteriales.Corynebacteriaceae.Corynebacterium_1.OTU359689		-	-	-	-	-	-	-	-	-	-	-	-	-	-	-	-	-	-	-	-	-	-	-	-	-	-	-	-	-	-	-	-		-	-	-	-
	8-Strain	Y	Bacteria	Actinobacteria	Actinobacteria	Corynebacteriales	Corynebacteriaceae	Corynebacterium_1	OTU379009		Bacteria.Actinobacteria.Actinobacteria.Corynebacteriales.Corynebacteriaceae.Corynebacterium_1.OTU379009		-	-	-	-	-	-	-	-	-	-	-	-	-	-	-	-	-	-	-	-	-	-	-	-	-	-	-	-	-	-	-	-		-	-	-	-
	8-Strain	Y	Bacteria	Actinobacteria	Actinobacteria	Corynebacteriales	Corynebacteriaceae	Corynebacterium_1	OTU420127		Bacteria.Actinobacteria.Actinobacteria.Corynebacteriales.Corynebacteriaceae.Corynebacterium_1.OTU420127		1.39049	0	0	-	-	-	-	-	-	-	-	-	-	-	-	-	-	-	-	-	-	-	-	-	-	-	-	-	-	-	-	-		-	-	-	-
	8-Strain	Y	Bacteria	Actinobacteria	Actinobacteria	Corynebacteriales	Corynebacteriaceae	Corynebacterium_1	OTU456825		Bacteria.Actinobacteria.Actinobacteria.Corynebacteriales.Corynebacteriaceae.Corynebacterium_1.OTU456825		-	-	-	-	-	-	-	-	-	-	-	-	-	-	-	-	-	-	-	-	-	-	-	-	-	-	-	-	-	-	-	-		-	-	-	-
	8-Strain	Y	Bacteria	Actinobacteria	Actinobacteria	Corynebacteriales	Corynebacteriaceae	Corynebacterium_1	OTU495096		Bacteria.Actinobacteria.Actinobacteria.Corynebacteriales.Corynebacteriaceae.Corynebacterium_1.OTU495096		1.91819	0	0	-	-	-	-	-	-	-	-	-	-	-	-	-	-	-	-	-	-	-	-	-	-	-	-	-	-	-	-	-		-	-	-	-
	8-Strain	Y	Bacteria	Actinobacteria	Actinobacteria	Corynebacteriales	Corynebacteriaceae	Corynebacterium_1	OTU50265		Bacteria.Actinobacteria.Actinobacteria.Corynebacteriales.Corynebacteriaceae.Corynebacterium_1.OTU50265		-	-	-	-	-	-	-	-	-	-	-	-	-	-	-	-	-	-	-	-	-	-	-	-	-	-	-	-	-	-	-	-		-	-	-	-
	8-Strain	Y	Bacteria	Actinobacteria	Actinobacteria	Corynebacteriales	Corynebacteriaceae	Corynebacterium_1	OTU503389		Bacteria.Actinobacteria.Actinobacteria.Corynebacteriales.Corynebacteriaceae.Corynebacterium_1.OTU503389		1.36085	0	0	-	-	-	-	-	-	-	-	-	-	-	-	-	-	-	-	-	-	-	-	-	-	-	-	-	-	-	-	-		-	-	-	-
	8-Strain	Y	Bacteria	Actinobacteria	Actinobacteria	Corynebacteriales	Corynebacteriaceae	Corynebacterium_1	OTU545862		Bacteria.Actinobacteria.Actinobacteria.Corynebacteriales.Corynebacteriaceae.Corynebacterium_1.OTU545862		-	-	-	-	-	-	-	-	-	-	-	-	-	-	-	-	-	-	-	-	-	-	-	-	-	-	-	-	-	-	-	-		-	-	-	-
	8-Strain	Y	Bacteria	Actinobacteria	Actinobacteria	Corynebacteriales	Corynebacteriaceae	Corynebacterium_1	OTU650615		Bacteria.Actinobacteria.Actinobacteria.Corynebacteriales.Corynebacteriaceae.Corynebacterium_1.OTU650615		1.08955	0	0	-	-	-	-	-	-	-	-	-	-	-	-	-	-	-	-	-	-	-	-	-	-	-	-	-	-	-	-	-		-	-	-	-
	8-Strain	Y	Bacteria	Actinobacteria	Actinobacteria	Corynebacteriales	Corynebacteriaceae	Corynebacterium_1	OTU930926		Bacteria.Actinobacteria.Actinobacteria.Corynebacteriales.Corynebacteriaceae.Corynebacterium_1.OTU930926		-	-	-	-	-	-	-	-	-	-	-	-	-	-	-	-	-	-	-	-	-	-	-	-	-	-	-	-	-	-	-	-		-	-	-	-
	8-Strain	Y	Bacteria	Actinobacteria	Actinobacteria	Corynebacteriales	Corynebacteriaceae	Corynebacterium_1	OTU939157		Bacteria.Actinobacteria.Actinobacteria.Corynebacteriales.Corynebacteriaceae.Corynebacterium_1.OTU939157		-	-	-	-	-	-	-	-	-	-	-	-	-	-	-	-	-	-	-	-	-	-	-	-	-	-	-	-	-	-	-	-		-	-	-	-
	8-Strain	Y	Bacteria	Actinobacteria	Actinobacteria	Corynebacteriales	Corynebacteriaceae	Corynebacterium_1	OTUNew_CleanUp_ReferenceOTU10459		Bacteria.Actinobacteria.Actinobacteria.Corynebacteriales.Corynebacteriaceae.Corynebacterium_1.OTUNew_CleanUp_ReferenceOTU10459		0.596018	0	0	-	-	-	-	-	-	-	-	-	-	-	-	-	-	-	-	-	-	-	-	-	-	-	-	-	-	-	-	-		-	-	-	-
	8-Strain	Y	Bacteria	Actinobacteria	Actinobacteria	Corynebacteriales	Corynebacteriaceae	Corynebacterium_1	OTUNew_CleanUp_ReferenceOTU6060		Bacteria.Actinobacteria.Actinobacteria.Corynebacteriales.Corynebacteriaceae.Corynebacterium_1.OTUNew_CleanUp_ReferenceOTU6060		0.690738	0	0	-	-	-	-	-	-	-	-	-	-	-	-	-	-	-	-	-	-	-	-	-	-	-	-	-	-	-	-	-		-	-	-	-
	8-Strain	Y	Bacteria	Actinobacteria	Actinobacteria	Corynebacteriales	Corynebacteriaceae	Corynebacterium_1	OTUNew_CleanUp_ReferenceOTU6779		Bacteria.Actinobacteria.Actinobacteria.Corynebacteriales.Corynebacteriaceae.Corynebacterium_1.OTUNew_CleanUp_ReferenceOTU6779		-	-	-	-	-	-	-	-	-	-	-	-	-	-	-	-	-	-	-	-	-	-	-	-	-	-	-	-	-	-	-	-		-	-	-	-
	8-Strain	Y	Bacteria	Actinobacteria	Actinobacteria	Corynebacteriales	Corynebacteriaceae	Corynebacterium_1	OTUNew_CleanUp_ReferenceOTU7066		Bacteria.Actinobacteria.Actinobacteria.Corynebacteriales.Corynebacteriaceae.Corynebacterium_1.OTUNew_CleanUp_ReferenceOTU7066		-	-	-	-	-	-	-	-	-	-	-	-	-	-	-	-	-	-	-	-	-	-	-	-	-	-	-	-	-	-	-	-		-	-	-	-
	8-Strain	Y	Bacteria	Actinobacteria	Actinobacteria	Corynebacteriales	Corynebacteriaceae	Corynebacterium_1	OTUNew_CleanUp_ReferenceOTU7313		Bacteria.Actinobacteria.Actinobacteria.Corynebacteriales.Corynebacteriaceae.Corynebacterium_1.OTUNew_CleanUp_ReferenceOTU7313		1.33102	0	0	-	-	-	-	-	-	-	-	-	-	-	-	-	-	-	-	-	-	-	-	-	-	-	-	-	-	-	-	-		-	-	-	-
	8-Strain	Y	Bacteria	Actinobacteria	Actinobacteria	Corynebacteriales	Corynebacteriaceae	Corynebacterium_1	OTUNew_CleanUp_ReferenceOTU811		Bacteria.Actinobacteria.Actinobacteria.Corynebacteriales.Corynebacteriaceae.Corynebacterium_1.OTUNew_CleanUp_ReferenceOTU811		1.49905	0	0	-	-	-	-	-	-	-	-	-	-	-	-	-	-	-	-	-	-	-	-	-	0.543241	0	0	-	-	-	-	-		-	-	-	-
	8-Strain	-	Bacteria	Actinobacteria	Actinobacteria	Corynebacteriales	Corynebacteriaceae	Corynebacterium_1	uncultured_bacterium		Bacteria.Actinobacteria.Actinobacteria.Corynebacteriales.Corynebacteriaceae.Corynebacterium_1.uncultured_bacterium		2.15733	0	0	-	-	-	-	-	-	-	-	-	-	-	-	-	0.207404	0	0	-	-	-	-	-	0.412169	0	0	-	-	-	-	-		-	-	-	-
	8-Strain	Y	Bacteria	Actinobacteria	Actinobacteria	Corynebacteriales	Corynebacteriaceae	Corynebacterium_1	uncultured_bacterium	OTU1000986	Bacteria.Actinobacteria.Actinobacteria.Corynebacteriales.Corynebacteriaceae.Corynebacterium_1.uncultured_bacterium.OTU1000986		-	-	-	-	-	-	-	-	-	-	-	-	-	-	-	-	-	-	-	-	-	-	-	-	-	-	-	-	-	-	-	-		-	-	-	-
	8-Strain	Y	Bacteria	Actinobacteria	Actinobacteria	Corynebacteriales	Corynebacteriaceae	Corynebacterium_1	uncultured_bacterium	OTU1011954	Bacteria.Actinobacteria.Actinobacteria.Corynebacteriales.Corynebacteriaceae.Corynebacterium_1.uncultured_bacterium.OTU1011954		-	-	-	-	-	-	-	-	-	-	-	-	-	-	-	-	-	-	-	-	-	-	-	-	0.412169	0	0	-	-	-	-	-		-	-	-	-
	8-Strain	Y	Bacteria	Actinobacteria	Actinobacteria	Corynebacteriales	Corynebacteriaceae	Corynebacterium_1	uncultured_bacterium	OTU1023405	Bacteria.Actinobacteria.Actinobacteria.Corynebacteriales.Corynebacteriaceae.Corynebacterium_1.uncultured_bacterium.OTU1023405		-	-	-	-	-	-	-	-	-	-	-	-	-	-	-	-	-	-	-	-	-	-	-	-	-	-	-	-	-	-	-	-		-	-	-	-
	8-Strain	Y	Bacteria	Actinobacteria	Actinobacteria	Corynebacteriales	Corynebacteriaceae	Corynebacterium_1	uncultured_bacterium	OTU1051939	Bacteria.Actinobacteria.Actinobacteria.Corynebacteriales.Corynebacteriaceae.Corynebacterium_1.uncultured_bacterium.OTU1051939		-	-	-	-	-	-	-	-	-	-	-	-	-	-	-	-	-	-	-	-	-	-	-	-	-	-	-	-	-	-	-	-		-	-	-	-
	8-Strain	Y	Bacteria	Actinobacteria	Actinobacteria	Corynebacteriales	Corynebacteriaceae	Corynebacterium_1	uncultured_bacterium	OTU1146291	Bacteria.Actinobacteria.Actinobacteria.Corynebacteriales.Corynebacteriaceae.Corynebacterium_1.uncultured_bacterium.OTU1146291		1.56661	0	0	-	-	-	-	-	-	-	-	-	-	-	-	-	-	-	-	-	-	-	-	-	-	-	-	-	-	-	-	-		-	-	-	-
	8-Strain	Y	Bacteria	Actinobacteria	Actinobacteria	Corynebacteriales	Corynebacteriaceae	Corynebacterium_1	uncultured_bacterium	OTU128390	Bacteria.Actinobacteria.Actinobacteria.Corynebacteriales.Corynebacteriaceae.Corynebacterium_1.uncultured_bacterium.OTU128390		1.29499	0	0	-	-	-	-	-	-	-	-	-	-	-	-	-	-	-	-	-	-	-	-	-	-	-	-	-	-	-	-	-		-	-	-	-
	8-Strain	Y	Bacteria	Actinobacteria	Actinobacteria	Corynebacteriales	Corynebacteriaceae	Corynebacterium_1	uncultured_bacterium	OTU13354	Bacteria.Actinobacteria.Actinobacteria.Corynebacteriales.Corynebacteriaceae.Corynebacterium_1.uncultured_bacterium.OTU13354		1.07314	0	0	-	-	-	-	-	-	-	-	-	-	-	-	-	-	-	-	-	-	-	-	-	-	-	-	-	-	-	-	-		-	-	-	-
	8-Strain	Y	Bacteria	Actinobacteria	Actinobacteria	Corynebacteriales	Corynebacteriaceae	Corynebacterium_1	uncultured_bacterium	OTU235898	Bacteria.Actinobacteria.Actinobacteria.Corynebacteriales.Corynebacteriaceae.Corynebacterium_1.uncultured_bacterium.OTU235898		0.32124	0	0	-	-	-	-	-	-	-	-	-	-	-	-	-	-	-	-	-	-	-	-	-	-	-	-	-	-	-	-	-		-	-	-	-
	8-Strain	Y	Bacteria	Actinobacteria	Actinobacteria	Corynebacteriales	Corynebacteriaceae	Corynebacterium_1	uncultured_bacterium	OTU361600	Bacteria.Actinobacteria.Actinobacteria.Corynebacteriales.Corynebacteriaceae.Corynebacterium_1.uncultured_bacterium.OTU361600		-	-	-	-	-	-	-	-	-	-	-	-	-	-	-	-	-	-	-	-	-	-	-	-	-	-	-	-	-	-	-	-		-	-	-	-
	8-Strain	Y	Bacteria	Actinobacteria	Actinobacteria	Corynebacteriales	Corynebacteriaceae	Corynebacterium_1	uncultured_bacterium	OTU377613	Bacteria.Actinobacteria.Actinobacteria.Corynebacteriales.Corynebacteriaceae.Corynebacterium_1.uncultured_bacterium.OTU377613		1.08955	0	0	-	-	-	-	-	-	-	-	-	-	-	-	-	0.207404	0	0	-	-	-	-	-	-	-	-	-	-	-	-	-		-	-	-	-
	8-Strain	Y	Bacteria	Actinobacteria	Actinobacteria	Corynebacteriales	Corynebacteriaceae	Corynebacterium_1	uncultured_bacterium	OTU455027	Bacteria.Actinobacteria.Actinobacteria.Corynebacteriales.Corynebacteriaceae.Corynebacterium_1.uncultured_bacterium.OTU455027		1.37401	0	0	-	-	-	-	-	-	-	-	-	-	-	-	-	-	-	-	-	-	-	-	-	-	-	-	-	-	-	-	-		-	-	-	-
	8-Strain	Y	Bacteria	Actinobacteria	Actinobacteria	Corynebacteriales	Corynebacteriaceae	Corynebacterium_1	uncultured_bacterium	OTU503174	Bacteria.Actinobacteria.Actinobacteria.Corynebacteriales.Corynebacteriaceae.Corynebacterium_1.uncultured_bacterium.OTU503174		-	-	-	-	-	-	-	-	-	-	-	-	-	-	-	-	-	-	-	-	-	-	-	-	-	-	-	-	-	-	-	-		-	-	-	-
	8-Strain	Y	Bacteria	Actinobacteria	Actinobacteria	Corynebacteriales	Corynebacteriaceae	Corynebacterium_1	uncultured_bacterium	OTU515808	Bacteria.Actinobacteria.Actinobacteria.Corynebacteriales.Corynebacteriaceae.Corynebacterium_1.uncultured_bacterium.OTU515808		1.77211	0	0	-	-	-	-	-	-	-	-	-	-	-	-	-	-	-	-	-	-	-	-	-	-	-	-	-	-	-	-	-		-	-	-	-
	8-Strain	Y	Bacteria	Actinobacteria	Actinobacteria	Corynebacteriales	Corynebacteriaceae	Corynebacterium_1	uncultured_bacterium	OTU522752	Bacteria.Actinobacteria.Actinobacteria.Corynebacteriales.Corynebacteriaceae.Corynebacterium_1.uncultured_bacterium.OTU522752		0.32124	0	0	-	-	-	-	-	-	-	-	-	-	-	-	-	-	-	-	-	-	-	-	-	-	-	-	-	-	-	-	-		-	-	-	-
	8-Strain	Y	Bacteria	Actinobacteria	Actinobacteria	Corynebacteriales	Corynebacteriaceae	Corynebacterium_1	uncultured_bacterium	OTU522984	Bacteria.Actinobacteria.Actinobacteria.Corynebacteriales.Corynebacteriaceae.Corynebacterium_1.uncultured_bacterium.OTU522984		1.06539	0	0	-	-	-	-	-	-	-	-	-	-	-	-	-	-	-	-	-	-	-	-	-	-	-	-	-	-	-	-	-		-	-	-	-
	8-Strain	Y	Bacteria	Actinobacteria	Actinobacteria	Corynebacteriales	Corynebacteriaceae	Corynebacterium_1	uncultured_bacterium	OTU863970	Bacteria.Actinobacteria.Actinobacteria.Corynebacteriales.Corynebacteriaceae.Corynebacterium_1.uncultured_bacterium.OTU863970		-	-	-	-	-	-	-	-	-	-	-	-	-	-	-	-	-	-	-	-	-	-	-	-	-	-	-	-	-	-	-	-		-	-	-	-
	8-Strain	Y	Bacteria	Actinobacteria	Actinobacteria	Corynebacteriales	Corynebacteriaceae	Corynebacterium_1	uncultured_bacterium	OTU871148	Bacteria.Actinobacteria.Actinobacteria.Corynebacteriales.Corynebacteriaceae.Corynebacterium_1.uncultured_bacterium.OTU871148		-	-	-	-	-	-	-	-	-	-	-	-	-	-	-	-	-	-	-	-	-	-	-	-	-	-	-	-	-	-	-	-		-	-	-	-
	8-Strain	Y	Bacteria	Actinobacteria	Actinobacteria	Corynebacteriales	Corynebacteriaceae	Corynebacterium_1	uncultured_bacterium	OTU897161	Bacteria.Actinobacteria.Actinobacteria.Corynebacteriales.Corynebacteriaceae.Corynebacterium_1.uncultured_bacterium.OTU897161		-	-	-	-	-	-	-	-	-	-	-	-	-	-	-	-	-	-	-	-	-	-	-	-	-	-	-	-	-	-	-	-		-	-	-	-
	8-Strain	Y	Bacteria	Actinobacteria	Actinobacteria	Corynebacteriales	Corynebacteriaceae	Corynebacterium_1	uncultured_bacterium	OTU967148	Bacteria.Actinobacteria.Actinobacteria.Corynebacteriales.Corynebacteriaceae.Corynebacterium_1.uncultured_bacterium.OTU967148		0.596018	0	0	-	-	-	-	-	-	-	-	-	-	-	-	-	-	-	-	-	-	-	-	-	-	-	-	-	-	-	-	-		-	-	-	-
	8-Strain	Y	Bacteria	Actinobacteria	Actinobacteria	Corynebacteriales	Corynebacteriaceae	Corynebacterium_1	uncultured_bacterium	OTU974249	Bacteria.Actinobacteria.Actinobacteria.Corynebacteriales.Corynebacteriaceae.Corynebacterium_1.uncultured_bacterium.OTU974249		1.78852	0	0	-	-	-	-	-	-	-	-	-	-	-	-	-	-	-	-	-	-	-	-	-	-	-	-	-	-	-	-	-		-	-	-	-
	8-Strain	Y	Bacteria	Actinobacteria	Actinobacteria	Corynebacteriales	Corynebacteriaceae	Corynebacterium_1	uncultured_bacterium	OTU977739	Bacteria.Actinobacteria.Actinobacteria.Corynebacteriales.Corynebacteriaceae.Corynebacterium_1.uncultured_bacterium.OTU977739		-	-	-	-	-	-	-	-	-	-	-	-	-	-	-	-	-	-	-	-	-	-	-	-	-	-	-	-	-	-	-	-		-	-	-	-
	8-Strain	Y	Bacteria	Actinobacteria	Actinobacteria	Corynebacteriales	Corynebacteriaceae	Corynebacterium_1	uncultured_bacterium	OTU979315	Bacteria.Actinobacteria.Actinobacteria.Corynebacteriales.Corynebacteriaceae.Corynebacterium_1.uncultured_bacterium.OTU979315		-	-	-	-	-	-	-	-	-	-	-	-	-	-	-	-	-	-	-	-	-	-	-	-	-	-	-	-	-	-	-	-		-	-	-	-
	8-Strain	Y	Bacteria	Actinobacteria	Actinobacteria	Corynebacteriales	Corynebacteriaceae	Corynebacterium_1	uncultured_bacterium	OTU982363	Bacteria.Actinobacteria.Actinobacteria.Corynebacteriales.Corynebacteriaceae.Corynebacterium_1.uncultured_bacterium.OTU982363		-	-	-	-	-	-	-	-	-	-	-	-	-	-	-	-	-	-	-	-	-	-	-	-	-	-	-	-	-	-	-	-		-	-	-	-
	8-Strain	Y	Bacteria	Actinobacteria	Actinobacteria	Corynebacteriales	Corynebacteriaceae	Corynebacterium_1	uncultured_bacterium	OTUNew_CleanUp_ReferenceOTU7012	Bacteria.Actinobacteria.Actinobacteria.Corynebacteriales.Corynebacteriaceae.Corynebacterium_1.uncultured_bacterium.OTUNew_CleanUp_ReferenceOTU7012		1.33102	0	0	-	-	-	-	-	-	-	-	-	-	-	-	-	-	-	-	-	-	-	-	-	-	-	-	-	-	-	-	-		-	-	-	-
	8-Strain	-	Bacteria	Actinobacteria	Actinobacteria	Corynebacteriales	Corynebacteriaceae	Corynebacterium	Corynebacterium_argentoratense		Bacteria.Actinobacteria.Actinobacteria.Corynebacteriales.Corynebacteriaceae.Corynebacterium.Corynebacterium_argentoratense		2.45164	0	0	-	-	-	-	-	-	-	-	-	-	-	-	-	-	-	-	-	-	-	-	-	-	-	-	-	-	-	-	-		-	-	-	-
	8-Strain	Y	Bacteria	Actinobacteria	Actinobacteria	Corynebacteriales	Corynebacteriaceae	Corynebacterium	Corynebacterium_argentoratense	OTU4404731	Bacteria.Actinobacteria.Actinobacteria.Corynebacteriales.Corynebacteriaceae.Corynebacterium.Corynebacterium_argentoratense.OTU4404731		2.01828	0	0	-	-	-	-	-	-	-	-	-	-	-	-	-	-	-	-	-	-	-	-	-	-	-	-	-	-	-	-	-		-	-	-	-
	8-Strain	Y	Bacteria	Actinobacteria	Actinobacteria	Corynebacteriales	Corynebacteriaceae	Corynebacterium	Corynebacterium_argentoratense	OTU69384	Bacteria.Actinobacteria.Actinobacteria.Corynebacteriales.Corynebacteriaceae.Corynebacterium.Corynebacterium_argentoratense.OTU69384		2.25189	0	0	-	-	-	-	-	-	-	-	-	-	-	-	-	-	-	-	-	-	-	-	-	-	-	-	-	-	-	-	-		-	-	-	-
	8-Strain	Y	Bacteria	Actinobacteria	Actinobacteria	Corynebacteriales	Corynebacteriaceae	Corynebacterium	OTUNew_CleanUp_ReferenceOTU6778		Bacteria.Actinobacteria.Actinobacteria.Corynebacteriales.Corynebacteriaceae.Corynebacterium.OTUNew_CleanUp_ReferenceOTU6778		0.805161	0	0	-	-	-	-	-	-	-	-	-	-	-	-	-	-	-	-	-	-	-	-	-	-	-	-	-	-	-	-	-		-	-	-	-
	8-Strain	Y	Bacteria	Actinobacteria	Actinobacteria	Corynebacteriales	Corynebacteriaceae	Corynebacterium	OTUNew_CleanUp_ReferenceOTU6781		Bacteria.Actinobacteria.Actinobacteria.Corynebacteriales.Corynebacteriaceae.Corynebacterium.OTUNew_CleanUp_ReferenceOTU6781		-	-	-	-	-	-	-	-	-	-	-	-	-	-	-	-	-	-	-	-	-	-	-	-	-	-	-	-	-	-	-	-		-	-	-	-
	8-Strain	-	Bacteria	Actinobacteria	Actinobacteria	Corynebacteriales	Corynebacteriaceae	Corynebacterium	uncultured_bacterium		Bacteria.Actinobacteria.Actinobacteria.Corynebacteriales.Corynebacteriaceae.Corynebacterium.uncultured_bacterium		1.96755	0	0	-	-	-	-	-	1.64351	0	0	0.922267	-	-	-	-	-	-	-	-	-	-	-	-	-	-	-	-	-	-	-	-		1.45426	-	-	-
	8-Strain	Y	Bacteria	Actinobacteria	Actinobacteria	Corynebacteriales	Corynebacteriaceae	Corynebacterium	uncultured_bacterium	OTU1043678	Bacteria.Actinobacteria.Actinobacteria.Corynebacteriales.Corynebacteriaceae.Corynebacterium.uncultured_bacterium.OTU1043678		1.5311	0	0	-	-	-	-	-	1.64351	0	0	0.922267	-	-	-	-	-	-	-	-	-	-	-	-	-	-	-	-	-	-	-	-		1.45426	-	-	-
	8-Strain	Y	Bacteria	Actinobacteria	Actinobacteria	Corynebacteriales	Corynebacteriaceae	Corynebacterium	uncultured_bacterium	OTU1062051	Bacteria.Actinobacteria.Actinobacteria.Corynebacteriales.Corynebacteriaceae.Corynebacterium.uncultured_bacterium.OTU1062051		-	-	-	-	-	-	-	-	-	-	-	-	-	-	-	-	-	-	-	-	-	-	-	-	-	-	-	-	-	-	-	-		-	-	-	-
	8-Strain	Y	Bacteria	Actinobacteria	Actinobacteria	Corynebacteriales	Corynebacteriaceae	Corynebacterium	uncultured_bacterium	OTU1080820	Bacteria.Actinobacteria.Actinobacteria.Corynebacteriales.Corynebacteriaceae.Corynebacterium.uncultured_bacterium.OTU1080820		-	-	-	-	-	-	-	-	-	-	-	-	-	-	-	-	-	-	-	-	-	-	-	-	-	-	-	-	-	-	-	-		-	-	-	-
	8-Strain	Y	Bacteria	Actinobacteria	Actinobacteria	Corynebacteriales	Corynebacteriaceae	Corynebacterium	uncultured_bacterium	OTU4306357	Bacteria.Actinobacteria.Actinobacteria.Corynebacteriales.Corynebacteriaceae.Corynebacterium.uncultured_bacterium.OTU4306357		1.09728	0	0	-	-	-	-	-	-	-	-	-	-	-	-	-	-	-	-	-	-	-	-	-	-	-	-	-	-	-	-	-		-	-	-	-
	8-Strain	Y	Bacteria	Actinobacteria	Actinobacteria	Corynebacteriales	Corynebacteriaceae	Corynebacterium	uncultured_bacterium	OTU4319661	Bacteria.Actinobacteria.Actinobacteria.Corynebacteriales.Corynebacteriaceae.Corynebacterium.uncultured_bacterium.OTU4319661		-	-	-	-	-	-	-	-	-	-	-	-	-	-	-	-	-	-	-	-	-	-	-	-	-	-	-	-	-	-	-	-		-	-	-	-
	8-Strain	Y	Bacteria	Actinobacteria	Actinobacteria	Corynebacteriales	Corynebacteriaceae	Corynebacterium	uncultured_bacterium	OTU743755	Bacteria.Actinobacteria.Actinobacteria.Corynebacteriales.Corynebacteriaceae.Corynebacterium.uncultured_bacterium.OTU743755		1.34123	0	0	-	-	-	-	-	-	-	-	-	-	-	-	-	-	-	-	-	-	-	-	-	-	-	-	-	-	-	-	-		-	-	-	-
	8-Strain	Y	Bacteria	Actinobacteria	Actinobacteria	Corynebacteriales	Corynebacteriaceae	Corynebacterium	uncultured_bacterium	OTU878061	Bacteria.Actinobacteria.Actinobacteria.Corynebacteriales.Corynebacteriaceae.Corynebacterium.uncultured_bacterium.OTU878061		0.732738	0	0	-	-	-	-	-	-	-	-	-	-	-	-	-	-	-	-	-	-	-	-	-	-	-	-	-	-	-	-	-		-	-	-	-
	8-Strain	Y	Bacteria	Actinobacteria	Actinobacteria	Corynebacteriales	Corynebacteriaceae	Corynebacterium	uncultured_bacterium	OTU923890	Bacteria.Actinobacteria.Actinobacteria.Corynebacteriales.Corynebacteriaceae.Corynebacterium.uncultured_bacterium.OTU923890		-	-	-	-	-	-	-	-	-	-	-	-	-	-	-	-	-	-	-	-	-	-	-	-	-	-	-	-	-	-	-	-		-	-	-	-
	8-Strain	Y	Bacteria	Actinobacteria	Actinobacteria	Corynebacteriales	Corynebacteriaceae	Corynebacterium	uncultured_bacterium	OTU930655	Bacteria.Actinobacteria.Actinobacteria.Corynebacteriales.Corynebacteriaceae.Corynebacterium.uncultured_bacterium.OTU930655		-	-	-	-	-	-	-	-	-	-	-	-	-	-	-	-	-	-	-	-	-	-	-	-	-	-	-	-	-	-	-	-		-	-	-	-
	8-Strain	Y	Bacteria	Actinobacteria	Actinobacteria	Corynebacteriales	Corynebacteriaceae	Corynebacterium	uncultured_bacterium	OTU949826	Bacteria.Actinobacteria.Actinobacteria.Corynebacteriales.Corynebacteriaceae.Corynebacterium.uncultured_bacterium.OTU949826		-	-	-	-	-	-	-	-	-	-	-	-	-	-	-	-	-	-	-	-	-	-	-	-	-	-	-	-	-	-	-	-		-	-	-	-
	8-Strain	Y	Bacteria	Actinobacteria	Actinobacteria	Corynebacteriales	Corynebacteriaceae	Corynebacterium	uncultured_bacterium	OTU964220	Bacteria.Actinobacteria.Actinobacteria.Corynebacteriales.Corynebacteriaceae.Corynebacterium.uncultured_bacterium.OTU964220		1.39094	0	0	0.0418291	-	-	-	-	-	-	-	-	-	-	-	-	-	-	-	-	-	-	-	-	-	-	-	-	-	-	-	-		-	-	-	-
	8-Strain	Y	Bacteria	Actinobacteria	Actinobacteria	Corynebacteriales	Corynebacteriaceae	Corynebacterium	uncultured_bacterium	OTU977756	Bacteria.Actinobacteria.Actinobacteria.Corynebacteriales.Corynebacteriaceae.Corynebacterium.uncultured_bacterium.OTU977756		-	-	-	-	-	-	-	-	-	-	-	-	-	-	-	-	-	-	-	-	-	-	-	-	-	-	-	-	-	-	-	-		-	-	-	-
	8-Strain	Y	Bacteria	Actinobacteria	Actinobacteria	Corynebacteriales	Corynebacteriaceae	Corynebacterium	uncultured_bacterium	OTUNew_CleanUp_ReferenceOTU6059	Bacteria.Actinobacteria.Actinobacteria.Corynebacteriales.Corynebacteriaceae.Corynebacterium.uncultured_bacterium.OTUNew_CleanUp_ReferenceOTU6059		0.582933	0	0	-	-	-	-	-	-	-	-	-	-	-	-	-	-	-	-	-	-	-	-	-	-	-	-	-	-	-	-	-		-	-	-	-
	8-Strain	Y	Bacteria	Actinobacteria	Actinobacteria	Corynebacteriales	Corynebacteriaceae	Corynebacterium	uncultured_bacterium	OTUNew_CleanUp_ReferenceOTU78022	Bacteria.Actinobacteria.Actinobacteria.Corynebacteriales.Corynebacteriaceae.Corynebacterium.uncultured_bacterium.OTUNew_CleanUp_ReferenceOTU78022		-	-	-	-	-	-	-	-	-	-	-	-	-	-	-	-	-	-	-	-	-	-	-	-	-	-	-	-	-	-	-	-		-	-	-	-
	6-Genus	-	Bacteria	Actinobacteria	Actinobacteria	Corynebacteriales	Corynebacteriaceae	Lawsonella			Bacteria.Actinobacteria.Actinobacteria.Corynebacteriales.Corynebacteriaceae.Lawsonella		0.829235	0	0	-	-	-	-	-	-	-	-	-	-	-	-	-	-	-	-	-	-	-	-	-	-	-	-	-	-	-	-	-		-	-	-	-
	8-Strain	-	Bacteria	Actinobacteria	Actinobacteria	Corynebacteriales	Corynebacteriaceae	Lawsonella	uncultured_bacterium		Bacteria.Actinobacteria.Actinobacteria.Corynebacteriales.Corynebacteriaceae.Lawsonella.uncultured_bacterium		0.829235	0	0	-	-	-	-	-	-	-	-	-	-	-	-	-	-	-	-	-	-	-	-	-	-	-	-	-	-	-	-	-		-	-	-	-
	8-Strain	Y	Bacteria	Actinobacteria	Actinobacteria	Corynebacteriales	Corynebacteriaceae	Lawsonella	uncultured_bacterium	OTU505626	Bacteria.Actinobacteria.Actinobacteria.Corynebacteriales.Corynebacteriaceae.Lawsonella.uncultured_bacterium.OTU505626		0.829235	0	0	-	-	-	-	-	-	-	-	-	-	-	-	-	-	-	-	-	-	-	-	-	-	-	-	-	-	-	-	-		-	-	-	-
	6-Genus	-	Bacteria	Actinobacteria	Actinobacteria	Corynebacteriales	Corynebacteriaceae	Turicella			Bacteria.Actinobacteria.Actinobacteria.Corynebacteriales.Corynebacteriaceae.Turicella		-	-	-	-	-	-	-	-	-	-	-	-	-	-	-	-	-	-	-	-	-	-	-	-	0.571324	0	0	-	-	-	-	-		-	-	-	-
	8-Strain	-	Bacteria	Actinobacteria	Actinobacteria	Corynebacteriales	Corynebacteriaceae	Turicella	uncultured_bacterium		Bacteria.Actinobacteria.Actinobacteria.Corynebacteriales.Corynebacteriaceae.Turicella.uncultured_bacterium		-	-	-	-	-	-	-	-	-	-	-	-	-	-	-	-	-	-	-	-	-	-	-	-	0.571324	0	0	-	-	-	-	-		-	-	-	-
	8-Strain	Y	Bacteria	Actinobacteria	Actinobacteria	Corynebacteriales	Corynebacteriaceae	Turicella	uncultured_bacterium	OTU4422519	Bacteria.Actinobacteria.Actinobacteria.Corynebacteriales.Corynebacteriaceae.Turicella.uncultured_bacterium.OTU4422519		-	-	-	-	-	-	-	-	-	-	-	-	-	-	-	-	-	-	-	-	-	-	-	-	0.571324	0	0	-	-	-	-	-		-	-	-	-
	5-Family	-	Bacteria	Actinobacteria	Actinobacteria	Corynebacteriales	Dietziaceae				Bacteria.Actinobacteria.Actinobacteria.Corynebacteriales.Dietziaceae		-	-	-	-	-	-	-	-	-	-	-	-	-	-	-	-	-	-	-	-	-	-	-	-	-	-	-	-	-	-	-	-		-	-	-	-
	6-Genus	-	Bacteria	Actinobacteria	Actinobacteria	Corynebacteriales	Dietziaceae	Dietzia			Bacteria.Actinobacteria.Actinobacteria.Corynebacteriales.Dietziaceae.Dietzia		-	-	-	-	-	-	-	-	-	-	-	-	-	-	-	-	-	-	-	-	-	-	-	-	-	-	-	-	-	-	-	-		-	-	-	-
	8-Strain	Y	Bacteria	Actinobacteria	Actinobacteria	Corynebacteriales	Dietziaceae	Dietzia	OTU65421		Bacteria.Actinobacteria.Actinobacteria.Corynebacteriales.Dietziaceae.Dietzia.OTU65421		-	-	-	-	-	-	-	-	-	-	-	-	-	-	-	-	-	-	-	-	-	-	-	-	-	-	-	-	-	-	-	-		-	-	-	-
	8-Strain	-	Bacteria	Actinobacteria	Actinobacteria	Corynebacteriales	Dietziaceae	Dietzia	uncultured_bacterium		Bacteria.Actinobacteria.Actinobacteria.Corynebacteriales.Dietziaceae.Dietzia.uncultured_bacterium		-	-	-	-	-	-	-	-	-	-	-	-	-	-	-	-	-	-	-	-	-	-	-	-	-	-	-	-	-	-	-	-		-	-	-	-
	8-Strain	Y	Bacteria	Actinobacteria	Actinobacteria	Corynebacteriales	Dietziaceae	Dietzia	uncultured_bacterium	OTU357131	Bacteria.Actinobacteria.Actinobacteria.Corynebacteriales.Dietziaceae.Dietzia.uncultured_bacterium.OTU357131		-	-	-	-	-	-	-	-	-	-	-	-	-	-	-	-	-	-	-	-	-	-	-	-	-	-	-	-	-	-	-	-		-	-	-	-
	5-Family	-	Bacteria	Actinobacteria	Actinobacteria	Corynebacteriales	Mycobacteriaceae				Bacteria.Actinobacteria.Actinobacteria.Corynebacteriales.Mycobacteriaceae		-	-	-	-	-	-	-	-	-	-	-	-	-	-	-	-	-	-	-	-	-	-	-	-	-	-	-	-	-	-	-	-		-	-	-	-
	6-Genus	-	Bacteria	Actinobacteria	Actinobacteria	Corynebacteriales	Mycobacteriaceae	Mycobacterium			Bacteria.Actinobacteria.Actinobacteria.Corynebacteriales.Mycobacteriaceae.Mycobacterium		-	-	-	-	-	-	-	-	-	-	-	-	-	-	-	-	-	-	-	-	-	-	-	-	-	-	-	-	-	-	-	-		-	-	-	-
	8-Strain	-	Bacteria	Actinobacteria	Actinobacteria	Corynebacteriales	Mycobacteriaceae	Mycobacterium	Mycobacterium_rutilum		Bacteria.Actinobacteria.Actinobacteria.Corynebacteriales.Mycobacteriaceae.Mycobacterium.Mycobacterium_rutilum		-	-	-	-	-	-	-	-	-	-	-	-	-	-	-	-	-	-	-	-	-	-	-	-	-	-	-	-	-	-	-	-		-	-	-	-
	8-Strain	Y	Bacteria	Actinobacteria	Actinobacteria	Corynebacteriales	Mycobacteriaceae	Mycobacterium	Mycobacterium_rutilum	OTU550712	Bacteria.Actinobacteria.Actinobacteria.Corynebacteriales.Mycobacteriaceae.Mycobacterium.Mycobacterium_rutilum.OTU550712		-	-	-	-	-	-	-	-	-	-	-	-	-	-	-	-	-	-	-	-	-	-	-	-	-	-	-	-	-	-	-	-		-	-	-	-
	8-Strain	Y	Bacteria	Actinobacteria	Actinobacteria	Corynebacteriales	Mycobacteriaceae	Mycobacterium	OTU967879		Bacteria.Actinobacteria.Actinobacteria.Corynebacteriales.Mycobacteriaceae.Mycobacterium.OTU967879		-	-	-	-	-	-	-	-	-	-	-	-	-	-	-	-	-	-	-	-	-	-	-	-	-	-	-	-	-	-	-	-		-	-	-	-
	5-Family	-	Bacteria	Actinobacteria	Actinobacteria	Corynebacteriales	Nocardiaceae				Bacteria.Actinobacteria.Actinobacteria.Corynebacteriales.Nocardiaceae		2.98344	Uninfected	2.53876	0.0142428	-	-	-	Y	2.45477	Infected	2.14002	0.00576488	-	-	Y	-	-	-	-	-	-	-	-	-	1.39468	0	0	-	-	-	-	-		3.20341	-	-	-
	6-Genus	-	Bacteria	Actinobacteria	Actinobacteria	Corynebacteriales	Nocardiaceae	Gordonia			Bacteria.Actinobacteria.Actinobacteria.Corynebacteriales.Nocardiaceae.Gordonia		-	-	-	-	-	-	-	-	-	-	-	-	-	-	-	-	-	-	-	-	-	-	-	-	-	-	-	-	-	-	-	-		-	-	-	-
	8-Strain	-	Bacteria	Actinobacteria	Actinobacteria	Corynebacteriales	Nocardiaceae	Gordonia	uncultured_bacterium		Bacteria.Actinobacteria.Actinobacteria.Corynebacteriales.Nocardiaceae.Gordonia.uncultured_bacterium		-	-	-	-	-	-	-	-	-	-	-	-	-	-	-	-	-	-	-	-	-	-	-	-	-	-	-	-	-	-	-	-		-	-	-	-
	8-Strain	Y	Bacteria	Actinobacteria	Actinobacteria	Corynebacteriales	Nocardiaceae	Gordonia	uncultured_bacterium	OTU998893	Bacteria.Actinobacteria.Actinobacteria.Corynebacteriales.Nocardiaceae.Gordonia.uncultured_bacterium.OTU998893		-	-	-	-	-	-	-	-	-	-	-	-	-	-	-	-	-	-	-	-	-	-	-	-	-	-	-	-	-	-	-	-		-	-	-	-
	6-Genus	-	Bacteria	Actinobacteria	Actinobacteria	Corynebacteriales	Nocardiaceae	Nocardia			Bacteria.Actinobacteria.Actinobacteria.Corynebacteriales.Nocardiaceae.Nocardia		-	-	-	-	-	-	-	-	-	-	-	-	-	-	-	-	-	-	-	-	-	-	-	-	1.24584	0	0	-	-	-	-	-		-	-	-	-
	8-Strain	-	Bacteria	Actinobacteria	Actinobacteria	Corynebacteriales	Nocardiaceae	Nocardia	Nocardia_grenadensis		Bacteria.Actinobacteria.Actinobacteria.Corynebacteriales.Nocardiaceae.Nocardia.Nocardia_grenadensis		-	-	-	-	-	-	-	-	-	-	-	-	-	-	-	-	-	-	-	-	-	-	-	-	1.24584	0	0	-	-	-	-	-		-	-	-	-
	8-Strain	Y	Bacteria	Actinobacteria	Actinobacteria	Corynebacteriales	Nocardiaceae	Nocardia	Nocardia_grenadensis	OTU84268	Bacteria.Actinobacteria.Actinobacteria.Corynebacteriales.Nocardiaceae.Nocardia.Nocardia_grenadensis.OTU84268		-	-	-	-	-	-	-	-	-	-	-	-	-	-	-	-	-	-	-	-	-	-	-	-	1.24584	0	0	-	-	-	-	-		-	-	-	-
	6-Genus	-	Bacteria	Actinobacteria	Actinobacteria	Corynebacteriales	Nocardiaceae	Rhodococcus			Bacteria.Actinobacteria.Actinobacteria.Corynebacteriales.Nocardiaceae.Rhodococcus		2.98344	Uninfected	2.53825	0.0142428	-	-	-	Y	2.45477	Infected	2.14002	0.00576488	-	-	Y	-	-	-	-	-	-	-	-	-	0.857332	0	0	-	-	-	-	-		3.20341	-	-	-
	8-Strain	Y	Bacteria	Actinobacteria	Actinobacteria	Corynebacteriales	Nocardiaceae	Rhodococcus	OTU129870		Bacteria.Actinobacteria.Actinobacteria.Corynebacteriales.Nocardiaceae.Rhodococcus.OTU129870		0.59103	0	0	-	-	-	-	-	-	-	-	-	-	-	-	-	-	-	-	-	-	-	-	-	-	-	-	-	-	-	-	-		-	-	-	-
	8-Strain	Y	Bacteria	Actinobacteria	Actinobacteria	Corynebacteriales	Nocardiaceae	Rhodococcus	OTU130455		Bacteria.Actinobacteria.Actinobacteria.Corynebacteriales.Nocardiaceae.Rhodococcus.OTU130455		2.9566	Uninfected	2.50628	0.0241601	-	Y	-	Y	2.45477	Infected	2.14002	0.00576488	Y	-	Y	-	-	-	-	-	-	-	-	-	-	-	-	-	-	-	-	-		3.20341	-	-	-
	8-Strain	Y	Bacteria	Actinobacteria	Actinobacteria	Corynebacteriales	Nocardiaceae	Rhodococcus	OTU13518		Bacteria.Actinobacteria.Actinobacteria.Corynebacteriales.Nocardiaceae.Rhodococcus.OTU13518		1.32539	0	0	-	-	-	-	-	-	-	-	-	-	-	-	-	-	-	-	-	-	-	-	-	-	-	-	-	-	-	-	-		-	-	-	-
	8-Strain	Y	Bacteria	Actinobacteria	Actinobacteria	Corynebacteriales	Nocardiaceae	Rhodococcus	OTU343242		Bacteria.Actinobacteria.Actinobacteria.Corynebacteriales.Nocardiaceae.Rhodococcus.OTU343242		0.712622	0	0	-	-	-	-	-	-	-	-	-	-	-	-	-	-	-	-	-	-	-	-	-	-	-	-	-	-	-	-	-		-	-	-	-
	8-Strain	Y	Bacteria	Actinobacteria	Actinobacteria	Corynebacteriales	Nocardiaceae	Rhodococcus	OTU4371358		Bacteria.Actinobacteria.Actinobacteria.Corynebacteriales.Nocardiaceae.Rhodococcus.OTU4371358		0.960262	0	0	-	-	-	-	-	-	-	-	-	-	-	-	-	-	-	-	-	-	-	-	-	-	-	-	-	-	-	-	-		-	-	-	-
	8-Strain	Y	Bacteria	Actinobacteria	Actinobacteria	Corynebacteriales	Nocardiaceae	Rhodococcus	OTU764322		Bacteria.Actinobacteria.Actinobacteria.Corynebacteriales.Nocardiaceae.Rhodococcus.OTU764322		-	-	-	-	-	-	-	-	-	-	-	-	-	-	-	-	-	-	-	-	-	-	-	-	0.576731	0	0	-	-	-	-	-		-	-	-	-
	8-Strain	Y	Bacteria	Actinobacteria	Actinobacteria	Corynebacteriales	Nocardiaceae	Rhodococcus	OTU855839		Bacteria.Actinobacteria.Actinobacteria.Corynebacteriales.Nocardiaceae.Rhodococcus.OTU855839		0.648867	0	0	-	-	-	-	-	-	-	-	-	-	-	-	-	-	-	-	-	-	-	-	-	-	-	-	-	-	-	-	-		-	-	-	-
	8-Strain	Y	Bacteria	Actinobacteria	Actinobacteria	Corynebacteriales	Nocardiaceae	Rhodococcus	OTUNew_CleanUp_ReferenceOTU10629		Bacteria.Actinobacteria.Actinobacteria.Corynebacteriales.Nocardiaceae.Rhodococcus.OTUNew_CleanUp_ReferenceOTU10629		-	-	-	-	-	-	-	-	-	-	-	-	-	-	-	-	-	-	-	-	-	-	-	-	-	-	-	-	-	-	-	-		-	-	-	-
	8-Strain	Y	Bacteria	Actinobacteria	Actinobacteria	Corynebacteriales	Nocardiaceae	Rhodococcus	OTUNew_CleanUp_ReferenceOTU10910		Bacteria.Actinobacteria.Actinobacteria.Corynebacteriales.Nocardiaceae.Rhodococcus.OTUNew_CleanUp_ReferenceOTU10910		0.287911	0	0	-	-	-	-	-	-	-	-	-	-	-	-	-	-	-	-	-	-	-	-	-	0.534865	0	0	-	-	-	-	-		-	-	-	-
	8-Strain	Y	Bacteria	Actinobacteria	Actinobacteria	Corynebacteriales	Nocardiaceae	Rhodococcus	OTUNew_CleanUp_ReferenceOTU3535		Bacteria.Actinobacteria.Actinobacteria.Corynebacteriales.Nocardiaceae.Rhodococcus.OTUNew_CleanUp_ReferenceOTU3535		0.905745	0	0	-	-	-	-	-	-	-	-	-	-	-	-	-	-	-	-	-	-	-	-	-	-	-	-	-	-	-	-	-		-	-	-	-
	8-Strain	Y	Bacteria	Actinobacteria	Actinobacteria	Corynebacteriales	Nocardiaceae	Rhodococcus	OTUNew_CleanUp_ReferenceOTU7065		Bacteria.Actinobacteria.Actinobacteria.Corynebacteriales.Nocardiaceae.Rhodococcus.OTUNew_CleanUp_ReferenceOTU7065		-	-	-	-	-	-	-	-	-	-	-	-	-	-	-	-	-	-	-	-	-	-	-	-	-	-	-	-	-	-	-	-		-	-	-	-
	8-Strain	-	Bacteria	Actinobacteria	Actinobacteria	Corynebacteriales	Nocardiaceae	Rhodococcus	Rhodococcus_hoagii		Bacteria.Actinobacteria.Actinobacteria.Corynebacteriales.Nocardiaceae.Rhodococcus.Rhodococcus_hoagii		-	-	-	-	-	-	-	-	-	-	-	-	-	-	-	-	-	-	-	-	-	-	-	-	-	-	-	-	-	-	-	-		-	-	-	-
	8-Strain	Y	Bacteria	Actinobacteria	Actinobacteria	Corynebacteriales	Nocardiaceae	Rhodococcus	Rhodococcus_hoagii	OTU610455	Bacteria.Actinobacteria.Actinobacteria.Corynebacteriales.Nocardiaceae.Rhodococcus.Rhodococcus_hoagii.OTU610455		-	-	-	-	-	-	-	-	-	-	-	-	-	-	-	-	-	-	-	-	-	-	-	-	-	-	-	-	-	-	-	-		-	-	-	-
	8-Strain	Y	Bacteria	Actinobacteria	Actinobacteria	Corynebacteriales	Nocardiaceae	Rhodococcus	Rhodococcus_hoagii	OTUNew_CleanUp_ReferenceOTU7068	Bacteria.Actinobacteria.Actinobacteria.Corynebacteriales.Nocardiaceae.Rhodococcus.Rhodococcus_hoagii.OTUNew_CleanUp_ReferenceOTU7068		-	-	-	-	-	-	-	-	-	-	-	-	-	-	-	-	-	-	-	-	-	-	-	-	-	-	-	-	-	-	-	-		-	-	-	-
	8-Strain	-	Bacteria	Actinobacteria	Actinobacteria	Corynebacteriales	Nocardiaceae	Rhodococcus	Rhodococcus_ruber		Bacteria.Actinobacteria.Actinobacteria.Corynebacteriales.Nocardiaceae.Rhodococcus.Rhodococcus_ruber		-	-	-	-	-	-	-	-	-	-	-	-	-	-	-	-	-	-	-	-	-	-	-	-	-	-	-	-	-	-	-	-		-	-	-	-
	8-Strain	Y	Bacteria	Actinobacteria	Actinobacteria	Corynebacteriales	Nocardiaceae	Rhodococcus	Rhodococcus_ruber	OTU578701	Bacteria.Actinobacteria.Actinobacteria.Corynebacteriales.Nocardiaceae.Rhodococcus.Rhodococcus_ruber.OTU578701		-	-	-	-	-	-	-	-	-	-	-	-	-	-	-	-	-	-	-	-	-	-	-	-	-	-	-	-	-	-	-	-		-	-	-	-
	8-Strain	-	Bacteria	Actinobacteria	Actinobacteria	Corynebacteriales	Nocardiaceae	Rhodococcus	uncultured_bacterium		Bacteria.Actinobacteria.Actinobacteria.Corynebacteriales.Nocardiaceae.Rhodococcus.uncultured_bacterium		0.59103	0	0	-	-	-	-	-	-	-	-	-	-	-	-	-	-	-	-	-	-	-	-	-	-	-	-	-	-	-	-	-		-	-	-	-
	8-Strain	Y	Bacteria	Actinobacteria	Actinobacteria	Corynebacteriales	Nocardiaceae	Rhodococcus	uncultured_bacterium	OTU134649	Bacteria.Actinobacteria.Actinobacteria.Corynebacteriales.Nocardiaceae.Rhodococcus.uncultured_bacterium.OTU134649		0.59103	0	0	-	-	-	-	-	-	-	-	-	-	-	-	-	-	-	-	-	-	-	-	-	-	-	-	-	-	-	-	-		-	-	-	-
	4-Order	-	Bacteria	Actinobacteria	Actinobacteria	Frankiales					Bacteria.Actinobacteria.Actinobacteria.Frankiales		0.927473	0	0	-	-	-	-	-	-	-	-	-	-	-	-	-	-	-	-	-	-	-	-	-	-	-	-	-	-	-	-	-		-	-	-	-
	5-Family	-	Bacteria	Actinobacteria	Actinobacteria	Frankiales	Nakamurellaceae				Bacteria.Actinobacteria.Actinobacteria.Frankiales.Nakamurellaceae		0.927473	0	0	-	-	-	-	-	-	-	-	-	-	-	-	-	-	-	-	-	-	-	-	-	-	-	-	-	-	-	-	-		-	-	-	-
	6-Genus	-	Bacteria	Actinobacteria	Actinobacteria	Frankiales	Nakamurellaceae	Nakamurella			Bacteria.Actinobacteria.Actinobacteria.Frankiales.Nakamurellaceae.Nakamurella		0.927473	0	0	-	-	-	-	-	-	-	-	-	-	-	-	-	-	-	-	-	-	-	-	-	-	-	-	-	-	-	-	-		-	-	-	-
	8-Strain	Y	Bacteria	Actinobacteria	Actinobacteria	Frankiales	Nakamurellaceae	Nakamurella	OTUNew_CleanUp_ReferenceOTU7732		Bacteria.Actinobacteria.Actinobacteria.Frankiales.Nakamurellaceae.Nakamurella.OTUNew_CleanUp_ReferenceOTU7732		0.927473	0	0	-	-	-	-	-	-	-	-	-	-	-	-	-	-	-	-	-	-	-	-	-	-	-	-	-	-	-	-	-		-	-	-	-
	5-Family	-	Bacteria	Actinobacteria	Actinobacteria	Frankiales	uncultured				Bacteria.Actinobacteria.Actinobacteria.Frankiales.uncultured		-	-	-	-	-	-	-	-	-	-	-	-	-	-	-	-	-	-	-	-	-	-	-	-	-	-	-	-	-	-	-	-		-	-	-	-
	6-Genus	-	Bacteria	Actinobacteria	Actinobacteria	Frankiales	uncultured	uncultured_bacterium			Bacteria.Actinobacteria.Actinobacteria.Frankiales.uncultured.uncultured_bacterium		-	-	-	-	-	-	-	-	-	-	-	-	-	-	-	-	-	-	-	-	-	-	-	-	-	-	-	-	-	-	-	-		-	-	-	-
	8-Strain	Y	Bacteria	Actinobacteria	Actinobacteria	Frankiales	uncultured	uncultured_bacterium	OTUNew_CleanUp_ReferenceOTU7037		Bacteria.Actinobacteria.Actinobacteria.Frankiales.uncultured.uncultured_bacterium.OTUNew_CleanUp_ReferenceOTU7037		-	-	-	-	-	-	-	-	-	-	-	-	-	-	-	-	-	-	-	-	-	-	-	-	-	-	-	-	-	-	-	-		-	-	-	-
	4-Order	-	Bacteria	Actinobacteria	Actinobacteria	Kineosporiales					Bacteria.Actinobacteria.Actinobacteria.Kineosporiales		0.441187	0	0	-	-	-	-	-	-	-	-	-	-	-	-	-	-	-	-	-	-	-	-	-	-	-	-	-	-	-	-	-		-	-	-	-
	5-Family	-	Bacteria	Actinobacteria	Actinobacteria	Kineosporiales	Kineosporiaceae				Bacteria.Actinobacteria.Actinobacteria.Kineosporiales.Kineosporiaceae		0.441187	0	0	-	-	-	-	-	-	-	-	-	-	-	-	-	-	-	-	-	-	-	-	-	-	-	-	-	-	-	-	-		-	-	-	-
	6-Genus	-	Bacteria	Actinobacteria	Actinobacteria	Kineosporiales	Kineosporiaceae	Kineococcus			Bacteria.Actinobacteria.Actinobacteria.Kineosporiales.Kineosporiaceae.Kineococcus		0.441187	0	0	-	-	-	-	-	-	-	-	-	-	-	-	-	-	-	-	-	-	-	-	-	-	-	-	-	-	-	-	-		-	-	-	-
	8-Strain	-	Bacteria	Actinobacteria	Actinobacteria	Kineosporiales	Kineosporiaceae	Kineococcus	Kineococcus_radiotolerans_SRS30216___ATCC_BAA_149		Bacteria.Actinobacteria.Actinobacteria.Kineosporiales.Kineosporiaceae.Kineococcus.Kineococcus_radiotolerans_SRS30216___ATCC_BAA_149		-	-	-	-	-	-	-	-	-	-	-	-	-	-	-	-	-	-	-	-	-	-	-	-	-	-	-	-	-	-	-	-		-	-	-	-
	8-Strain	Y	Bacteria	Actinobacteria	Actinobacteria	Kineosporiales	Kineosporiaceae	Kineococcus	Kineococcus_radiotolerans_SRS30216___ATCC_BAA_149	OTUNew_CleanUp_ReferenceOTU10632	Bacteria.Actinobacteria.Actinobacteria.Kineosporiales.Kineosporiaceae.Kineococcus.Kineococcus_radiotolerans_SRS30216___ATCC_BAA_149.OTUNew_CleanUp_ReferenceOTU10632		-	-	-	-	-	-	-	-	-	-	-	-	-	-	-	-	-	-	-	-	-	-	-	-	-	-	-	-	-	-	-	-		-	-	-	-
	8-Strain	Y	Bacteria	Actinobacteria	Actinobacteria	Kineosporiales	Kineosporiaceae	Kineococcus	OTUNew_CleanUp_ReferenceOTU6071		Bacteria.Actinobacteria.Actinobacteria.Kineosporiales.Kineosporiaceae.Kineococcus.OTUNew_CleanUp_ReferenceOTU6071		0.441187	0	0	-	-	-	-	-	-	-	-	-	-	-	-	-	-	-	-	-	-	-	-	-	-	-	-	-	-	-	-	-		-	-	-	-
	4-Order	-	Bacteria	Actinobacteria	Actinobacteria	Micrococcales					Bacteria.Actinobacteria.Actinobacteria.Micrococcales		2.81931	0	0	-	-	-	-	-	2.22849	0	0	0.269357	-	-	-	-	0.298497	0	0	-	-	-	-	-	0.775618	0	0	-	-	-	-	-		2.58095	-	-	-
	5-Family	-	Bacteria	Actinobacteria	Actinobacteria	Micrococcales	Bogoriellaceae				Bacteria.Actinobacteria.Actinobacteria.Micrococcales.Bogoriellaceae		-	-	-	-	-	-	-	-	-	-	-	-	-	-	-	-	-	-	-	-	-	-	-	-	-	-	-	-	-	-	-	-		-	-	-	-
	6-Genus	-	Bacteria	Actinobacteria	Actinobacteria	Micrococcales	Bogoriellaceae	Georgenia			Bacteria.Actinobacteria.Actinobacteria.Micrococcales.Bogoriellaceae.Georgenia		-	-	-	-	-	-	-	-	-	-	-	-	-	-	-	-	-	-	-	-	-	-	-	-	-	-	-	-	-	-	-	-		-	-	-	-
	8-Strain	Y	Bacteria	Actinobacteria	Actinobacteria	Micrococcales	Bogoriellaceae	Georgenia	OTU515169		Bacteria.Actinobacteria.Actinobacteria.Micrococcales.Bogoriellaceae.Georgenia.OTU515169		-	-	-	-	-	-	-	-	-	-	-	-	-	-	-	-	-	-	-	-	-	-	-	-	-	-	-	-	-	-	-	-		-	-	-	-
	8-Strain	Y	Bacteria	Actinobacteria	Actinobacteria	Micrococcales	Bogoriellaceae	Georgenia	OTUNew_CleanUp_ReferenceOTU476		Bacteria.Actinobacteria.Actinobacteria.Micrococcales.Bogoriellaceae.Georgenia.OTUNew_CleanUp_ReferenceOTU476		-	-	-	-	-	-	-	-	-	-	-	-	-	-	-	-	-	-	-	-	-	-	-	-	-	-	-	-	-	-	-	-		-	-	-	-
	8-Strain	-	Bacteria	Actinobacteria	Actinobacteria	Micrococcales	Bogoriellaceae	Georgenia	uncultured_bacterium		Bacteria.Actinobacteria.Actinobacteria.Micrococcales.Bogoriellaceae.Georgenia.uncultured_bacterium		-	-	-	-	-	-	-	-	-	-	-	-	-	-	-	-	-	-	-	-	-	-	-	-	-	-	-	-	-	-	-	-		-	-	-	-
	8-Strain	Y	Bacteria	Actinobacteria	Actinobacteria	Micrococcales	Bogoriellaceae	Georgenia	uncultured_bacterium	OTU109194	Bacteria.Actinobacteria.Actinobacteria.Micrococcales.Bogoriellaceae.Georgenia.uncultured_bacterium.OTU109194		-	-	-	-	-	-	-	-	-	-	-	-	-	-	-	-	-	-	-	-	-	-	-	-	-	-	-	-	-	-	-	-		-	-	-	-
	5-Family	-	Bacteria	Actinobacteria	Actinobacteria	Micrococcales	Brevibacteriaceae				Bacteria.Actinobacteria.Actinobacteria.Micrococcales.Brevibacteriaceae		1.08796	0	0	-	-	-	-	-	-	-	-	-	-	-	-	-	-	-	-	-	-	-	-	-	-	-	-	-	-	-	-	-		-	-	-	-
	6-Genus	-	Bacteria	Actinobacteria	Actinobacteria	Micrococcales	Brevibacteriaceae	Brevibacterium			Bacteria.Actinobacteria.Actinobacteria.Micrococcales.Brevibacteriaceae.Brevibacterium		1.08796	0	0	-	-	-	-	-	-	-	-	-	-	-	-	-	-	-	-	-	-	-	-	-	-	-	-	-	-	-	-	-		-	-	-	-
	8-Strain	Y	Bacteria	Actinobacteria	Actinobacteria	Micrococcales	Brevibacteriaceae	Brevibacterium	OTU1064306		Bacteria.Actinobacteria.Actinobacteria.Micrococcales.Brevibacteriaceae.Brevibacterium.OTU1064306		-	-	-	-	-	-	-	-	-	-	-	-	-	-	-	-	-	-	-	-	-	-	-	-	-	-	-	-	-	-	-	-		-	-	-	-
	8-Strain	Y	Bacteria	Actinobacteria	Actinobacteria	Micrococcales	Brevibacteriaceae	Brevibacterium	OTU1134896		Bacteria.Actinobacteria.Actinobacteria.Micrococcales.Brevibacteriaceae.Brevibacterium.OTU1134896		-	-	-	-	-	-	-	-	-	-	-	-	-	-	-	-	-	-	-	-	-	-	-	-	-	-	-	-	-	-	-	-		-	-	-	-
	8-Strain	Y	Bacteria	Actinobacteria	Actinobacteria	Micrococcales	Brevibacteriaceae	Brevibacterium	OTU140760		Bacteria.Actinobacteria.Actinobacteria.Micrococcales.Brevibacteriaceae.Brevibacterium.OTU140760		-	-	-	-	-	-	-	-	-	-	-	-	-	-	-	-	-	-	-	-	-	-	-	-	-	-	-	-	-	-	-	-		-	-	-	-
	8-Strain	Y	Bacteria	Actinobacteria	Actinobacteria	Micrococcales	Brevibacteriaceae	Brevibacterium	OTU566396		Bacteria.Actinobacteria.Actinobacteria.Micrococcales.Brevibacteriaceae.Brevibacterium.OTU566396		-	-	-	-	-	-	-	-	-	-	-	-	-	-	-	-	-	-	-	-	-	-	-	-	-	-	-	-	-	-	-	-		-	-	-	-
	8-Strain	Y	Bacteria	Actinobacteria	Actinobacteria	Micrococcales	Brevibacteriaceae	Brevibacterium	OTU86772		Bacteria.Actinobacteria.Actinobacteria.Micrococcales.Brevibacteriaceae.Brevibacterium.OTU86772		-	-	-	-	-	-	-	-	-	-	-	-	-	-	-	-	-	-	-	-	-	-	-	-	-	-	-	-	-	-	-	-		-	-	-	-
	8-Strain	Y	Bacteria	Actinobacteria	Actinobacteria	Micrococcales	Brevibacteriaceae	Brevibacterium	OTUNew_CleanUp_ReferenceOTU6494		Bacteria.Actinobacteria.Actinobacteria.Micrococcales.Brevibacteriaceae.Brevibacterium.OTUNew_CleanUp_ReferenceOTU6494		-	-	-	-	-	-	-	-	-	-	-	-	-	-	-	-	-	-	-	-	-	-	-	-	-	-	-	-	-	-	-	-		-	-	-	-
	8-Strain	Y	Bacteria	Actinobacteria	Actinobacteria	Micrococcales	Brevibacteriaceae	Brevibacterium	OTUNew_CleanUp_ReferenceOTU749		Bacteria.Actinobacteria.Actinobacteria.Micrococcales.Brevibacteriaceae.Brevibacterium.OTUNew_CleanUp_ReferenceOTU749		1.08796	0	0	-	-	-	-	-	-	-	-	-	-	-	-	-	-	-	-	-	-	-	-	-	-	-	-	-	-	-	-	-		-	-	-	-
	8-Strain	-	Bacteria	Actinobacteria	Actinobacteria	Micrococcales	Brevibacteriaceae	Brevibacterium	uncultured_bacterium		Bacteria.Actinobacteria.Actinobacteria.Micrococcales.Brevibacteriaceae.Brevibacterium.uncultured_bacterium		-	-	-	-	-	-	-	-	-	-	-	-	-	-	-	-	-	-	-	-	-	-	-	-	-	-	-	-	-	-	-	-		-	-	-	-
	8-Strain	Y	Bacteria	Actinobacteria	Actinobacteria	Micrococcales	Brevibacteriaceae	Brevibacterium	uncultured_bacterium	OTU439804	Bacteria.Actinobacteria.Actinobacteria.Micrococcales.Brevibacteriaceae.Brevibacterium.uncultured_bacterium.OTU439804		-	-	-	-	-	-	-	-	-	-	-	-	-	-	-	-	-	-	-	-	-	-	-	-	-	-	-	-	-	-	-	-		-	-	-	-
	8-Strain	Y	Bacteria	Actinobacteria	Actinobacteria	Micrococcales	Brevibacteriaceae	Brevibacterium	uncultured_bacterium	OTU73538	Bacteria.Actinobacteria.Actinobacteria.Micrococcales.Brevibacteriaceae.Brevibacterium.uncultured_bacterium.OTU73538		-	-	-	-	-	-	-	-	-	-	-	-	-	-	-	-	-	-	-	-	-	-	-	-	-	-	-	-	-	-	-	-		-	-	-	-
	8-Strain	Y	Bacteria	Actinobacteria	Actinobacteria	Micrococcales	Brevibacteriaceae	Brevibacterium	uncultured_bacterium	OTU808470	Bacteria.Actinobacteria.Actinobacteria.Micrococcales.Brevibacteriaceae.Brevibacterium.uncultured_bacterium.OTU808470		-	-	-	-	-	-	-	-	-	-	-	-	-	-	-	-	-	-	-	-	-	-	-	-	-	-	-	-	-	-	-	-		-	-	-	-
	8-Strain	Y	Bacteria	Actinobacteria	Actinobacteria	Micrococcales	Brevibacteriaceae	Brevibacterium	uncultured_bacterium	OTUNew_CleanUp_ReferenceOTU6495	Bacteria.Actinobacteria.Actinobacteria.Micrococcales.Brevibacteriaceae.Brevibacterium.uncultured_bacterium.OTUNew_CleanUp_ReferenceOTU6495		-	-	-	-	-	-	-	-	-	-	-	-	-	-	-	-	-	-	-	-	-	-	-	-	-	-	-	-	-	-	-	-		-	-	-	-
	5-Family	-	Bacteria	Actinobacteria	Actinobacteria	Micrococcales	Cellulomonadaceae				Bacteria.Actinobacteria.Actinobacteria.Micrococcales.Cellulomonadaceae		-	-	-	-	-	-	-	-	-	-	-	-	-	-	-	-	-	-	-	-	-	-	-	-	-	-	-	-	-	-	-	-		-	-	-	-
	6-Genus	-	Bacteria	Actinobacteria	Actinobacteria	Micrococcales	Cellulomonadaceae	Tropheryma			Bacteria.Actinobacteria.Actinobacteria.Micrococcales.Cellulomonadaceae.Tropheryma		-	-	-	-	-	-	-	-	-	-	-	-	-	-	-	-	-	-	-	-	-	-	-	-	-	-	-	-	-	-	-	-		-	-	-	-
	8-Strain	Y	Bacteria	Actinobacteria	Actinobacteria	Micrococcales	Cellulomonadaceae	Tropheryma	OTU12297		Bacteria.Actinobacteria.Actinobacteria.Micrococcales.Cellulomonadaceae.Tropheryma.OTU12297		-	-	-	-	-	-	-	-	-	-	-	-	-	-	-	-	-	-	-	-	-	-	-	-	-	-	-	-	-	-	-	-		-	-	-	-
	5-Family	-	Bacteria	Actinobacteria	Actinobacteria	Micrococcales	Dermabacteraceae				Bacteria.Actinobacteria.Actinobacteria.Micrococcales.Dermabacteraceae		-	-	-	-	-	-	-	-	-	-	-	-	-	-	-	-	-	-	-	-	-	-	-	-	-	-	-	-	-	-	-	-		-	-	-	-
	6-Genus	-	Bacteria	Actinobacteria	Actinobacteria	Micrococcales	Dermabacteraceae	Brachybacterium			Bacteria.Actinobacteria.Actinobacteria.Micrococcales.Dermabacteraceae.Brachybacterium		-	-	-	-	-	-	-	-	-	-	-	-	-	-	-	-	-	-	-	-	-	-	-	-	-	-	-	-	-	-	-	-		-	-	-	-
	8-Strain	Y	Bacteria	Actinobacteria	Actinobacteria	Micrococcales	Dermabacteraceae	Brachybacterium	OTU709533		Bacteria.Actinobacteria.Actinobacteria.Micrococcales.Dermabacteraceae.Brachybacterium.OTU709533		-	-	-	-	-	-	-	-	-	-	-	-	-	-	-	-	-	-	-	-	-	-	-	-	-	-	-	-	-	-	-	-		-	-	-	-
	8-Strain	Y	Bacteria	Actinobacteria	Actinobacteria	Micrococcales	Dermabacteraceae	Brachybacterium	OTU882018		Bacteria.Actinobacteria.Actinobacteria.Micrococcales.Dermabacteraceae.Brachybacterium.OTU882018		-	-	-	-	-	-	-	-	-	-	-	-	-	-	-	-	-	-	-	-	-	-	-	-	-	-	-	-	-	-	-	-		-	-	-	-
	8-Strain	Y	Bacteria	Actinobacteria	Actinobacteria	Micrococcales	Dermabacteraceae	Brachybacterium	OTUNew_CleanUp_ReferenceOTU20739		Bacteria.Actinobacteria.Actinobacteria.Micrococcales.Dermabacteraceae.Brachybacterium.OTUNew_CleanUp_ReferenceOTU20739		-	-	-	-	-	-	-	-	-	-	-	-	-	-	-	-	-	-	-	-	-	-	-	-	-	-	-	-	-	-	-	-		-	-	-	-
	8-Strain	-	Bacteria	Actinobacteria	Actinobacteria	Micrococcales	Dermabacteraceae	Brachybacterium	uncultured_bacterium		Bacteria.Actinobacteria.Actinobacteria.Micrococcales.Dermabacteraceae.Brachybacterium.uncultured_bacterium		-	-	-	-	-	-	-	-	-	-	-	-	-	-	-	-	-	-	-	-	-	-	-	-	-	-	-	-	-	-	-	-		-	-	-	-
	8-Strain	Y	Bacteria	Actinobacteria	Actinobacteria	Micrococcales	Dermabacteraceae	Brachybacterium	uncultured_bacterium	OTU519902	Bacteria.Actinobacteria.Actinobacteria.Micrococcales.Dermabacteraceae.Brachybacterium.uncultured_bacterium.OTU519902		-	-	-	-	-	-	-	-	-	-	-	-	-	-	-	-	-	-	-	-	-	-	-	-	-	-	-	-	-	-	-	-		-	-	-	-
	6-Genus	-	Bacteria	Actinobacteria	Actinobacteria	Micrococcales	Dermabacteraceae	Dermabacter			Bacteria.Actinobacteria.Actinobacteria.Micrococcales.Dermabacteraceae.Dermabacter		-	-	-	-	-	-	-	-	-	-	-	-	-	-	-	-	-	-	-	-	-	-	-	-	-	-	-	-	-	-	-	-		-	-	-	-
	8-Strain	-	Bacteria	Actinobacteria	Actinobacteria	Micrococcales	Dermabacteraceae	Dermabacter	uncultured_Dermabacter_sp_		Bacteria.Actinobacteria.Actinobacteria.Micrococcales.Dermabacteraceae.Dermabacter.uncultured_Dermabacter_sp_		-	-	-	-	-	-	-	-	-	-	-	-	-	-	-	-	-	-	-	-	-	-	-	-	-	-	-	-	-	-	-	-		-	-	-	-
	8-Strain	Y	Bacteria	Actinobacteria	Actinobacteria	Micrococcales	Dermabacteraceae	Dermabacter	uncultured_Dermabacter_sp_	OTU113648	Bacteria.Actinobacteria.Actinobacteria.Micrococcales.Dermabacteraceae.Dermabacter.uncultured_Dermabacter_sp_.OTU113648		-	-	-	-	-	-	-	-	-	-	-	-	-	-	-	-	-	-	-	-	-	-	-	-	-	-	-	-	-	-	-	-		-	-	-	-
	5-Family	-	Bacteria	Actinobacteria	Actinobacteria	Micrococcales	Dermacoccaceae				Bacteria.Actinobacteria.Actinobacteria.Micrococcales.Dermacoccaceae		-	-	-	-	-	-	-	-	-	-	-	-	-	-	-	-	-	-	-	-	-	-	-	-	-	-	-	-	-	-	-	-		-	-	-	-
	6-Genus	-	Bacteria	Actinobacteria	Actinobacteria	Micrococcales	Dermacoccaceae	Branchiibius			Bacteria.Actinobacteria.Actinobacteria.Micrococcales.Dermacoccaceae.Branchiibius		-	-	-	-	-	-	-	-	-	-	-	-	-	-	-	-	-	-	-	-	-	-	-	-	-	-	-	-	-	-	-	-		-	-	-	-
	8-Strain	Y	Bacteria	Actinobacteria	Actinobacteria	Micrococcales	Dermacoccaceae	Branchiibius	OTU873669		Bacteria.Actinobacteria.Actinobacteria.Micrococcales.Dermacoccaceae.Branchiibius.OTU873669		-	-	-	-	-	-	-	-	-	-	-	-	-	-	-	-	-	-	-	-	-	-	-	-	-	-	-	-	-	-	-	-		-	-	-	-
	6-Genus	-	Bacteria	Actinobacteria	Actinobacteria	Micrococcales	Dermacoccaceae	Dermacoccus			Bacteria.Actinobacteria.Actinobacteria.Micrococcales.Dermacoccaceae.Dermacoccus		-	-	-	-	-	-	-	-	-	-	-	-	-	-	-	-	-	-	-	-	-	-	-	-	-	-	-	-	-	-	-	-		-	-	-	-
	8-Strain	Y	Bacteria	Actinobacteria	Actinobacteria	Micrococcales	Dermacoccaceae	Dermacoccus	OTU4458619		Bacteria.Actinobacteria.Actinobacteria.Micrococcales.Dermacoccaceae.Dermacoccus.OTU4458619		-	-	-	-	-	-	-	-	-	-	-	-	-	-	-	-	-	-	-	-	-	-	-	-	-	-	-	-	-	-	-	-		-	-	-	-
	6-Genus	-	Bacteria	Actinobacteria	Actinobacteria	Micrococcales	Dermacoccaceae	Kytococcus			Bacteria.Actinobacteria.Actinobacteria.Micrococcales.Dermacoccaceae.Kytococcus		-	-	-	-	-	-	-	-	-	-	-	-	-	-	-	-	-	-	-	-	-	-	-	-	-	-	-	-	-	-	-	-		-	-	-	-
	8-Strain	Y	Bacteria	Actinobacteria	Actinobacteria	Micrococcales	Dermacoccaceae	Kytococcus	OTU1035736		Bacteria.Actinobacteria.Actinobacteria.Micrococcales.Dermacoccaceae.Kytococcus.OTU1035736		-	-	-	-	-	-	-	-	-	-	-	-	-	-	-	-	-	-	-	-	-	-	-	-	-	-	-	-	-	-	-	-		-	-	-	-
	5-Family	-	Bacteria	Actinobacteria	Actinobacteria	Micrococcales	Dermatophilaceae				Bacteria.Actinobacteria.Actinobacteria.Micrococcales.Dermatophilaceae		-	-	-	-	-	-	-	-	-	-	-	-	-	-	-	-	-	-	-	-	-	-	-	-	-	-	-	-	-	-	-	-		-	-	-	-
	6-Genus	-	Bacteria	Actinobacteria	Actinobacteria	Micrococcales	Dermatophilaceae	uncultured			Bacteria.Actinobacteria.Actinobacteria.Micrococcales.Dermatophilaceae.uncultured		-	-	-	-	-	-	-	-	-	-	-	-	-	-	-	-	-	-	-	-	-	-	-	-	-	-	-	-	-	-	-	-		-	-	-	-
	8-Strain	-	Bacteria	Actinobacteria	Actinobacteria	Micrococcales	Dermatophilaceae	uncultured	uncultured_bacterium		Bacteria.Actinobacteria.Actinobacteria.Micrococcales.Dermatophilaceae.uncultured.uncultured_bacterium		-	-	-	-	-	-	-	-	-	-	-	-	-	-	-	-	-	-	-	-	-	-	-	-	-	-	-	-	-	-	-	-		-	-	-	-
	8-Strain	Y	Bacteria	Actinobacteria	Actinobacteria	Micrococcales	Dermatophilaceae	uncultured	uncultured_bacterium	OTUNew_CleanUp_ReferenceOTU10175	Bacteria.Actinobacteria.Actinobacteria.Micrococcales.Dermatophilaceae.uncultured.uncultured_bacterium.OTUNew_CleanUp_ReferenceOTU10175		-	-	-	-	-	-	-	-	-	-	-	-	-	-	-	-	-	-	-	-	-	-	-	-	-	-	-	-	-	-	-	-		-	-	-	-
	5-Family	-	Bacteria	Actinobacteria	Actinobacteria	Micrococcales	Intrasporangiaceae				Bacteria.Actinobacteria.Actinobacteria.Micrococcales.Intrasporangiaceae		0.891036	0	0	-	-	-	-	-	-	-	-	-	-	-	-	-	-	-	-	-	-	-	-	-	-	-	-	-	-	-	-	-		-	-	-	-
	6-Genus	-	Bacteria	Actinobacteria	Actinobacteria	Micrococcales	Intrasporangiaceae	Janibacter			Bacteria.Actinobacteria.Actinobacteria.Micrococcales.Intrasporangiaceae.Janibacter		-	-	-	-	-	-	-	-	-	-	-	-	-	-	-	-	-	-	-	-	-	-	-	-	-	-	-	-	-	-	-	-		-	-	-	-
	8-Strain	-	Bacteria	Actinobacteria	Actinobacteria	Micrococcales	Intrasporangiaceae	Janibacter	uncultured_bacterium		Bacteria.Actinobacteria.Actinobacteria.Micrococcales.Intrasporangiaceae.Janibacter.uncultured_bacterium		-	-	-	-	-	-	-	-	-	-	-	-	-	-	-	-	-	-	-	-	-	-	-	-	-	-	-	-	-	-	-	-		-	-	-	-
	8-Strain	Y	Bacteria	Actinobacteria	Actinobacteria	Micrococcales	Intrasporangiaceae	Janibacter	uncultured_bacterium	OTU861376	Bacteria.Actinobacteria.Actinobacteria.Micrococcales.Intrasporangiaceae.Janibacter.uncultured_bacterium.OTU861376		-	-	-	-	-	-	-	-	-	-	-	-	-	-	-	-	-	-	-	-	-	-	-	-	-	-	-	-	-	-	-	-		-	-	-	-
	8-Strain	Y	Bacteria	Actinobacteria	Actinobacteria	Micrococcales	Intrasporangiaceae	Janibacter	uncultured_bacterium	OTUNew_CleanUp_ReferenceOTU21544	Bacteria.Actinobacteria.Actinobacteria.Micrococcales.Intrasporangiaceae.Janibacter.uncultured_bacterium.OTUNew_CleanUp_ReferenceOTU21544		-	-	-	-	-	-	-	-	-	-	-	-	-	-	-	-	-	-	-	-	-	-	-	-	-	-	-	-	-	-	-	-		-	-	-	-
	6-Genus	-	Bacteria	Actinobacteria	Actinobacteria	Micrococcales	Intrasporangiaceae	Ornithinicoccus			Bacteria.Actinobacteria.Actinobacteria.Micrococcales.Intrasporangiaceae.Ornithinicoccus		-	-	-	-	-	-	-	-	-	-	-	-	-	-	-	-	-	-	-	-	-	-	-	-	-	-	-	-	-	-	-	-		-	-	-	-
	8-Strain	-	Bacteria	Actinobacteria	Actinobacteria	Micrococcales	Intrasporangiaceae	Ornithinicoccus	uncultured_bacterium		Bacteria.Actinobacteria.Actinobacteria.Micrococcales.Intrasporangiaceae.Ornithinicoccus.uncultured_bacterium		-	-	-	-	-	-	-	-	-	-	-	-	-	-	-	-	-	-	-	-	-	-	-	-	-	-	-	-	-	-	-	-		-	-	-	-
	8-Strain	Y	Bacteria	Actinobacteria	Actinobacteria	Micrococcales	Intrasporangiaceae	Ornithinicoccus	uncultured_bacterium	OTU1667532	Bacteria.Actinobacteria.Actinobacteria.Micrococcales.Intrasporangiaceae.Ornithinicoccus.uncultured_bacterium.OTU1667532		-	-	-	-	-	-	-	-	-	-	-	-	-	-	-	-	-	-	-	-	-	-	-	-	-	-	-	-	-	-	-	-		-	-	-	-
	6-Genus	-	Bacteria	Actinobacteria	Actinobacteria	Micrococcales	Intrasporangiaceae	Ornithinimicrobium			Bacteria.Actinobacteria.Actinobacteria.Micrococcales.Intrasporangiaceae.Ornithinimicrobium		0.891036	0	0	-	-	-	-	-	-	-	-	-	-	-	-	-	-	-	-	-	-	-	-	-	-	-	-	-	-	-	-	-		-	-	-	-
	8-Strain	-	Bacteria	Actinobacteria	Actinobacteria	Micrococcales	Intrasporangiaceae	Ornithinimicrobium	uncultured_bacterium		Bacteria.Actinobacteria.Actinobacteria.Micrococcales.Intrasporangiaceae.Ornithinimicrobium.uncultured_bacterium		0.891036	0	0	-	-	-	-	-	-	-	-	-	-	-	-	-	-	-	-	-	-	-	-	-	-	-	-	-	-	-	-	-		-	-	-	-
	8-Strain	Y	Bacteria	Actinobacteria	Actinobacteria	Micrococcales	Intrasporangiaceae	Ornithinimicrobium	uncultured_bacterium	OTU1667535	Bacteria.Actinobacteria.Actinobacteria.Micrococcales.Intrasporangiaceae.Ornithinimicrobium.uncultured_bacterium.OTU1667535		0.891036	0	0	-	-	-	-	-	-	-	-	-	-	-	-	-	-	-	-	-	-	-	-	-	-	-	-	-	-	-	-	-		-	-	-	-
	6-Genus	Y	Bacteria	Actinobacteria	Actinobacteria	Micrococcales	Intrasporangiaceae	OTU279515			Bacteria.Actinobacteria.Actinobacteria.Micrococcales.Intrasporangiaceae.OTU279515		-	-	-	-	-	-	-	-	-	-	-	-	-	-	-	-	-	-	-	-	-	-	-	-	-	-	-	-	-	-	-	-		-	-	-	-
	5-Family	-	Bacteria	Actinobacteria	Actinobacteria	Micrococcales	Microbacteriaceae				Bacteria.Actinobacteria.Actinobacteria.Micrococcales.Microbacteriaceae		2.38127	0	0	-	-	-	-	-	-	-	-	-	-	-	-	-	0.298497	0	0	-	-	-	-	-	0.775618	0	0	-	-	-	-	-		1.69162	-	-	-
	6-Genus	-	Bacteria	Actinobacteria	Actinobacteria	Micrococcales	Microbacteriaceae	Agreia			Bacteria.Actinobacteria.Actinobacteria.Micrococcales.Microbacteriaceae.Agreia		0.413929	0	0	-	-	-	-	-	-	-	-	-	-	-	-	-	-	-	-	-	-	-	-	-	-	-	-	-	-	-	-	-		-	-	-	-
	8-Strain	Y	Bacteria	Actinobacteria	Actinobacteria	Micrococcales	Microbacteriaceae	Agreia	OTU4288299		Bacteria.Actinobacteria.Actinobacteria.Micrococcales.Microbacteriaceae.Agreia.OTU4288299		0.413929	0	0	-	-	-	-	-	-	-	-	-	-	-	-	-	-	-	-	-	-	-	-	-	-	-	-	-	-	-	-	-		-	-	-	-
	6-Genus	-	Bacteria	Actinobacteria	Actinobacteria	Micrococcales	Microbacteriaceae	Agrococcus			Bacteria.Actinobacteria.Actinobacteria.Micrococcales.Microbacteriaceae.Agrococcus		1.3566	0	0	-	-	-	-	-	-	-	-	-	-	-	-	-	-	-	-	-	-	-	-	-	-	-	-	-	-	-	-	-		-	-	-	-
	8-Strain	Y	Bacteria	Actinobacteria	Actinobacteria	Micrococcales	Microbacteriaceae	Agrococcus	OTU998869		Bacteria.Actinobacteria.Actinobacteria.Micrococcales.Microbacteriaceae.Agrococcus.OTU998869		1.3566	0	0	-	-	-	-	-	-	-	-	-	-	-	-	-	-	-	-	-	-	-	-	-	-	-	-	-	-	-	-	-		-	-	-	-
	6-Genus	-	Bacteria	Actinobacteria	Actinobacteria	Micrococcales	Microbacteriaceae	Conyzicola			Bacteria.Actinobacteria.Actinobacteria.Micrococcales.Microbacteriaceae.Conyzicola		-	-	-	-	-	-	-	-	-	-	-	-	-	-	-	-	-	-	-	-	-	-	-	-	-	-	-	-	-	-	-	-		-	-	-	-
	8-Strain	Y	Bacteria	Actinobacteria	Actinobacteria	Micrococcales	Microbacteriaceae	Conyzicola	OTUNew_CleanUp_ReferenceOTU20740		Bacteria.Actinobacteria.Actinobacteria.Micrococcales.Microbacteriaceae.Conyzicola.OTUNew_CleanUp_ReferenceOTU20740		-	-	-	-	-	-	-	-	-	-	-	-	-	-	-	-	-	-	-	-	-	-	-	-	-	-	-	-	-	-	-	-		-	-	-	-
	6-Genus	-	Bacteria	Actinobacteria	Actinobacteria	Micrococcales	Microbacteriaceae	Cryobacterium			Bacteria.Actinobacteria.Actinobacteria.Micrococcales.Microbacteriaceae.Cryobacterium		-	-	-	-	-	-	-	-	-	-	-	-	-	-	-	-	0.298497	0	0	-	-	-	-	-	0.775618	0	0	-	-	-	-	-		-	-	-	-
	8-Strain	Y	Bacteria	Actinobacteria	Actinobacteria	Micrococcales	Microbacteriaceae	Cryobacterium	OTU1074625		Bacteria.Actinobacteria.Actinobacteria.Micrococcales.Microbacteriaceae.Cryobacterium.OTU1074625		-	-	-	-	-	-	-	-	-	-	-	-	-	-	-	-	0.298497	0	0	-	-	-	-	-	0.775618	0	0	-	-	-	-	-		-	-	-	-
	6-Genus	-	Bacteria	Actinobacteria	Actinobacteria	Micrococcales	Microbacteriaceae	Curtobacterium			Bacteria.Actinobacteria.Actinobacteria.Micrococcales.Microbacteriaceae.Curtobacterium		-	-	-	-	-	-	-	-	-	-	-	-	-	-	-	-	-	-	-	-	-	-	-	-	-	-	-	-	-	-	-	-		-	-	-	-
	8-Strain	Y	Bacteria	Actinobacteria	Actinobacteria	Micrococcales	Microbacteriaceae	Curtobacterium	OTU583016		Bacteria.Actinobacteria.Actinobacteria.Micrococcales.Microbacteriaceae.Curtobacterium.OTU583016		-	-	-	-	-	-	-	-	-	-	-	-	-	-	-	-	-	-	-	-	-	-	-	-	-	-	-	-	-	-	-	-		-	-	-	-
	6-Genus	-	Bacteria	Actinobacteria	Actinobacteria	Micrococcales	Microbacteriaceae	Frigoribacterium			Bacteria.Actinobacteria.Actinobacteria.Micrococcales.Microbacteriaceae.Frigoribacterium		-	-	-	-	-	-	-	-	-	-	-	-	-	-	-	-	-	-	-	-	-	-	-	-	-	-	-	-	-	-	-	-		-	-	-	-
	8-Strain	Y	Bacteria	Actinobacteria	Actinobacteria	Micrococcales	Microbacteriaceae	Frigoribacterium	OTU272974		Bacteria.Actinobacteria.Actinobacteria.Micrococcales.Microbacteriaceae.Frigoribacterium.OTU272974		-	-	-	-	-	-	-	-	-	-	-	-	-	-	-	-	-	-	-	-	-	-	-	-	-	-	-	-	-	-	-	-		-	-	-	-
	8-Strain	Y	Bacteria	Actinobacteria	Actinobacteria	Micrococcales	Microbacteriaceae	Frigoribacterium	OTUNew_CleanUp_ReferenceOTU20797		Bacteria.Actinobacteria.Actinobacteria.Micrococcales.Microbacteriaceae.Frigoribacterium.OTUNew_CleanUp_ReferenceOTU20797		-	-	-	-	-	-	-	-	-	-	-	-	-	-	-	-	-	-	-	-	-	-	-	-	-	-	-	-	-	-	-	-		-	-	-	-
	6-Genus	-	Bacteria	Actinobacteria	Actinobacteria	Micrococcales	Microbacteriaceae	Gulosibacter			Bacteria.Actinobacteria.Actinobacteria.Micrococcales.Microbacteriaceae.Gulosibacter		1.44118	0	0	-	-	-	-	-	-	-	-	-	-	-	-	-	-	-	-	-	-	-	-	-	-	-	-	-	-	-	-	-		-	-	-	-
	8-Strain	Y	Bacteria	Actinobacteria	Actinobacteria	Micrococcales	Microbacteriaceae	Gulosibacter	OTU1058762		Bacteria.Actinobacteria.Actinobacteria.Micrococcales.Microbacteriaceae.Gulosibacter.OTU1058762		1.44118	0	0	-	-	-	-	-	-	-	-	-	-	-	-	-	-	-	-	-	-	-	-	-	-	-	-	-	-	-	-	-		-	-	-	-
	8-Strain	-	Bacteria	Actinobacteria	Actinobacteria	Micrococcales	Microbacteriaceae	Gulosibacter	uncultured_bacterium		Bacteria.Actinobacteria.Actinobacteria.Micrococcales.Microbacteriaceae.Gulosibacter.uncultured_bacterium		-	-	-	-	-	-	-	-	-	-	-	-	-	-	-	-	-	-	-	-	-	-	-	-	-	-	-	-	-	-	-	-		-	-	-	-
	8-Strain	Y	Bacteria	Actinobacteria	Actinobacteria	Micrococcales	Microbacteriaceae	Gulosibacter	uncultured_bacterium	OTU993711	Bacteria.Actinobacteria.Actinobacteria.Micrococcales.Microbacteriaceae.Gulosibacter.uncultured_bacterium.OTU993711		-	-	-	-	-	-	-	-	-	-	-	-	-	-	-	-	-	-	-	-	-	-	-	-	-	-	-	-	-	-	-	-		-	-	-	-
	6-Genus	-	Bacteria	Actinobacteria	Actinobacteria	Micrococcales	Microbacteriaceae	Herbiconiux			Bacteria.Actinobacteria.Actinobacteria.Micrococcales.Microbacteriaceae.Herbiconiux		1.01757	0	0	-	-	-	-	-	-	-	-	-	-	-	-	-	-	-	-	-	-	-	-	-	-	-	-	-	-	-	-	-		-	-	-	-
	8-Strain	Y	Bacteria	Actinobacteria	Actinobacteria	Micrococcales	Microbacteriaceae	Herbiconiux	OTU948180		Bacteria.Actinobacteria.Actinobacteria.Micrococcales.Microbacteriaceae.Herbiconiux.OTU948180		1.01757	0	0	-	-	-	-	-	-	-	-	-	-	-	-	-	-	-	-	-	-	-	-	-	-	-	-	-	-	-	-	-		-	-	-	-
	6-Genus	-	Bacteria	Actinobacteria	Actinobacteria	Micrococcales	Microbacteriaceae	Leifsonia			Bacteria.Actinobacteria.Actinobacteria.Micrococcales.Microbacteriaceae.Leifsonia		-	-	-	-	-	-	-	-	-	-	-	-	-	-	-	-	-	-	-	-	-	-	-	-	-	-	-	-	-	-	-	-		-	-	-	-
	8-Strain	Y	Bacteria	Actinobacteria	Actinobacteria	Micrococcales	Microbacteriaceae	Leifsonia	OTU4468850		Bacteria.Actinobacteria.Actinobacteria.Micrococcales.Microbacteriaceae.Leifsonia.OTU4468850		-	-	-	-	-	-	-	-	-	-	-	-	-	-	-	-	-	-	-	-	-	-	-	-	-	-	-	-	-	-	-	-		-	-	-	-
	6-Genus	-	Bacteria	Actinobacteria	Actinobacteria	Micrococcales	Microbacteriaceae	Leucobacter			Bacteria.Actinobacteria.Actinobacteria.Micrococcales.Microbacteriaceae.Leucobacter		1.39049	0	0	-	-	-	-	-	-	-	-	-	-	-	-	-	-	-	-	-	-	-	-	-	-	-	-	-	-	-	-	-		-	-	-	-
	8-Strain	Y	Bacteria	Actinobacteria	Actinobacteria	Micrococcales	Microbacteriaceae	Leucobacter	OTU807035		Bacteria.Actinobacteria.Actinobacteria.Micrococcales.Microbacteriaceae.Leucobacter.OTU807035		1.39049	0	0	-	-	-	-	-	-	-	-	-	-	-	-	-	-	-	-	-	-	-	-	-	-	-	-	-	-	-	-	-		-	-	-	-
	8-Strain	-	Bacteria	Actinobacteria	Actinobacteria	Micrococcales	Microbacteriaceae	Leucobacter	uncultured_bacterium		Bacteria.Actinobacteria.Actinobacteria.Micrococcales.Microbacteriaceae.Leucobacter.uncultured_bacterium		1.07965	0	0	-	-	-	-	-	-	-	-	-	-	-	-	-	-	-	-	-	-	-	-	-	-	-	-	-	-	-	-	-		-	-	-	-
	8-Strain	Y	Bacteria	Actinobacteria	Actinobacteria	Micrococcales	Microbacteriaceae	Leucobacter	uncultured_bacterium	OTU1127702	Bacteria.Actinobacteria.Actinobacteria.Micrococcales.Microbacteriaceae.Leucobacter.uncultured_bacterium.OTU1127702		-	-	-	-	-	-	-	-	-	-	-	-	-	-	-	-	-	-	-	-	-	-	-	-	-	-	-	-	-	-	-	-		-	-	-	-
	8-Strain	Y	Bacteria	Actinobacteria	Actinobacteria	Micrococcales	Microbacteriaceae	Leucobacter	uncultured_bacterium	OTU520083	Bacteria.Actinobacteria.Actinobacteria.Micrococcales.Microbacteriaceae.Leucobacter.uncultured_bacterium.OTU520083		-	-	-	-	-	-	-	-	-	-	-	-	-	-	-	-	-	-	-	-	-	-	-	-	-	-	-	-	-	-	-	-		-	-	-	-
	8-Strain	Y	Bacteria	Actinobacteria	Actinobacteria	Micrococcales	Microbacteriaceae	Leucobacter	uncultured_bacterium	OTU527048	Bacteria.Actinobacteria.Actinobacteria.Micrococcales.Microbacteriaceae.Leucobacter.uncultured_bacterium.OTU527048		-	-	-	-	-	-	-	-	-	-	-	-	-	-	-	-	-	-	-	-	-	-	-	-	-	-	-	-	-	-	-	-		-	-	-	-
	8-Strain	Y	Bacteria	Actinobacteria	Actinobacteria	Micrococcales	Microbacteriaceae	Leucobacter	uncultured_bacterium	OTU810402	Bacteria.Actinobacteria.Actinobacteria.Micrococcales.Microbacteriaceae.Leucobacter.uncultured_bacterium.OTU810402		-	-	-	-	-	-	-	-	-	-	-	-	-	-	-	-	-	-	-	-	-	-	-	-	-	-	-	-	-	-	-	-		-	-	-	-
	8-Strain	Y	Bacteria	Actinobacteria	Actinobacteria	Micrococcales	Microbacteriaceae	Leucobacter	uncultured_bacterium	OTU821644	Bacteria.Actinobacteria.Actinobacteria.Micrococcales.Microbacteriaceae.Leucobacter.uncultured_bacterium.OTU821644		0.927473	0	0	-	-	-	-	-	-	-	-	-	-	-	-	-	-	-	-	-	-	-	-	-	-	-	-	-	-	-	-	-		-	-	-	-
	8-Strain	Y	Bacteria	Actinobacteria	Actinobacteria	Micrococcales	Microbacteriaceae	Leucobacter	uncultured_bacterium	OTU898468	Bacteria.Actinobacteria.Actinobacteria.Micrococcales.Microbacteriaceae.Leucobacter.uncultured_bacterium.OTU898468		0.550359	0	0	-	-	-	-	-	-	-	-	-	-	-	-	-	-	-	-	-	-	-	-	-	-	-	-	-	-	-	-	-		-	-	-	-
	8-Strain	Y	Bacteria	Actinobacteria	Actinobacteria	Micrococcales	Microbacteriaceae	Leucobacter	uncultured_bacterium	OTUNew_CleanUp_ReferenceOTU10121	Bacteria.Actinobacteria.Actinobacteria.Micrococcales.Microbacteriaceae.Leucobacter.uncultured_bacterium.OTUNew_CleanUp_ReferenceOTU10121		-	-	-	-	-	-	-	-	-	-	-	-	-	-	-	-	-	-	-	-	-	-	-	-	-	-	-	-	-	-	-	-		-	-	-	-
	6-Genus	-	Bacteria	Actinobacteria	Actinobacteria	Micrococcales	Microbacteriaceae	Microbacterium			Bacteria.Actinobacteria.Actinobacteria.Micrococcales.Microbacteriaceae.Microbacterium		2.25404	0	0	-	-	-	-	-	-	-	-	-	-	-	-	-	-	-	-	-	-	-	-	-	-	-	-	-	-	-	-	-		1.69162	-	-	-
	8-Strain	-	Bacteria	Actinobacteria	Actinobacteria	Micrococcales	Microbacteriaceae	Microbacterium	Microbacterium_oxydans		Bacteria.Actinobacteria.Actinobacteria.Micrococcales.Microbacteriaceae.Microbacterium.Microbacterium_oxydans		-	-	-	-	-	-	-	-	-	-	-	-	-	-	-	-	-	-	-	-	-	-	-	-	-	-	-	-	-	-	-	-		-	-	-	-
	8-Strain	Y	Bacteria	Actinobacteria	Actinobacteria	Micrococcales	Microbacteriaceae	Microbacterium	Microbacterium_oxydans	OTU261123	Bacteria.Actinobacteria.Actinobacteria.Micrococcales.Microbacteriaceae.Microbacterium.Microbacterium_oxydans.OTU261123		-	-	-	-	-	-	-	-	-	-	-	-	-	-	-	-	-	-	-	-	-	-	-	-	-	-	-	-	-	-	-	-		-	-	-	-
	8-Strain	Y	Bacteria	Actinobacteria	Actinobacteria	Micrococcales	Microbacteriaceae	Microbacterium	OTU12257		Bacteria.Actinobacteria.Actinobacteria.Micrococcales.Microbacteriaceae.Microbacterium.OTU12257		-	-	-	-	-	-	-	-	-	-	-	-	-	-	-	-	-	-	-	-	-	-	-	-	-	-	-	-	-	-	-	-		-	-	-	-
	8-Strain	Y	Bacteria	Actinobacteria	Actinobacteria	Micrococcales	Microbacteriaceae	Microbacterium	OTU142011		Bacteria.Actinobacteria.Actinobacteria.Micrococcales.Microbacteriaceae.Microbacterium.OTU142011		1.12163	0	0	-	-	-	-	-	-	-	-	-	-	-	-	-	-	-	-	-	-	-	-	-	-	-	-	-	-	-	-	-		1.50933	-	-	-
	8-Strain	Y	Bacteria	Actinobacteria	Actinobacteria	Micrococcales	Microbacteriaceae	Microbacterium	OTU169430		Bacteria.Actinobacteria.Actinobacteria.Micrococcales.Microbacteriaceae.Microbacterium.OTU169430		1.32539	0	0	-	-	-	-	-	-	-	-	-	-	-	-	-	-	-	-	-	-	-	-	-	-	-	-	-	-	-	-	-		-	-	-	-
	8-Strain	Y	Bacteria	Actinobacteria	Actinobacteria	Micrococcales	Microbacteriaceae	Microbacterium	OTU238002		Bacteria.Actinobacteria.Actinobacteria.Micrococcales.Microbacteriaceae.Microbacterium.OTU238002		0.887338	0	0	-	-	-	-	-	-	-	-	-	-	-	-	-	-	-	-	-	-	-	-	-	-	-	-	-	-	-	-	-		1.3001	-	-	-
	8-Strain	Y	Bacteria	Actinobacteria	Actinobacteria	Micrococcales	Microbacteriaceae	Microbacterium	OTU249375		Bacteria.Actinobacteria.Actinobacteria.Micrococcales.Microbacteriaceae.Microbacterium.OTU249375		1.26662	0	0	-	-	-	-	-	-	-	-	-	-	-	-	-	-	-	-	-	-	-	-	-	-	-	-	-	-	-	-	-		-	-	-	-
	8-Strain	Y	Bacteria	Actinobacteria	Actinobacteria	Micrococcales	Microbacteriaceae	Microbacterium	OTU263590		Bacteria.Actinobacteria.Actinobacteria.Micrococcales.Microbacteriaceae.Microbacterium.OTU263590		-	-	-	-	-	-	-	-	-	-	-	-	-	-	-	-	-	-	-	-	-	-	-	-	-	-	-	-	-	-	-	-		-	-	-	-
	8-Strain	Y	Bacteria	Actinobacteria	Actinobacteria	Micrococcales	Microbacteriaceae	Microbacterium	OTU298835		Bacteria.Actinobacteria.Actinobacteria.Micrococcales.Microbacteriaceae.Microbacterium.OTU298835		-	-	-	-	-	-	-	-	-	-	-	-	-	-	-	-	-	-	-	-	-	-	-	-	-	-	-	-	-	-	-	-		-	-	-	-
	8-Strain	Y	Bacteria	Actinobacteria	Actinobacteria	Micrococcales	Microbacteriaceae	Microbacterium	OTU4385224		Bacteria.Actinobacteria.Actinobacteria.Micrococcales.Microbacteriaceae.Microbacterium.OTU4385224		-	-	-	-	-	-	-	-	-	-	-	-	-	-	-	-	-	-	-	-	-	-	-	-	-	-	-	-	-	-	-	-		-	-	-	-
	8-Strain	Y	Bacteria	Actinobacteria	Actinobacteria	Micrococcales	Microbacteriaceae	Microbacterium	OTU535932		Bacteria.Actinobacteria.Actinobacteria.Micrococcales.Microbacteriaceae.Microbacterium.OTU535932		-	-	-	-	-	-	-	-	-	-	-	-	-	-	-	-	-	-	-	-	-	-	-	-	-	-	-	-	-	-	-	-		-	-	-	-
	8-Strain	Y	Bacteria	Actinobacteria	Actinobacteria	Micrococcales	Microbacteriaceae	Microbacterium	OTU578832		Bacteria.Actinobacteria.Actinobacteria.Micrococcales.Microbacteriaceae.Microbacterium.OTU578832		0.413929	0	0	-	-	-	-	-	-	-	-	-	-	-	-	-	-	-	-	-	-	-	-	-	-	-	-	-	-	-	-	-		-	-	-	-
	8-Strain	Y	Bacteria	Actinobacteria	Actinobacteria	Micrococcales	Microbacteriaceae	Microbacterium	OTU776643		Bacteria.Actinobacteria.Actinobacteria.Micrococcales.Microbacteriaceae.Microbacterium.OTU776643		1.66777	0	0	-	-	-	-	-	-	-	-	-	-	-	-	-	-	-	-	-	-	-	-	-	-	-	-	-	-	-	-	-		-	-	-	-
	8-Strain	Y	Bacteria	Actinobacteria	Actinobacteria	Micrococcales	Microbacteriaceae	Microbacterium	OTU844122		Bacteria.Actinobacteria.Actinobacteria.Micrococcales.Microbacteriaceae.Microbacterium.OTU844122		0.589887	0	0	-	-	-	-	-	-	-	-	-	-	-	-	-	-	-	-	-	-	-	-	-	-	-	-	-	-	-	-	-		-	-	-	-
	8-Strain	Y	Bacteria	Actinobacteria	Actinobacteria	Micrococcales	Microbacteriaceae	Microbacterium	OTU846164		Bacteria.Actinobacteria.Actinobacteria.Micrococcales.Microbacteriaceae.Microbacterium.OTU846164		-	-	-	-	-	-	-	-	-	-	-	-	-	-	-	-	-	-	-	-	-	-	-	-	-	-	-	-	-	-	-	-		-	-	-	-
	8-Strain	Y	Bacteria	Actinobacteria	Actinobacteria	Micrococcales	Microbacteriaceae	Microbacterium	OTUNew_CleanUp_ReferenceOTU6768		Bacteria.Actinobacteria.Actinobacteria.Micrococcales.Microbacteriaceae.Microbacterium.OTUNew_CleanUp_ReferenceOTU6768		-	-	-	-	-	-	-	-	-	-	-	-	-	-	-	-	-	-	-	-	-	-	-	-	-	-	-	-	-	-	-	-		-	-	-	-
	8-Strain	Y	Bacteria	Actinobacteria	Actinobacteria	Micrococcales	Microbacteriaceae	Microbacterium	OTUNew_CleanUp_ReferenceOTU7696		Bacteria.Actinobacteria.Actinobacteria.Micrococcales.Microbacteriaceae.Microbacterium.OTUNew_CleanUp_ReferenceOTU7696		-	-	-	-	-	-	-	-	-	-	-	-	-	-	-	-	-	-	-	-	-	-	-	-	-	-	-	-	-	-	-	-		-	-	-	-
	8-Strain	-	Bacteria	Actinobacteria	Actinobacteria	Micrococcales	Microbacteriaceae	Microbacterium	uncultured_bacterium		Bacteria.Actinobacteria.Actinobacteria.Micrococcales.Microbacteriaceae.Microbacterium.uncultured_bacterium		1.81884	0	0	-	-	-	-	-	-	-	-	-	-	-	-	-	-	-	-	-	-	-	-	-	-	-	-	-	-	-	-	-		-	-	-	-
	8-Strain	Y	Bacteria	Actinobacteria	Actinobacteria	Micrococcales	Microbacteriaceae	Microbacterium	uncultured_bacterium	OTU139055	Bacteria.Actinobacteria.Actinobacteria.Micrococcales.Microbacteriaceae.Microbacterium.uncultured_bacterium.OTU139055		-	-	-	-	-	-	-	-	-	-	-	-	-	-	-	-	-	-	-	-	-	-	-	-	-	-	-	-	-	-	-	-		-	-	-	-
	8-Strain	Y	Bacteria	Actinobacteria	Actinobacteria	Micrococcales	Microbacteriaceae	Microbacterium	uncultured_bacterium	OTU264482	Bacteria.Actinobacteria.Actinobacteria.Micrococcales.Microbacteriaceae.Microbacterium.uncultured_bacterium.OTU264482		1.05557	0	0	-	-	-	-	-	-	-	-	-	-	-	-	-	-	-	-	-	-	-	-	-	-	-	-	-	-	-	-	-		-	-	-	-
	8-Strain	Y	Bacteria	Actinobacteria	Actinobacteria	Micrococcales	Microbacteriaceae	Microbacterium	uncultured_bacterium	OTU695452	Bacteria.Actinobacteria.Actinobacteria.Micrococcales.Microbacteriaceae.Microbacterium.uncultured_bacterium.OTU695452		0.59103	0	0	-	-	-	-	-	-	-	-	-	-	-	-	-	-	-	-	-	-	-	-	-	-	-	-	-	-	-	-	-		-	-	-	-
	8-Strain	Y	Bacteria	Actinobacteria	Actinobacteria	Micrococcales	Microbacteriaceae	Microbacterium	uncultured_bacterium	OTU739867	Bacteria.Actinobacteria.Actinobacteria.Micrococcales.Microbacteriaceae.Microbacterium.uncultured_bacterium.OTU739867		0.844583	0	0	-	-	-	-	-	-	-	-	-	-	-	-	-	-	-	-	-	-	-	-	-	-	-	-	-	-	-	-	-		-	-	-	-
	8-Strain	Y	Bacteria	Actinobacteria	Actinobacteria	Micrococcales	Microbacteriaceae	Microbacterium	uncultured_bacterium	OTUNew_CleanUp_ReferenceOTU1562	Bacteria.Actinobacteria.Actinobacteria.Micrococcales.Microbacteriaceae.Microbacterium.uncultured_bacterium.OTUNew_CleanUp_ReferenceOTU1562		1.74038	0	0	-	-	-	-	-	-	-	-	-	-	-	-	-	-	-	-	-	-	-	-	-	-	-	-	-	-	-	-	-		-	-	-	-
	6-Genus	Y	Bacteria	Actinobacteria	Actinobacteria	Micrococcales	Microbacteriaceae	OTU170834			Bacteria.Actinobacteria.Actinobacteria.Micrococcales.Microbacteriaceae.OTU170834		-	-	-	-	-	-	-	-	-	-	-	-	-	-	-	-	-	-	-	-	-	-	-	-	-	-	-	-	-	-	-	-		-	-	-	-
	6-Genus	Y	Bacteria	Actinobacteria	Actinobacteria	Micrococcales	Microbacteriaceae	OTU4484176			Bacteria.Actinobacteria.Actinobacteria.Micrococcales.Microbacteriaceae.OTU4484176		-	-	-	-	-	-	-	-	-	-	-	-	-	-	-	-	-	-	-	-	-	-	-	-	-	-	-	-	-	-	-	-		-	-	-	-
	6-Genus	Y	Bacteria	Actinobacteria	Actinobacteria	Micrococcales	Microbacteriaceae	OTU529444			Bacteria.Actinobacteria.Actinobacteria.Micrococcales.Microbacteriaceae.OTU529444		1.07095	0	0	-	-	-	-	-	-	-	-	-	-	-	-	-	-	-	-	-	-	-	-	-	-	-	-	-	-	-	-	-		-	-	-	-
	6-Genus	Y	Bacteria	Actinobacteria	Actinobacteria	Micrococcales	Microbacteriaceae	OTU748636			Bacteria.Actinobacteria.Actinobacteria.Micrococcales.Microbacteriaceae.OTU748636		-	-	-	-	-	-	-	-	-	-	-	-	-	-	-	-	-	-	-	-	-	-	-	-	-	-	-	-	-	-	-	-		-	-	-	-
	6-Genus	-	Bacteria	Actinobacteria	Actinobacteria	Micrococcales	Microbacteriaceae	Pseudoclavibacter			Bacteria.Actinobacteria.Actinobacteria.Micrococcales.Microbacteriaceae.Pseudoclavibacter		-	-	-	-	-	-	-	-	-	-	-	-	-	-	-	-	-	-	-	-	-	-	-	-	-	-	-	-	-	-	-	-		-	-	-	-
	8-Strain	Y	Bacteria	Actinobacteria	Actinobacteria	Micrococcales	Microbacteriaceae	Pseudoclavibacter	OTU310485		Bacteria.Actinobacteria.Actinobacteria.Micrococcales.Microbacteriaceae.Pseudoclavibacter.OTU310485		-	-	-	-	-	-	-	-	-	-	-	-	-	-	-	-	-	-	-	-	-	-	-	-	-	-	-	-	-	-	-	-		-	-	-	-
	5-Family	-	Bacteria	Actinobacteria	Actinobacteria	Micrococcales	Micrococcaceae				Bacteria.Actinobacteria.Actinobacteria.Micrococcales.Micrococcaceae		2.73414	0	0	-	-	-	-	-	2.22849	0	0	0.269357	-	-	-	-	-	-	-	-	-	-	-	-	-	-	-	-	-	-	-	-		2.52096	-	-	-
	6-Genus	-	Bacteria	Actinobacteria	Actinobacteria	Micrococcales	Micrococcaceae	Arthrobacter			Bacteria.Actinobacteria.Actinobacteria.Micrococcales.Micrococcaceae.Arthrobacter		0.927473	0	0	-	-	-	-	-	-	-	-	-	-	-	-	-	-	-	-	-	-	-	-	-	-	-	-	-	-	-	-	-		-	-	-	-
	8-Strain	Y	Bacteria	Actinobacteria	Actinobacteria	Micrococcales	Micrococcaceae	Arthrobacter	OTU300387		Bacteria.Actinobacteria.Actinobacteria.Micrococcales.Micrococcaceae.Arthrobacter.OTU300387		0.927473	0	0	-	-	-	-	-	-	-	-	-	-	-	-	-	-	-	-	-	-	-	-	-	-	-	-	-	-	-	-	-		-	-	-	-
	8-Strain	Y	Bacteria	Actinobacteria	Actinobacteria	Micrococcales	Micrococcaceae	Arthrobacter	OTU637954		Bacteria.Actinobacteria.Actinobacteria.Micrococcales.Micrococcaceae.Arthrobacter.OTU637954		-	-	-	-	-	-	-	-	-	-	-	-	-	-	-	-	-	-	-	-	-	-	-	-	-	-	-	-	-	-	-	-		-	-	-	-
	8-Strain	Y	Bacteria	Actinobacteria	Actinobacteria	Micrococcales	Micrococcaceae	Arthrobacter	OTU712797		Bacteria.Actinobacteria.Actinobacteria.Micrococcales.Micrococcaceae.Arthrobacter.OTU712797		-	-	-	-	-	-	-	-	-	-	-	-	-	-	-	-	-	-	-	-	-	-	-	-	-	-	-	-	-	-	-	-		-	-	-	-
	6-Genus	-	Bacteria	Actinobacteria	Actinobacteria	Micrococcales	Micrococcaceae	Citricoccus			Bacteria.Actinobacteria.Actinobacteria.Micrococcales.Micrococcaceae.Citricoccus		-	-	-	-	-	-	-	-	-	-	-	-	-	-	-	-	-	-	-	-	-	-	-	-	-	-	-	-	-	-	-	-		-	-	-	-
	8-Strain	Y	Bacteria	Actinobacteria	Actinobacteria	Micrococcales	Micrococcaceae	Citricoccus	OTUNew_CleanUp_ReferenceOTU477		Bacteria.Actinobacteria.Actinobacteria.Micrococcales.Micrococcaceae.Citricoccus.OTUNew_CleanUp_ReferenceOTU477		-	-	-	-	-	-	-	-	-	-	-	-	-	-	-	-	-	-	-	-	-	-	-	-	-	-	-	-	-	-	-	-		-	-	-	-
	6-Genus	-	Bacteria	Actinobacteria	Actinobacteria	Micrococcales	Micrococcaceae	Glutamicibacter			Bacteria.Actinobacteria.Actinobacteria.Micrococcales.Micrococcaceae.Glutamicibacter		1.79864	0	0	-	-	-	-	-	-	-	-	-	-	-	-	-	-	-	-	-	-	-	-	-	-	-	-	-	-	-	-	-		-	-	-	-
	8-Strain	-	Bacteria	Actinobacteria	Actinobacteria	Micrococcales	Micrococcaceae	Glutamicibacter	Glutamicibacter_arilaitensis		Bacteria.Actinobacteria.Actinobacteria.Micrococcales.Micrococcaceae.Glutamicibacter.Glutamicibacter_arilaitensis		1.66253	0	0	-	-	-	-	-	-	-	-	-	-	-	-	-	-	-	-	-	-	-	-	-	-	-	-	-	-	-	-	-		-	-	-	-
	8-Strain	Y	Bacteria	Actinobacteria	Actinobacteria	Micrococcales	Micrococcaceae	Glutamicibacter	Glutamicibacter_arilaitensis	OTU529467	Bacteria.Actinobacteria.Actinobacteria.Micrococcales.Micrococcaceae.Glutamicibacter.Glutamicibacter_arilaitensis.OTU529467		1.66253	0	0	-	-	-	-	-	-	-	-	-	-	-	-	-	-	-	-	-	-	-	-	-	-	-	-	-	-	-	-	-		-	-	-	-
	8-Strain	-	Bacteria	Actinobacteria	Actinobacteria	Micrococcales	Micrococcaceae	Glutamicibacter	Glutamicibacter_nicotianae		Bacteria.Actinobacteria.Actinobacteria.Micrococcales.Micrococcaceae.Glutamicibacter.Glutamicibacter_nicotianae		-	-	-	-	-	-	-	-	-	-	-	-	-	-	-	-	-	-	-	-	-	-	-	-	-	-	-	-	-	-	-	-		-	-	-	-
	8-Strain	Y	Bacteria	Actinobacteria	Actinobacteria	Micrococcales	Micrococcaceae	Glutamicibacter	Glutamicibacter_nicotianae	OTU551602	Bacteria.Actinobacteria.Actinobacteria.Micrococcales.Micrococcaceae.Glutamicibacter.Glutamicibacter_nicotianae.OTU551602		-	-	-	-	-	-	-	-	-	-	-	-	-	-	-	-	-	-	-	-	-	-	-	-	-	-	-	-	-	-	-	-		-	-	-	-
	8-Strain	Y	Bacteria	Actinobacteria	Actinobacteria	Micrococcales	Micrococcaceae	Glutamicibacter	OTU331489		Bacteria.Actinobacteria.Actinobacteria.Micrococcales.Micrococcaceae.Glutamicibacter.OTU331489		-	-	-	-	-	-	-	-	-	-	-	-	-	-	-	-	-	-	-	-	-	-	-	-	-	-	-	-	-	-	-	-		-	-	-	-
	8-Strain	Y	Bacteria	Actinobacteria	Actinobacteria	Micrococcales	Micrococcaceae	Glutamicibacter	OTU4354149		Bacteria.Actinobacteria.Actinobacteria.Micrococcales.Micrococcaceae.Glutamicibacter.OTU4354149		0.626334	0	0	-	-	-	-	-	-	-	-	-	-	-	-	-	-	-	-	-	-	-	-	-	-	-	-	-	-	-	-	-		-	-	-	-
	8-Strain	Y	Bacteria	Actinobacteria	Actinobacteria	Micrococcales	Micrococcaceae	Glutamicibacter	OTU4444759		Bacteria.Actinobacteria.Actinobacteria.Micrococcales.Micrococcaceae.Glutamicibacter.OTU4444759		-	-	-	-	-	-	-	-	-	-	-	-	-	-	-	-	-	-	-	-	-	-	-	-	-	-	-	-	-	-	-	-		-	-	-	-
	8-Strain	Y	Bacteria	Actinobacteria	Actinobacteria	Micrococcales	Micrococcaceae	Glutamicibacter	OTUNew_CleanUp_ReferenceOTU5340		Bacteria.Actinobacteria.Actinobacteria.Micrococcales.Micrococcaceae.Glutamicibacter.OTUNew_CleanUp_ReferenceOTU5340		-	-	-	-	-	-	-	-	-	-	-	-	-	-	-	-	-	-	-	-	-	-	-	-	-	-	-	-	-	-	-	-		-	-	-	-
	8-Strain	Y	Bacteria	Actinobacteria	Actinobacteria	Micrococcales	Micrococcaceae	Glutamicibacter	OTUNew_CleanUp_ReferenceOTU6051		Bacteria.Actinobacteria.Actinobacteria.Micrococcales.Micrococcaceae.Glutamicibacter.OTUNew_CleanUp_ReferenceOTU6051		0.927473	0	0	-	-	-	-	-	-	-	-	-	-	-	-	-	-	-	-	-	-	-	-	-	-	-	-	-	-	-	-	-		-	-	-	-
	8-Strain	Y	Bacteria	Actinobacteria	Actinobacteria	Micrococcales	Micrococcaceae	Glutamicibacter	OTUNew_CleanUp_ReferenceOTU6766		Bacteria.Actinobacteria.Actinobacteria.Micrococcales.Micrococcaceae.Glutamicibacter.OTUNew_CleanUp_ReferenceOTU6766		0.626334	0	0	-	-	-	-	-	-	-	-	-	-	-	-	-	-	-	-	-	-	-	-	-	-	-	-	-	-	-	-	-		-	-	-	-
	8-Strain	Y	Bacteria	Actinobacteria	Actinobacteria	Micrococcales	Micrococcaceae	Glutamicibacter	OTUNew_CleanUp_ReferenceOTU6777		Bacteria.Actinobacteria.Actinobacteria.Micrococcales.Micrococcaceae.Glutamicibacter.OTUNew_CleanUp_ReferenceOTU6777		-	-	-	-	-	-	-	-	-	-	-	-	-	-	-	-	-	-	-	-	-	-	-	-	-	-	-	-	-	-	-	-		-	-	-	-
	6-Genus	-	Bacteria	Actinobacteria	Actinobacteria	Micrococcales	Micrococcaceae	Kocuria			Bacteria.Actinobacteria.Actinobacteria.Micrococcales.Micrococcaceae.Kocuria		-	-	-	-	-	-	-	-	-	-	-	-	-	-	-	-	-	-	-	-	-	-	-	-	-	-	-	-	-	-	-	-		-	-	-	-
	8-Strain	Y	Bacteria	Actinobacteria	Actinobacteria	Micrococcales	Micrococcaceae	Kocuria	OTU139279		Bacteria.Actinobacteria.Actinobacteria.Micrococcales.Micrococcaceae.Kocuria.OTU139279		-	-	-	-	-	-	-	-	-	-	-	-	-	-	-	-	-	-	-	-	-	-	-	-	-	-	-	-	-	-	-	-		-	-	-	-
	8-Strain	Y	Bacteria	Actinobacteria	Actinobacteria	Micrococcales	Micrococcaceae	Kocuria	OTU529839		Bacteria.Actinobacteria.Actinobacteria.Micrococcales.Micrococcaceae.Kocuria.OTU529839		-	-	-	-	-	-	-	-	-	-	-	-	-	-	-	-	-	-	-	-	-	-	-	-	-	-	-	-	-	-	-	-		-	-	-	-
	6-Genus	-	Bacteria	Actinobacteria	Actinobacteria	Micrococcales	Micrococcaceae	Micrococcus			Bacteria.Actinobacteria.Actinobacteria.Micrococcales.Micrococcaceae.Micrococcus		-	-	-	-	-	-	-	-	-	-	-	-	-	-	-	-	-	-	-	-	-	-	-	-	-	-	-	-	-	-	-	-		-	-	-	-
	8-Strain	-	Bacteria	Actinobacteria	Actinobacteria	Micrococcales	Micrococcaceae	Micrococcus	Micrococcus_lylae		Bacteria.Actinobacteria.Actinobacteria.Micrococcales.Micrococcaceae.Micrococcus.Micrococcus_lylae		-	-	-	-	-	-	-	-	-	-	-	-	-	-	-	-	-	-	-	-	-	-	-	-	-	-	-	-	-	-	-	-		-	-	-	-
	8-Strain	Y	Bacteria	Actinobacteria	Actinobacteria	Micrococcales	Micrococcaceae	Micrococcus	Micrococcus_lylae	OTU1131091	Bacteria.Actinobacteria.Actinobacteria.Micrococcales.Micrococcaceae.Micrococcus.Micrococcus_lylae.OTU1131091		-	-	-	-	-	-	-	-	-	-	-	-	-	-	-	-	-	-	-	-	-	-	-	-	-	-	-	-	-	-	-	-		-	-	-	-
	8-Strain	Y	Bacteria	Actinobacteria	Actinobacteria	Micrococcales	Micrococcaceae	Micrococcus	OTU526833		Bacteria.Actinobacteria.Actinobacteria.Micrococcales.Micrococcaceae.Micrococcus.OTU526833		-	-	-	-	-	-	-	-	-	-	-	-	-	-	-	-	-	-	-	-	-	-	-	-	-	-	-	-	-	-	-	-		-	-	-	-
	8-Strain	Y	Bacteria	Actinobacteria	Actinobacteria	Micrococcales	Micrococcaceae	Micrococcus	OTU907241		Bacteria.Actinobacteria.Actinobacteria.Micrococcales.Micrococcaceae.Micrococcus.OTU907241		-	-	-	-	-	-	-	-	-	-	-	-	-	-	-	-	-	-	-	-	-	-	-	-	-	-	-	-	-	-	-	-		-	-	-	-
	8-Strain	Y	Bacteria	Actinobacteria	Actinobacteria	Micrococcales	Micrococcaceae	Micrococcus	OTUNew_CleanUp_ReferenceOTU6050		Bacteria.Actinobacteria.Actinobacteria.Micrococcales.Micrococcaceae.Micrococcus.OTUNew_CleanUp_ReferenceOTU6050		-	-	-	-	-	-	-	-	-	-	-	-	-	-	-	-	-	-	-	-	-	-	-	-	-	-	-	-	-	-	-	-		-	-	-	-
	8-Strain	-	Bacteria	Actinobacteria	Actinobacteria	Micrococcales	Micrococcaceae	Micrococcus	uncultured_bacterium		Bacteria.Actinobacteria.Actinobacteria.Micrococcales.Micrococcaceae.Micrococcus.uncultured_bacterium		-	-	-	-	-	-	-	-	-	-	-	-	-	-	-	-	-	-	-	-	-	-	-	-	-	-	-	-	-	-	-	-		-	-	-	-
	8-Strain	Y	Bacteria	Actinobacteria	Actinobacteria	Micrococcales	Micrococcaceae	Micrococcus	uncultured_bacterium	OTU1009362	Bacteria.Actinobacteria.Actinobacteria.Micrococcales.Micrococcaceae.Micrococcus.uncultured_bacterium.OTU1009362		-	-	-	-	-	-	-	-	-	-	-	-	-	-	-	-	-	-	-	-	-	-	-	-	-	-	-	-	-	-	-	-		-	-	-	-
	6-Genus	-	Bacteria	Actinobacteria	Actinobacteria	Micrococcales	Micrococcaceae	Nesterenkonia			Bacteria.Actinobacteria.Actinobacteria.Micrococcales.Micrococcaceae.Nesterenkonia		-	-	-	-	-	-	-	-	-	-	-	-	-	-	-	-	-	-	-	-	-	-	-	-	-	-	-	-	-	-	-	-		-	-	-	-
	8-Strain	Y	Bacteria	Actinobacteria	Actinobacteria	Micrococcales	Micrococcaceae	Nesterenkonia	OTU91077		Bacteria.Actinobacteria.Actinobacteria.Micrococcales.Micrococcaceae.Nesterenkonia.OTU91077		-	-	-	-	-	-	-	-	-	-	-	-	-	-	-	-	-	-	-	-	-	-	-	-	-	-	-	-	-	-	-	-		-	-	-	-
	8-Strain	Y	Bacteria	Actinobacteria	Actinobacteria	Micrococcales	Micrococcaceae	Nesterenkonia	OTUNew_ReferenceOTU400		Bacteria.Actinobacteria.Actinobacteria.Micrococcales.Micrococcaceae.Nesterenkonia.OTUNew_ReferenceOTU400		-	-	-	-	-	-	-	-	-	-	-	-	-	-	-	-	-	-	-	-	-	-	-	-	-	-	-	-	-	-	-	-		-	-	-	-
	8-Strain	-	Bacteria	Actinobacteria	Actinobacteria	Micrococcales	Micrococcaceae	Nesterenkonia	uncultured_bacterium		Bacteria.Actinobacteria.Actinobacteria.Micrococcales.Micrococcaceae.Nesterenkonia.uncultured_bacterium		-	-	-	-	-	-	-	-	-	-	-	-	-	-	-	-	-	-	-	-	-	-	-	-	-	-	-	-	-	-	-	-		-	-	-	-
	8-Strain	Y	Bacteria	Actinobacteria	Actinobacteria	Micrococcales	Micrococcaceae	Nesterenkonia	uncultured_bacterium	OTU845354	Bacteria.Actinobacteria.Actinobacteria.Micrococcales.Micrococcaceae.Nesterenkonia.uncultured_bacterium.OTU845354		-	-	-	-	-	-	-	-	-	-	-	-	-	-	-	-	-	-	-	-	-	-	-	-	-	-	-	-	-	-	-	-		-	-	-	-
	6-Genus	Y	Bacteria	Actinobacteria	Actinobacteria	Micrococcales	Micrococcaceae	OTU75585			Bacteria.Actinobacteria.Actinobacteria.Micrococcales.Micrococcaceae.OTU75585		-	-	-	-	-	-	-	-	-	-	-	-	-	-	-	-	-	-	-	-	-	-	-	-	-	-	-	-	-	-	-	-		-	-	-	-
	6-Genus	Y	Bacteria	Actinobacteria	Actinobacteria	Micrococcales	Micrococcaceae	OTUNew_CleanUp_ReferenceOTU3038			Bacteria.Actinobacteria.Actinobacteria.Micrococcales.Micrococcaceae.OTUNew_CleanUp_ReferenceOTU3038		-	-	-	-	-	-	-	-	-	-	-	-	-	-	-	-	-	-	-	-	-	-	-	-	-	-	-	-	-	-	-	-		-	-	-	-
	6-Genus	-	Bacteria	Actinobacteria	Actinobacteria	Micrococcales	Micrococcaceae	Pseudoglutamicibacter			Bacteria.Actinobacteria.Actinobacteria.Micrococcales.Micrococcaceae.Pseudoglutamicibacter		-	-	-	-	-	-	-	-	-	-	-	-	-	-	-	-	-	-	-	-	-	-	-	-	-	-	-	-	-	-	-	-		-	-	-	-
	8-Strain	-	Bacteria	Actinobacteria	Actinobacteria	Micrococcales	Micrococcaceae	Pseudoglutamicibacter	Pseudoglutamicibacter_albus		Bacteria.Actinobacteria.Actinobacteria.Micrococcales.Micrococcaceae.Pseudoglutamicibacter.Pseudoglutamicibacter_albus		-	-	-	-	-	-	-	-	-	-	-	-	-	-	-	-	-	-	-	-	-	-	-	-	-	-	-	-	-	-	-	-		-	-	-	-
	8-Strain	Y	Bacteria	Actinobacteria	Actinobacteria	Micrococcales	Micrococcaceae	Pseudoglutamicibacter	Pseudoglutamicibacter_albus	OTU542066	Bacteria.Actinobacteria.Actinobacteria.Micrococcales.Micrococcaceae.Pseudoglutamicibacter.Pseudoglutamicibacter_albus.OTU542066		-	-	-	-	-	-	-	-	-	-	-	-	-	-	-	-	-	-	-	-	-	-	-	-	-	-	-	-	-	-	-	-		-	-	-	-
	6-Genus	-	Bacteria	Actinobacteria	Actinobacteria	Micrococcales	Micrococcaceae	Rothia			Bacteria.Actinobacteria.Actinobacteria.Micrococcales.Micrococcaceae.Rothia		2.73414	0	0	-	-	-	-	-	2.22849	0	0	0.269357	-	-	-	-	-	-	-	-	-	-	-	-	-	-	-	-	-	-	-	-		2.52096	-	-	-
	8-Strain	Y	Bacteria	Actinobacteria	Actinobacteria	Micrococcales	Micrococcaceae	Rothia	OTU1092725		Bacteria.Actinobacteria.Actinobacteria.Micrococcales.Micrococcaceae.Rothia.OTU1092725		-	-	-	-	-	-	-	-	-	-	-	-	-	-	-	-	-	-	-	-	-	-	-	-	-	-	-	-	-	-	-	-		-	-	-	-
	8-Strain	Y	Bacteria	Actinobacteria	Actinobacteria	Micrococcales	Micrococcaceae	Rothia	OTU4297838		Bacteria.Actinobacteria.Actinobacteria.Micrococcales.Micrococcaceae.Rothia.OTU4297838		0.375163	0	0	-	-	-	-	-	-	-	-	-	-	-	-	-	-	-	-	-	-	-	-	-	-	-	-	-	-	-	-	-		-	-	-	-
	8-Strain	Y	Bacteria	Actinobacteria	Actinobacteria	Micrococcales	Micrococcaceae	Rothia	OTU4314814		Bacteria.Actinobacteria.Actinobacteria.Micrococcales.Micrococcaceae.Rothia.OTU4314814		1.03377	0	0	-	-	-	-	-	-	-	-	-	-	-	-	-	-	-	-	-	-	-	-	-	-	-	-	-	-	-	-	-		-	-	-	-
	8-Strain	-	Bacteria	Actinobacteria	Actinobacteria	Micrococcales	Micrococcaceae	Rothia	Rothia_dentocariosa_ATCC_17931		Bacteria.Actinobacteria.Actinobacteria.Micrococcales.Micrococcaceae.Rothia.Rothia_dentocariosa_ATCC_17931		1.42982	0	0	-	-	-	-	-	-	-	-	-	-	-	-	-	-	-	-	-	-	-	-	-	-	-	-	-	-	-	-	-		1.71646	-	-	-
	8-Strain	Y	Bacteria	Actinobacteria	Actinobacteria	Micrococcales	Micrococcaceae	Rothia	Rothia_dentocariosa_ATCC_17931	OTU4360320	Bacteria.Actinobacteria.Actinobacteria.Micrococcales.Micrococcaceae.Rothia.Rothia_dentocariosa_ATCC_17931.OTU4360320		-	-	-	-	-	-	-	-	-	-	-	-	-	-	-	-	-	-	-	-	-	-	-	-	-	-	-	-	-	-	-	-		-	-	-	-
	8-Strain	Y	Bacteria	Actinobacteria	Actinobacteria	Micrococcales	Micrococcaceae	Rothia	Rothia_dentocariosa_ATCC_17931	OTU4431443	Bacteria.Actinobacteria.Actinobacteria.Micrococcales.Micrococcaceae.Rothia.Rothia_dentocariosa_ATCC_17931.OTU4431443		1.42982	0	0	-	-	-	-	-	-	-	-	-	-	-	-	-	-	-	-	-	-	-	-	-	-	-	-	-	-	-	-	-		1.71646	-	-	-
	8-Strain	-	Bacteria	Actinobacteria	Actinobacteria	Micrococcales	Micrococcaceae	Rothia	Rothia_mucilaginosa_DY_18		Bacteria.Actinobacteria.Actinobacteria.Micrococcales.Micrococcaceae.Rothia.Rothia_mucilaginosa_DY_18		1.54822	0	0	-	-	-	-	-	-	-	-	-	-	-	-	-	-	-	-	-	-	-	-	-	-	-	-	-	-	-	-	-		1.77883	-	-	-
	8-Strain	Y	Bacteria	Actinobacteria	Actinobacteria	Micrococcales	Micrococcaceae	Rothia	Rothia_mucilaginosa_DY_18	OTU1017181	Bacteria.Actinobacteria.Actinobacteria.Micrococcales.Micrococcaceae.Rothia.Rothia_mucilaginosa_DY_18.OTU1017181		1.54822	0	0	-	-	-	-	-	-	-	-	-	-	-	-	-	-	-	-	-	-	-	-	-	-	-	-	-	-	-	-	-		1.77883	-	-	-
	8-Strain	-	Bacteria	Actinobacteria	Actinobacteria	Micrococcales	Micrococcaceae	Rothia	uncultured_bacterium		Bacteria.Actinobacteria.Actinobacteria.Micrococcales.Micrococcaceae.Rothia.uncultured_bacterium		2.70502	0	0	-	-	-	-	-	2.22849	0	0	0.269357	-	-	-	-	-	-	-	-	-	-	-	-	-	-	-	-	-	-	-	-		2.34185	-	-	-
	8-Strain	Y	Bacteria	Actinobacteria	Actinobacteria	Micrococcales	Micrococcaceae	Rothia	uncultured_bacterium	OTU4306178	Bacteria.Actinobacteria.Actinobacteria.Micrococcales.Micrococcaceae.Rothia.uncultured_bacterium.OTU4306178		-	-	-	-	-	-	-	-	-	-	-	-	-	-	-	-	-	-	-	-	-	-	-	-	-	-	-	-	-	-	-	-		-	-	-	-
	8-Strain	Y	Bacteria	Actinobacteria	Actinobacteria	Micrococcales	Micrococcaceae	Rothia	uncultured_bacterium	OTU516648	Bacteria.Actinobacteria.Actinobacteria.Micrococcales.Micrococcaceae.Rothia.uncultured_bacterium.OTU516648		1.45325	0	0	-	-	-	-	-	-	-	-	-	-	-	-	-	-	-	-	-	-	-	-	-	-	-	-	-	-	-	-	-		-	-	-	-
	8-Strain	Y	Bacteria	Actinobacteria	Actinobacteria	Micrococcales	Micrococcaceae	Rothia	uncultured_bacterium	OTU866280	Bacteria.Actinobacteria.Actinobacteria.Micrococcales.Micrococcaceae.Rothia.uncultured_bacterium.OTU866280		2.65324	0	0	-	-	-	-	-	2.22849	0	0	0.269357	-	-	-	-	-	-	-	-	-	-	-	-	-	-	-	-	-	-	-	-		2.34185	-	-	-
	8-Strain	Y	Bacteria	Actinobacteria	Actinobacteria	Micrococcales	Micrococcaceae	Rothia	uncultured_bacterium	OTU886264	Bacteria.Actinobacteria.Actinobacteria.Micrococcales.Micrococcaceae.Rothia.uncultured_bacterium.OTU886264		1.41812	0	0	-	-	-	-	-	-	-	-	-	-	-	-	-	-	-	-	-	-	-	-	-	-	-	-	-	-	-	-	-		-	-	-	-
	8-Strain	Y	Bacteria	Actinobacteria	Actinobacteria	Micrococcales	Micrococcaceae	Rothia	uncultured_bacterium	OTU926526	Bacteria.Actinobacteria.Actinobacteria.Micrococcales.Micrococcaceae.Rothia.uncultured_bacterium.OTU926526		1.18964	0	0	-	-	-	-	-	-	-	-	-	-	-	-	-	-	-	-	-	-	-	-	-	-	-	-	-	-	-	-	-		-	-	-	-
	8-Strain	Y	Bacteria	Actinobacteria	Actinobacteria	Micrococcales	Micrococcaceae	Rothia	uncultured_bacterium	OTU952003	Bacteria.Actinobacteria.Actinobacteria.Micrococcales.Micrococcaceae.Rothia.uncultured_bacterium.OTU952003		-	-	-	-	-	-	-	-	-	-	-	-	-	-	-	-	-	-	-	-	-	-	-	-	-	-	-	-	-	-	-	-		-	-	-	-
	8-Strain	Y	Bacteria	Actinobacteria	Actinobacteria	Micrococcales	Micrococcaceae	Rothia	uncultured_bacterium	OTU976359	Bacteria.Actinobacteria.Actinobacteria.Micrococcales.Micrococcaceae.Rothia.uncultured_bacterium.OTU976359		-	-	-	-	-	-	-	-	-	-	-	-	-	-	-	-	-	-	-	-	-	-	-	-	-	-	-	-	-	-	-	-		-	-	-	-
	8-Strain	Y	Bacteria	Actinobacteria	Actinobacteria	Micrococcales	Micrococcaceae	Rothia	uncultured_bacterium	OTUNew_CleanUp_ReferenceOTU10408	Bacteria.Actinobacteria.Actinobacteria.Micrococcales.Micrococcaceae.Rothia.uncultured_bacterium.OTUNew_CleanUp_ReferenceOTU10408		0.766456	0	0	-	-	-	-	-	-	-	-	-	-	-	-	-	-	-	-	-	-	-	-	-	-	-	-	-	-	-	-	-		-	-	-	-
	8-Strain	Y	Bacteria	Actinobacteria	Actinobacteria	Micrococcales	Micrococcaceae	Rothia	uncultured_bacterium	OTUNew_CleanUp_ReferenceOTU2110	Bacteria.Actinobacteria.Actinobacteria.Micrococcales.Micrococcaceae.Rothia.uncultured_bacterium.OTUNew_CleanUp_ReferenceOTU2110		1.18541	0	0	-	-	-	-	-	-	-	-	-	-	-	-	-	-	-	-	-	-	-	-	-	-	-	-	-	-	-	-	-		-	-	-	-
	8-Strain	Y	Bacteria	Actinobacteria	Actinobacteria	Micrococcales	Micrococcaceae	Rothia	uncultured_bacterium	OTUNew_CleanUp_ReferenceOTU6052	Bacteria.Actinobacteria.Actinobacteria.Micrococcales.Micrococcaceae.Rothia.uncultured_bacterium.OTUNew_CleanUp_ReferenceOTU6052		-	-	-	-	-	-	-	-	-	-	-	-	-	-	-	-	-	-	-	-	-	-	-	-	-	-	-	-	-	-	-	-		-	-	-	-
	5-Family	-	Bacteria	Actinobacteria	Actinobacteria	Micrococcales	Micrococcales_Incertae_Sedis				Bacteria.Actinobacteria.Actinobacteria.Micrococcales.Micrococcales_Incertae_Sedis		-	-	-	-	-	-	-	-	-	-	-	-	-	-	-	-	-	-	-	-	-	-	-	-	-	-	-	-	-	-	-	-		-	-	-	-
	6-Genus	-	Bacteria	Actinobacteria	Actinobacteria	Micrococcales	Micrococcales_Incertae_Sedis	Timonella			Bacteria.Actinobacteria.Actinobacteria.Micrococcales.Micrococcales_Incertae_Sedis.Timonella		-	-	-	-	-	-	-	-	-	-	-	-	-	-	-	-	-	-	-	-	-	-	-	-	-	-	-	-	-	-	-	-		-	-	-	-
	8-Strain	-	Bacteria	Actinobacteria	Actinobacteria	Micrococcales	Micrococcales_Incertae_Sedis	Timonella	uncultured_bacterium		Bacteria.Actinobacteria.Actinobacteria.Micrococcales.Micrococcales_Incertae_Sedis.Timonella.uncultured_bacterium		-	-	-	-	-	-	-	-	-	-	-	-	-	-	-	-	-	-	-	-	-	-	-	-	-	-	-	-	-	-	-	-		-	-	-	-
	8-Strain	Y	Bacteria	Actinobacteria	Actinobacteria	Micrococcales	Micrococcales_Incertae_Sedis	Timonella	uncultured_bacterium	OTU4339987	Bacteria.Actinobacteria.Actinobacteria.Micrococcales.Micrococcales_Incertae_Sedis.Timonella.uncultured_bacterium.OTU4339987		-	-	-	-	-	-	-	-	-	-	-	-	-	-	-	-	-	-	-	-	-	-	-	-	-	-	-	-	-	-	-	-		-	-	-	-
	5-Family	Y	Bacteria	Actinobacteria	Actinobacteria	Micrococcales	OTU534008				Bacteria.Actinobacteria.Actinobacteria.Micrococcales.OTU534008		1.34419	0	0	-	-	-	-	-	-	-	-	-	-	-	-	-	-	-	-	-	-	-	-	-	-	-	-	-	-	-	-	-		-	-	-	-
	5-Family	-	Bacteria	Actinobacteria	Actinobacteria	Micrococcales	Promicromonosporaceae				Bacteria.Actinobacteria.Actinobacteria.Micrococcales.Promicromonosporaceae		1.32539	0	0	-	-	-	-	-	-	-	-	-	-	-	-	-	-	-	-	-	-	-	-	-	-	-	-	-	-	-	-	-		-	-	-	-
	6-Genus	-	Bacteria	Actinobacteria	Actinobacteria	Micrococcales	Promicromonosporaceae	Cellulosimicrobium			Bacteria.Actinobacteria.Actinobacteria.Micrococcales.Promicromonosporaceae.Cellulosimicrobium		1.32539	0	0	-	-	-	-	-	-	-	-	-	-	-	-	-	-	-	-	-	-	-	-	-	-	-	-	-	-	-	-	-		-	-	-	-
	8-Strain	Y	Bacteria	Actinobacteria	Actinobacteria	Micrococcales	Promicromonosporaceae	Cellulosimicrobium	OTU1123395		Bacteria.Actinobacteria.Actinobacteria.Micrococcales.Promicromonosporaceae.Cellulosimicrobium.OTU1123395		1.32539	0	0	-	-	-	-	-	-	-	-	-	-	-	-	-	-	-	-	-	-	-	-	-	-	-	-	-	-	-	-	-		-	-	-	-
	6-Genus	-	Bacteria	Actinobacteria	Actinobacteria	Micrococcales	Promicromonosporaceae	Promicromonospora			Bacteria.Actinobacteria.Actinobacteria.Micrococcales.Promicromonosporaceae.Promicromonospora		-	-	-	-	-	-	-	-	-	-	-	-	-	-	-	-	-	-	-	-	-	-	-	-	-	-	-	-	-	-	-	-		-	-	-	-
	8-Strain	Y	Bacteria	Actinobacteria	Actinobacteria	Micrococcales	Promicromonosporaceae	Promicromonospora	OTU4418348		Bacteria.Actinobacteria.Actinobacteria.Micrococcales.Promicromonosporaceae.Promicromonospora.OTU4418348		-	-	-	-	-	-	-	-	-	-	-	-	-	-	-	-	-	-	-	-	-	-	-	-	-	-	-	-	-	-	-	-		-	-	-	-
	5-Family	-	Bacteria	Actinobacteria	Actinobacteria	Micrococcales	Sanguibacteraceae				Bacteria.Actinobacteria.Actinobacteria.Micrococcales.Sanguibacteraceae		-	-	-	-	-	-	-	-	-	-	-	-	-	-	-	-	-	-	-	-	-	-	-	-	-	-	-	-	-	-	-	-		-	-	-	-
	6-Genus	-	Bacteria	Actinobacteria	Actinobacteria	Micrococcales	Sanguibacteraceae	Sanguibacter			Bacteria.Actinobacteria.Actinobacteria.Micrococcales.Sanguibacteraceae.Sanguibacter		-	-	-	-	-	-	-	-	-	-	-	-	-	-	-	-	-	-	-	-	-	-	-	-	-	-	-	-	-	-	-	-		-	-	-	-
	8-Strain	Y	Bacteria	Actinobacteria	Actinobacteria	Micrococcales	Sanguibacteraceae	Sanguibacter	OTU301982		Bacteria.Actinobacteria.Actinobacteria.Micrococcales.Sanguibacteraceae.Sanguibacter.OTU301982		-	-	-	-	-	-	-	-	-	-	-	-	-	-	-	-	-	-	-	-	-	-	-	-	-	-	-	-	-	-	-	-		-	-	-	-
	8-Strain	-	Bacteria	Actinobacteria	Actinobacteria	Micrococcales	Sanguibacteraceae	Sanguibacter	Sanguibacter_inulinus		Bacteria.Actinobacteria.Actinobacteria.Micrococcales.Sanguibacteraceae.Sanguibacter.Sanguibacter_inulinus		-	-	-	-	-	-	-	-	-	-	-	-	-	-	-	-	-	-	-	-	-	-	-	-	-	-	-	-	-	-	-	-		-	-	-	-
	8-Strain	Y	Bacteria	Actinobacteria	Actinobacteria	Micrococcales	Sanguibacteraceae	Sanguibacter	Sanguibacter_inulinus	OTUNew_CleanUp_ReferenceOTU19732	Bacteria.Actinobacteria.Actinobacteria.Micrococcales.Sanguibacteraceae.Sanguibacter.Sanguibacter_inulinus.OTUNew_CleanUp_ReferenceOTU19732		-	-	-	-	-	-	-	-	-	-	-	-	-	-	-	-	-	-	-	-	-	-	-	-	-	-	-	-	-	-	-	-		-	-	-	-
	8-Strain	-	Bacteria	Actinobacteria	Actinobacteria	Micrococcales	Sanguibacteraceae	Sanguibacter	uncultured_bacterium		Bacteria.Actinobacteria.Actinobacteria.Micrococcales.Sanguibacteraceae.Sanguibacter.uncultured_bacterium		-	-	-	-	-	-	-	-	-	-	-	-	-	-	-	-	-	-	-	-	-	-	-	-	-	-	-	-	-	-	-	-		-	-	-	-
	8-Strain	Y	Bacteria	Actinobacteria	Actinobacteria	Micrococcales	Sanguibacteraceae	Sanguibacter	uncultured_bacterium	OTU519774	Bacteria.Actinobacteria.Actinobacteria.Micrococcales.Sanguibacteraceae.Sanguibacter.uncultured_bacterium.OTU519774		-	-	-	-	-	-	-	-	-	-	-	-	-	-	-	-	-	-	-	-	-	-	-	-	-	-	-	-	-	-	-	-		-	-	-	-
	4-Order	-	Bacteria	Actinobacteria	Actinobacteria	Propionibacteriales					Bacteria.Actinobacteria.Actinobacteria.Propionibacteriales		2.25408	0	0	-	-	-	-	-	-	-	-	-	-	-	-	-	0.476411	0	0	-	-	-	-	-	1.418	0	0	-	-	-	-	-		1.53049	-	-	-
	5-Family	-	Bacteria	Actinobacteria	Actinobacteria	Propionibacteriales	Nocardioidaceae				Bacteria.Actinobacteria.Actinobacteria.Propionibacteriales.Nocardioidaceae		1.87216	0	0	-	-	-	-	-	-	-	-	-	-	-	-	-	-	-	-	-	-	-	-	-	-	-	-	-	-	-	-	-		-	-	-	-
	6-Genus	-	Bacteria	Actinobacteria	Actinobacteria	Propionibacteriales	Nocardioidaceae	Aeromicrobium			Bacteria.Actinobacteria.Actinobacteria.Propionibacteriales.Nocardioidaceae.Aeromicrobium		-	-	-	-	-	-	-	-	-	-	-	-	-	-	-	-	-	-	-	-	-	-	-	-	-	-	-	-	-	-	-	-		-	-	-	-
	8-Strain	Y	Bacteria	Actinobacteria	Actinobacteria	Propionibacteriales	Nocardioidaceae	Aeromicrobium	OTUNew_CleanUp_ReferenceOTU21722		Bacteria.Actinobacteria.Actinobacteria.Propionibacteriales.Nocardioidaceae.Aeromicrobium.OTUNew_CleanUp_ReferenceOTU21722		-	-	-	-	-	-	-	-	-	-	-	-	-	-	-	-	-	-	-	-	-	-	-	-	-	-	-	-	-	-	-	-		-	-	-	-
	6-Genus	-	Bacteria	Actinobacteria	Actinobacteria	Propionibacteriales	Nocardioidaceae	Marmoricola			Bacteria.Actinobacteria.Actinobacteria.Propionibacteriales.Nocardioidaceae.Marmoricola		-	-	-	-	-	-	-	-	-	-	-	-	-	-	-	-	-	-	-	-	-	-	-	-	-	-	-	-	-	-	-	-		-	-	-	-
	8-Strain	-	Bacteria	Actinobacteria	Actinobacteria	Propionibacteriales	Nocardioidaceae	Marmoricola	uncultured_bacterium		Bacteria.Actinobacteria.Actinobacteria.Propionibacteriales.Nocardioidaceae.Marmoricola.uncultured_bacterium		-	-	-	-	-	-	-	-	-	-	-	-	-	-	-	-	-	-	-	-	-	-	-	-	-	-	-	-	-	-	-	-		-	-	-	-
	8-Strain	Y	Bacteria	Actinobacteria	Actinobacteria	Propionibacteriales	Nocardioidaceae	Marmoricola	uncultured_bacterium	OTU1121736	Bacteria.Actinobacteria.Actinobacteria.Propionibacteriales.Nocardioidaceae.Marmoricola.uncultured_bacterium.OTU1121736		-	-	-	-	-	-	-	-	-	-	-	-	-	-	-	-	-	-	-	-	-	-	-	-	-	-	-	-	-	-	-	-		-	-	-	-
	6-Genus	-	Bacteria	Actinobacteria	Actinobacteria	Propionibacteriales	Nocardioidaceae	Nocardioides			Bacteria.Actinobacteria.Actinobacteria.Propionibacteriales.Nocardioidaceae.Nocardioides		1.87216	0	0	-	-	-	-	-	-	-	-	-	-	-	-	-	-	-	-	-	-	-	-	-	-	-	-	-	-	-	-	-		-	-	-	-
	8-Strain	Y	Bacteria	Actinobacteria	Actinobacteria	Propionibacteriales	Nocardioidaceae	Nocardioides	OTU1088254		Bacteria.Actinobacteria.Actinobacteria.Propionibacteriales.Nocardioidaceae.Nocardioides.OTU1088254		-	-	-	-	-	-	-	-	-	-	-	-	-	-	-	-	-	-	-	-	-	-	-	-	-	-	-	-	-	-	-	-		-	-	-	-
	8-Strain	Y	Bacteria	Actinobacteria	Actinobacteria	Propionibacteriales	Nocardioidaceae	Nocardioides	OTUNew_CleanUp_ReferenceOTU201		Bacteria.Actinobacteria.Actinobacteria.Propionibacteriales.Nocardioidaceae.Nocardioides.OTUNew_CleanUp_ReferenceOTU201		-	-	-	-	-	-	-	-	-	-	-	-	-	-	-	-	-	-	-	-	-	-	-	-	-	-	-	-	-	-	-	-		-	-	-	-
	8-Strain	Y	Bacteria	Actinobacteria	Actinobacteria	Propionibacteriales	Nocardioidaceae	Nocardioides	OTUNew_CleanUp_ReferenceOTU202		Bacteria.Actinobacteria.Actinobacteria.Propionibacteriales.Nocardioidaceae.Nocardioides.OTUNew_CleanUp_ReferenceOTU202		1.87216	0	0	-	-	-	-	-	-	-	-	-	-	-	-	-	-	-	-	-	-	-	-	-	-	-	-	-	-	-	-	-		-	-	-	-
	8-Strain	-	Bacteria	Actinobacteria	Actinobacteria	Propionibacteriales	Nocardioidaceae	Nocardioides	uncultured_bacterium		Bacteria.Actinobacteria.Actinobacteria.Propionibacteriales.Nocardioidaceae.Nocardioides.uncultured_bacterium		-	-	-	-	-	-	-	-	-	-	-	-	-	-	-	-	-	-	-	-	-	-	-	-	-	-	-	-	-	-	-	-		-	-	-	-
	8-Strain	Y	Bacteria	Actinobacteria	Actinobacteria	Propionibacteriales	Nocardioidaceae	Nocardioides	uncultured_bacterium	OTU324217	Bacteria.Actinobacteria.Actinobacteria.Propionibacteriales.Nocardioidaceae.Nocardioides.uncultured_bacterium.OTU324217		-	-	-	-	-	-	-	-	-	-	-	-	-	-	-	-	-	-	-	-	-	-	-	-	-	-	-	-	-	-	-	-		-	-	-	-
	8-Strain	Y	Bacteria	Actinobacteria	Actinobacteria	Propionibacteriales	Nocardioidaceae	Nocardioides	uncultured_bacterium	OTU971270	Bacteria.Actinobacteria.Actinobacteria.Propionibacteriales.Nocardioidaceae.Nocardioides.uncultured_bacterium.OTU971270		-	-	-	-	-	-	-	-	-	-	-	-	-	-	-	-	-	-	-	-	-	-	-	-	-	-	-	-	-	-	-	-		-	-	-	-
	8-Strain	Y	Bacteria	Actinobacteria	Actinobacteria	Propionibacteriales	Nocardioidaceae	Nocardioides	uncultured_bacterium	OTUNew_CleanUp_ReferenceOTU2406	Bacteria.Actinobacteria.Actinobacteria.Propionibacteriales.Nocardioidaceae.Nocardioides.uncultured_bacterium.OTUNew_CleanUp_ReferenceOTU2406		-	-	-	-	-	-	-	-	-	-	-	-	-	-	-	-	-	-	-	-	-	-	-	-	-	-	-	-	-	-	-	-		-	-	-	-
	5-Family	-	Bacteria	Actinobacteria	Actinobacteria	Propionibacteriales	Propionibacteriaceae				Bacteria.Actinobacteria.Actinobacteria.Propionibacteriales.Propionibacteriaceae		2.02121	0	0	-	-	-	-	-	-	-	-	-	-	-	-	-	0.476411	0	0	-	-	-	-	-	1.418	0	0	-	-	-	-	-		1.53049	-	-	-
	6-Genus	-	Bacteria	Actinobacteria	Actinobacteria	Propionibacteriales	Propionibacteriaceae	Acidipropionibacterium			Bacteria.Actinobacteria.Actinobacteria.Propionibacteriales.Propionibacteriaceae.Acidipropionibacterium		-	-	-	-	-	-	-	-	-	-	-	-	-	-	-	-	-	-	-	-	-	-	-	-	-	-	-	-	-	-	-	-		-	-	-	-
	8-Strain	-	Bacteria	Actinobacteria	Actinobacteria	Propionibacteriales	Propionibacteriaceae	Acidipropionibacterium	Acidipropionibacterium_acidipropionici		Bacteria.Actinobacteria.Actinobacteria.Propionibacteriales.Propionibacteriaceae.Acidipropionibacterium.Acidipropionibacterium_acidipropionici		-	-	-	-	-	-	-	-	-	-	-	-	-	-	-	-	-	-	-	-	-	-	-	-	-	-	-	-	-	-	-	-		-	-	-	-
	8-Strain	Y	Bacteria	Actinobacteria	Actinobacteria	Propionibacteriales	Propionibacteriaceae	Acidipropionibacterium	Acidipropionibacterium_acidipropionici	OTU49248	Bacteria.Actinobacteria.Actinobacteria.Propionibacteriales.Propionibacteriaceae.Acidipropionibacterium.Acidipropionibacterium_acidipropionici.OTU49248		-	-	-	-	-	-	-	-	-	-	-	-	-	-	-	-	-	-	-	-	-	-	-	-	-	-	-	-	-	-	-	-		-	-	-	-
	8-Strain	Y	Bacteria	Actinobacteria	Actinobacteria	Propionibacteriales	Propionibacteriaceae	Acidipropionibacterium	OTU1132891		Bacteria.Actinobacteria.Actinobacteria.Propionibacteriales.Propionibacteriaceae.Acidipropionibacterium.OTU1132891		-	-	-	-	-	-	-	-	-	-	-	-	-	-	-	-	-	-	-	-	-	-	-	-	-	-	-	-	-	-	-	-		-	-	-	-
	6-Genus	-	Bacteria	Actinobacteria	Actinobacteria	Propionibacteriales	Propionibacteriaceae	Cutibacterium			Bacteria.Actinobacteria.Actinobacteria.Propionibacteriales.Propionibacteriaceae.Cutibacterium		1.69345	0	0	-	-	-	-	-	-	-	-	-	-	-	-	-	0.476411	0	0	-	-	-	-	-	1.418	0	0	-	-	-	-	-		1.53049	-	-	-
	8-Strain	Y	Bacteria	Actinobacteria	Actinobacteria	Propionibacteriales	Propionibacteriaceae	Cutibacterium	OTU1004326		Bacteria.Actinobacteria.Actinobacteria.Propionibacteriales.Propionibacteriaceae.Cutibacterium.OTU1004326		-	-	-	-	-	-	-	-	-	-	-	-	-	-	-	-	0.139721	0	0	-	-	-	-	-	-	-	-	-	-	-	-	-		-	-	-	-
	8-Strain	Y	Bacteria	Actinobacteria	Actinobacteria	Propionibacteriales	Propionibacteriaceae	Cutibacterium	OTU165421		Bacteria.Actinobacteria.Actinobacteria.Propionibacteriales.Propionibacteriaceae.Cutibacterium.OTU165421		0.589887	0	0	-	-	-	-	-	-	-	-	-	-	-	-	-	-	-	-	-	-	-	-	-	-	-	-	-	-	-	-	-		-	-	-	-
	8-Strain	Y	Bacteria	Actinobacteria	Actinobacteria	Propionibacteriales	Propionibacteriaceae	Cutibacterium	OTU370772		Bacteria.Actinobacteria.Actinobacteria.Propionibacteriales.Propionibacteriaceae.Cutibacterium.OTU370772		1.43171	0	0	-	-	-	-	-	-	-	-	-	-	-	-	-	0.300916	0	0	-	-	-	-	-	1.418	0	0	-	-	-	-	-		-	-	-	-
	8-Strain	Y	Bacteria	Actinobacteria	Actinobacteria	Propionibacteriales	Propionibacteriaceae	Cutibacterium	OTU931727		Bacteria.Actinobacteria.Actinobacteria.Propionibacteriales.Propionibacteriaceae.Cutibacterium.OTU931727		1.0191	0	0	-	-	-	-	-	-	-	-	-	-	-	-	-	-	-	-	-	-	-	-	-	-	-	-	-	-	-	-	-		-	-	-	-
	8-Strain	-	Bacteria	Actinobacteria	Actinobacteria	Propionibacteriales	Propionibacteriaceae	Cutibacterium	Propionibacterium_acnes_SK137		Bacteria.Actinobacteria.Actinobacteria.Propionibacteriales.Propionibacteriaceae.Cutibacterium.Propionibacterium_acnes_SK137		1.26618	0	0	-	-	-	-	-	-	-	-	-	-	-	-	-	-	-	-	-	-	-	-	-	-	-	-	-	-	-	-	-		1.53049	-	-	-
	8-Strain	Y	Bacteria	Actinobacteria	Actinobacteria	Propionibacteriales	Propionibacteriaceae	Cutibacterium	Propionibacterium_acnes_SK137	OTU992354	Bacteria.Actinobacteria.Actinobacteria.Propionibacteriales.Propionibacteriaceae.Cutibacterium.Propionibacterium_acnes_SK137.OTU992354		1.26618	0	0	-	-	-	-	-	-	-	-	-	-	-	-	-	-	-	-	-	-	-	-	-	-	-	-	-	-	-	-	-		1.53049	-	-	-
	8-Strain	-	Bacteria	Actinobacteria	Actinobacteria	Propionibacteriales	Propionibacteriaceae	Cutibacterium	uncultured_bacterium		Bacteria.Actinobacteria.Actinobacteria.Propionibacteriales.Propionibacteriaceae.Cutibacterium.uncultured_bacterium		1.06539	0	0	-	-	-	-	-	-	-	-	-	-	-	-	-	-	-	-	-	-	-	-	-	-	-	-	-	-	-	-	-		-	-	-	-
	8-Strain	Y	Bacteria	Actinobacteria	Actinobacteria	Propionibacteriales	Propionibacteriaceae	Cutibacterium	uncultured_bacterium	OTU4322535	Bacteria.Actinobacteria.Actinobacteria.Propionibacteriales.Propionibacteriaceae.Cutibacterium.uncultured_bacterium.OTU4322535		1.06539	0	0	-	-	-	-	-	-	-	-	-	-	-	-	-	-	-	-	-	-	-	-	-	-	-	-	-	-	-	-	-		-	-	-	-
	8-Strain	Y	Bacteria	Actinobacteria	Actinobacteria	Propionibacteriales	Propionibacteriaceae	Cutibacterium	uncultured_bacterium	OTU440481	Bacteria.Actinobacteria.Actinobacteria.Propionibacteriales.Propionibacteriaceae.Cutibacterium.uncultured_bacterium.OTU440481		-	-	-	-	-	-	-	-	-	-	-	-	-	-	-	-	-	-	-	-	-	-	-	-	-	-	-	-	-	-	-	-		-	-	-	-
	8-Strain	Y	Bacteria	Actinobacteria	Actinobacteria	Propionibacteriales	Propionibacteriaceae	Cutibacterium	uncultured_bacterium	OTUNew_CleanUp_ReferenceOTU28202	Bacteria.Actinobacteria.Actinobacteria.Propionibacteriales.Propionibacteriaceae.Cutibacterium.uncultured_bacterium.OTUNew_CleanUp_ReferenceOTU28202		-	-	-	-	-	-	-	-	-	-	-	-	-	-	-	-	-	-	-	-	-	-	-	-	-	-	-	-	-	-	-	-		-	-	-	-
	6-Genus	-	Bacteria	Actinobacteria	Actinobacteria	Propionibacteriales	Propionibacteriaceae	Luteococcus			Bacteria.Actinobacteria.Actinobacteria.Propionibacteriales.Propionibacteriaceae.Luteococcus		-	-	-	-	-	-	-	-	-	-	-	-	-	-	-	-	-	-	-	-	-	-	-	-	-	-	-	-	-	-	-	-		-	-	-	-
	8-Strain	Y	Bacteria	Actinobacteria	Actinobacteria	Propionibacteriales	Propionibacteriaceae	Luteococcus	OTUNew_CleanUp_ReferenceOTU10682		Bacteria.Actinobacteria.Actinobacteria.Propionibacteriales.Propionibacteriaceae.Luteococcus.OTUNew_CleanUp_ReferenceOTU10682		-	-	-	-	-	-	-	-	-	-	-	-	-	-	-	-	-	-	-	-	-	-	-	-	-	-	-	-	-	-	-	-		-	-	-	-
	8-Strain	-	Bacteria	Actinobacteria	Actinobacteria	Propionibacteriales	Propionibacteriaceae	Luteococcus	uncultured_bacterium		Bacteria.Actinobacteria.Actinobacteria.Propionibacteriales.Propionibacteriaceae.Luteococcus.uncultured_bacterium		-	-	-	-	-	-	-	-	-	-	-	-	-	-	-	-	-	-	-	-	-	-	-	-	-	-	-	-	-	-	-	-		-	-	-	-
	8-Strain	Y	Bacteria	Actinobacteria	Actinobacteria	Propionibacteriales	Propionibacteriaceae	Luteococcus	uncultured_bacterium	OTUNew_CleanUp_ReferenceOTU4242	Bacteria.Actinobacteria.Actinobacteria.Propionibacteriales.Propionibacteriaceae.Luteococcus.uncultured_bacterium.OTUNew_CleanUp_ReferenceOTU4242		-	-	-	-	-	-	-	-	-	-	-	-	-	-	-	-	-	-	-	-	-	-	-	-	-	-	-	-	-	-	-	-		-	-	-	-
	6-Genus	-	Bacteria	Actinobacteria	Actinobacteria	Propionibacteriales	Propionibacteriaceae	Marinilutecoccus			Bacteria.Actinobacteria.Actinobacteria.Propionibacteriales.Propionibacteriaceae.Marinilutecoccus		-	-	-	-	-	-	-	-	-	-	-	-	-	-	-	-	-	-	-	-	-	-	-	-	-	-	-	-	-	-	-	-		-	-	-	-
	8-Strain	Y	Bacteria	Actinobacteria	Actinobacteria	Propionibacteriales	Propionibacteriaceae	Marinilutecoccus	OTU519295		Bacteria.Actinobacteria.Actinobacteria.Propionibacteriales.Propionibacteriaceae.Marinilutecoccus.OTU519295		-	-	-	-	-	-	-	-	-	-	-	-	-	-	-	-	-	-	-	-	-	-	-	-	-	-	-	-	-	-	-	-		-	-	-	-
	6-Genus	Y	Bacteria	Actinobacteria	Actinobacteria	Propionibacteriales	Propionibacteriaceae	OTU525209			Bacteria.Actinobacteria.Actinobacteria.Propionibacteriales.Propionibacteriaceae.OTU525209		-	-	-	-	-	-	-	-	-	-	-	-	-	-	-	-	-	-	-	-	-	-	-	-	-	-	-	-	-	-	-	-		-	-	-	-
	6-Genus	Y	Bacteria	Actinobacteria	Actinobacteria	Propionibacteriales	Propionibacteriaceae	OTU529650			Bacteria.Actinobacteria.Actinobacteria.Propionibacteriales.Propionibacteriaceae.OTU529650		-	-	-	-	-	-	-	-	-	-	-	-	-	-	-	-	-	-	-	-	-	-	-	-	-	-	-	-	-	-	-	-		-	-	-	-
	6-Genus	-	Bacteria	Actinobacteria	Actinobacteria	Propionibacteriales	Propionibacteriaceae	Propionibacterium			Bacteria.Actinobacteria.Actinobacteria.Propionibacteriales.Propionibacteriaceae.Propionibacterium		1.31153	0	0	-	-	-	-	-	-	-	-	-	-	-	-	-	-	-	-	-	-	-	-	-	-	-	-	-	-	-	-	-		-	-	-	-
	8-Strain	Y	Bacteria	Actinobacteria	Actinobacteria	Propionibacteriales	Propionibacteriaceae	Propionibacterium	OTU4317238		Bacteria.Actinobacteria.Actinobacteria.Propionibacteriales.Propionibacteriaceae.Propionibacterium.OTU4317238		1.31153	0	0	-	-	-	-	-	-	-	-	-	-	-	-	-	-	-	-	-	-	-	-	-	-	-	-	-	-	-	-	-		-	-	-	-
	8-Strain	Y	Bacteria	Actinobacteria	Actinobacteria	Propionibacteriales	Propionibacteriaceae	Propionibacterium	OTU683124		Bacteria.Actinobacteria.Actinobacteria.Propionibacteriales.Propionibacteriaceae.Propionibacterium.OTU683124		-	-	-	-	-	-	-	-	-	-	-	-	-	-	-	-	-	-	-	-	-	-	-	-	-	-	-	-	-	-	-	-		-	-	-	-
	8-Strain	Y	Bacteria	Actinobacteria	Actinobacteria	Propionibacteriales	Propionibacteriaceae	Propionibacterium	OTUNew_CleanUp_ReferenceOTU7538		Bacteria.Actinobacteria.Actinobacteria.Propionibacteriales.Propionibacteriaceae.Propionibacterium.OTUNew_CleanUp_ReferenceOTU7538		-	-	-	-	-	-	-	-	-	-	-	-	-	-	-	-	-	-	-	-	-	-	-	-	-	-	-	-	-	-	-	-		-	-	-	-
	6-Genus	-	Bacteria	Actinobacteria	Actinobacteria	Propionibacteriales	Propionibacteriaceae	Propioniciclava			Bacteria.Actinobacteria.Actinobacteria.Propionibacteriales.Propionibacteriaceae.Propioniciclava		0.550359	0	0	-	-	-	-	-	-	-	-	-	-	-	-	-	-	-	-	-	-	-	-	-	-	-	-	-	-	-	-	-		-	-	-	-
	8-Strain	Y	Bacteria	Actinobacteria	Actinobacteria	Propionibacteriales	Propionibacteriaceae	Propioniciclava	OTUNew_CleanUp_ReferenceOTU823		Bacteria.Actinobacteria.Actinobacteria.Propionibacteriales.Propionibacteriaceae.Propioniciclava.OTUNew_CleanUp_ReferenceOTU823		-	-	-	-	-	-	-	-	-	-	-	-	-	-	-	-	-	-	-	-	-	-	-	-	-	-	-	-	-	-	-	-		-	-	-	-
	8-Strain	-	Bacteria	Actinobacteria	Actinobacteria	Propionibacteriales	Propionibacteriaceae	Propioniciclava	uncultured_bacterium		Bacteria.Actinobacteria.Actinobacteria.Propionibacteriales.Propionibacteriaceae.Propioniciclava.uncultured_bacterium		0.550359	0	0	-	-	-	-	-	-	-	-	-	-	-	-	-	-	-	-	-	-	-	-	-	-	-	-	-	-	-	-	-		-	-	-	-
	8-Strain	Y	Bacteria	Actinobacteria	Actinobacteria	Propionibacteriales	Propionibacteriaceae	Propioniciclava	uncultured_bacterium	OTU4406816	Bacteria.Actinobacteria.Actinobacteria.Propionibacteriales.Propionibacteriaceae.Propioniciclava.uncultured_bacterium.OTU4406816		0.550359	0	0	-	-	-	-	-	-	-	-	-	-	-	-	-	-	-	-	-	-	-	-	-	-	-	-	-	-	-	-	-		-	-	-	-
	8-Strain	Y	Bacteria	Actinobacteria	Actinobacteria	Propionibacteriales	Propionibacteriaceae	Propioniciclava	uncultured_bacterium	OTU576220	Bacteria.Actinobacteria.Actinobacteria.Propionibacteriales.Propionibacteriaceae.Propioniciclava.uncultured_bacterium.OTU576220		-	-	-	-	-	-	-	-	-	-	-	-	-	-	-	-	-	-	-	-	-	-	-	-	-	-	-	-	-	-	-	-		-	-	-	-
	8-Strain	Y	Bacteria	Actinobacteria	Actinobacteria	Propionibacteriales	Propionibacteriaceae	Propioniciclava	uncultured_bacterium	OTUNew_CleanUp_ReferenceOTU10055	Bacteria.Actinobacteria.Actinobacteria.Propionibacteriales.Propionibacteriaceae.Propioniciclava.uncultured_bacterium.OTUNew_CleanUp_ReferenceOTU10055		-	-	-	-	-	-	-	-	-	-	-	-	-	-	-	-	-	-	-	-	-	-	-	-	-	-	-	-	-	-	-	-		-	-	-	-
	8-Strain	Y	Bacteria	Actinobacteria	Actinobacteria	Propionibacteriales	Propionibacteriaceae	Propioniciclava	uncultured_bacterium	OTUNew_CleanUp_ReferenceOTU6855	Bacteria.Actinobacteria.Actinobacteria.Propionibacteriales.Propionibacteriaceae.Propioniciclava.uncultured_bacterium.OTUNew_CleanUp_ReferenceOTU6855		-	-	-	-	-	-	-	-	-	-	-	-	-	-	-	-	-	-	-	-	-	-	-	-	-	-	-	-	-	-	-	-		-	-	-	-
	6-Genus	-	Bacteria	Actinobacteria	Actinobacteria	Propionibacteriales	Propionibacteriaceae	Pseudopropionibacterium			Bacteria.Actinobacteria.Actinobacteria.Propionibacteriales.Propionibacteriaceae.Pseudopropionibacterium		1.44785	0	0	-	-	-	-	-	-	-	-	-	-	-	-	-	-	-	-	-	-	-	-	-	-	-	-	-	-	-	-	-		-	-	-	-
	8-Strain	-	Bacteria	Actinobacteria	Actinobacteria	Propionibacteriales	Propionibacteriaceae	Pseudopropionibacterium	uncultured_bacterium		Bacteria.Actinobacteria.Actinobacteria.Propionibacteriales.Propionibacteriaceae.Pseudopropionibacterium.uncultured_bacterium		1.44785	0	0	-	-	-	-	-	-	-	-	-	-	-	-	-	-	-	-	-	-	-	-	-	-	-	-	-	-	-	-	-		-	-	-	-
	8-Strain	Y	Bacteria	Actinobacteria	Actinobacteria	Propionibacteriales	Propionibacteriaceae	Pseudopropionibacterium	uncultured_bacterium	OTU4299527	Bacteria.Actinobacteria.Actinobacteria.Propionibacteriales.Propionibacteriaceae.Pseudopropionibacterium.uncultured_bacterium.OTU4299527		0.44945	0	0	-	-	-	-	-	-	-	-	-	-	-	-	-	-	-	-	-	-	-	-	-	-	-	-	-	-	-	-	-		-	-	-	-
	8-Strain	Y	Bacteria	Actinobacteria	Actinobacteria	Propionibacteriales	Propionibacteriaceae	Pseudopropionibacterium	uncultured_bacterium	OTU4314014	Bacteria.Actinobacteria.Actinobacteria.Propionibacteriales.Propionibacteriaceae.Pseudopropionibacterium.uncultured_bacterium.OTU4314014		1.12204	0	0	-	-	-	-	-	-	-	-	-	-	-	-	-	-	-	-	-	-	-	-	-	-	-	-	-	-	-	-	-		-	-	-	-
	8-Strain	Y	Bacteria	Actinobacteria	Actinobacteria	Propionibacteriales	Propionibacteriaceae	Pseudopropionibacterium	uncultured_bacterium	OTU4317175	Bacteria.Actinobacteria.Actinobacteria.Propionibacteriales.Propionibacteriaceae.Pseudopropionibacterium.uncultured_bacterium.OTU4317175		-	-	-	-	-	-	-	-	-	-	-	-	-	-	-	-	-	-	-	-	-	-	-	-	-	-	-	-	-	-	-	-		-	-	-	-
	8-Strain	Y	Bacteria	Actinobacteria	Actinobacteria	Propionibacteriales	Propionibacteriaceae	Pseudopropionibacterium	uncultured_bacterium	OTU542124	Bacteria.Actinobacteria.Actinobacteria.Propionibacteriales.Propionibacteriaceae.Pseudopropionibacterium.uncultured_bacterium.OTU542124		1.07864	0	0	-	-	-	-	-	-	-	-	-	-	-	-	-	-	-	-	-	-	-	-	-	-	-	-	-	-	-	-	-		-	-	-	-
	8-Strain	Y	Bacteria	Actinobacteria	Actinobacteria	Propionibacteriales	Propionibacteriaceae	Pseudopropionibacterium	uncultured_bacterium	OTUNew_CleanUp_ReferenceOTU6108	Bacteria.Actinobacteria.Actinobacteria.Propionibacteriales.Propionibacteriaceae.Pseudopropionibacterium.uncultured_bacterium.OTUNew_CleanUp_ReferenceOTU6108		-	-	-	-	-	-	-	-	-	-	-	-	-	-	-	-	-	-	-	-	-	-	-	-	-	-	-	-	-	-	-	-		-	-	-	-
	6-Genus	-	Bacteria	Actinobacteria	Actinobacteria	Propionibacteriales	Propionibacteriaceae	Tessaracoccus			Bacteria.Actinobacteria.Actinobacteria.Propionibacteriales.Propionibacteriaceae.Tessaracoccus		0.550359	0	0	-	-	-	-	-	-	-	-	-	-	-	-	-	-	-	-	-	-	-	-	-	-	-	-	-	-	-	-	-		-	-	-	-
	8-Strain	-	Bacteria	Actinobacteria	Actinobacteria	Propionibacteriales	Propionibacteriaceae	Tessaracoccus	uncultured_bacterium		Bacteria.Actinobacteria.Actinobacteria.Propionibacteriales.Propionibacteriaceae.Tessaracoccus.uncultured_bacterium		0.550359	0	0	-	-	-	-	-	-	-	-	-	-	-	-	-	-	-	-	-	-	-	-	-	-	-	-	-	-	-	-	-		-	-	-	-
	8-Strain	Y	Bacteria	Actinobacteria	Actinobacteria	Propionibacteriales	Propionibacteriaceae	Tessaracoccus	uncultured_bacterium	OTU526486	Bacteria.Actinobacteria.Actinobacteria.Propionibacteriales.Propionibacteriaceae.Tessaracoccus.uncultured_bacterium.OTU526486		0.550359	0	0	-	-	-	-	-	-	-	-	-	-	-	-	-	-	-	-	-	-	-	-	-	-	-	-	-	-	-	-	-		-	-	-	-
	4-Order	-	Bacteria	Actinobacteria	Actinobacteria	Pseudonocardiales					Bacteria.Actinobacteria.Actinobacteria.Pseudonocardiales		0.946696	0	0	-	-	-	-	-	-	-	-	-	-	-	-	-	0.391315	0	0	-	-	-	-	-	0.412169	0	0	-	-	-	-	-		-	-	-	-
	5-Family	-	Bacteria	Actinobacteria	Actinobacteria	Pseudonocardiales	Pseudonocardiaceae				Bacteria.Actinobacteria.Actinobacteria.Pseudonocardiales.Pseudonocardiaceae		0.946696	0	0	-	-	-	-	-	-	-	-	-	-	-	-	-	0.391315	0	0	-	-	-	-	-	0.412169	0	0	-	-	-	-	-		-	-	-	-
	6-Genus	-	Bacteria	Actinobacteria	Actinobacteria	Pseudonocardiales	Pseudonocardiaceae	Actinomycetospora			Bacteria.Actinobacteria.Actinobacteria.Pseudonocardiales.Pseudonocardiaceae.Actinomycetospora		-	-	-	-	-	-	-	-	-	-	-	-	-	-	-	-	-	-	-	-	-	-	-	-	-	-	-	-	-	-	-	-		-	-	-	-
	8-Strain	Y	Bacteria	Actinobacteria	Actinobacteria	Pseudonocardiales	Pseudonocardiaceae	Actinomycetospora	OTU1026431		Bacteria.Actinobacteria.Actinobacteria.Pseudonocardiales.Pseudonocardiaceae.Actinomycetospora.OTU1026431		-	-	-	-	-	-	-	-	-	-	-	-	-	-	-	-	-	-	-	-	-	-	-	-	-	-	-	-	-	-	-	-		-	-	-	-
	6-Genus	-	Bacteria	Actinobacteria	Actinobacteria	Pseudonocardiales	Pseudonocardiaceae	Crossiella			Bacteria.Actinobacteria.Actinobacteria.Pseudonocardiales.Pseudonocardiaceae.Crossiella		-	-	-	-	-	-	-	-	-	-	-	-	-	-	-	-	-	-	-	-	-	-	-	-	-	-	-	-	-	-	-	-		-	-	-	-
	8-Strain	-	Bacteria	Actinobacteria	Actinobacteria	Pseudonocardiales	Pseudonocardiaceae	Crossiella	uncultured_bacterium		Bacteria.Actinobacteria.Actinobacteria.Pseudonocardiales.Pseudonocardiaceae.Crossiella.uncultured_bacterium		-	-	-	-	-	-	-	-	-	-	-	-	-	-	-	-	-	-	-	-	-	-	-	-	-	-	-	-	-	-	-	-		-	-	-	-
	8-Strain	Y	Bacteria	Actinobacteria	Actinobacteria	Pseudonocardiales	Pseudonocardiaceae	Crossiella	uncultured_bacterium	OTU327290	Bacteria.Actinobacteria.Actinobacteria.Pseudonocardiales.Pseudonocardiaceae.Crossiella.uncultured_bacterium.OTU327290		-	-	-	-	-	-	-	-	-	-	-	-	-	-	-	-	-	-	-	-	-	-	-	-	-	-	-	-	-	-	-	-		-	-	-	-
	6-Genus	-	Bacteria	Actinobacteria	Actinobacteria	Pseudonocardiales	Pseudonocardiaceae	Pseudonocardia			Bacteria.Actinobacteria.Actinobacteria.Pseudonocardiales.Pseudonocardiaceae.Pseudonocardia		0.946696	0	0	-	-	-	-	-	-	-	-	-	-	-	-	-	-	-	-	-	-	-	-	-	-	-	-	-	-	-	-	-		-	-	-	-
	8-Strain	Y	Bacteria	Actinobacteria	Actinobacteria	Pseudonocardiales	Pseudonocardiaceae	Pseudonocardia	OTU12919		Bacteria.Actinobacteria.Actinobacteria.Pseudonocardiales.Pseudonocardiaceae.Pseudonocardia.OTU12919		-	-	-	-	-	-	-	-	-	-	-	-	-	-	-	-	-	-	-	-	-	-	-	-	-	-	-	-	-	-	-	-		-	-	-	-
	8-Strain	Y	Bacteria	Actinobacteria	Actinobacteria	Pseudonocardiales	Pseudonocardiaceae	Pseudonocardia	OTU175954		Bacteria.Actinobacteria.Actinobacteria.Pseudonocardiales.Pseudonocardiaceae.Pseudonocardia.OTU175954		-	-	-	-	-	-	-	-	-	-	-	-	-	-	-	-	-	-	-	-	-	-	-	-	-	-	-	-	-	-	-	-		-	-	-	-
	8-Strain	Y	Bacteria	Actinobacteria	Actinobacteria	Pseudonocardiales	Pseudonocardiaceae	Pseudonocardia	OTU509487		Bacteria.Actinobacteria.Actinobacteria.Pseudonocardiales.Pseudonocardiaceae.Pseudonocardia.OTU509487		0.946696	0	0	-	-	-	-	-	-	-	-	-	-	-	-	-	-	-	-	-	-	-	-	-	-	-	-	-	-	-	-	-		-	-	-	-
	8-Strain	Y	Bacteria	Actinobacteria	Actinobacteria	Pseudonocardiales	Pseudonocardiaceae	Pseudonocardia	OTUNew_CleanUp_ReferenceOTU21723		Bacteria.Actinobacteria.Actinobacteria.Pseudonocardiales.Pseudonocardiaceae.Pseudonocardia.OTUNew_CleanUp_ReferenceOTU21723		-	-	-	-	-	-	-	-	-	-	-	-	-	-	-	-	-	-	-	-	-	-	-	-	-	-	-	-	-	-	-	-		-	-	-	-
	6-Genus	-	Bacteria	Actinobacteria	Actinobacteria	Pseudonocardiales	Pseudonocardiaceae	Saccharomonospora			Bacteria.Actinobacteria.Actinobacteria.Pseudonocardiales.Pseudonocardiaceae.Saccharomonospora		0.589887	0	0	-	-	-	-	-	-	-	-	-	-	-	-	-	-	-	-	-	-	-	-	-	-	-	-	-	-	-	-	-		-	-	-	-
	8-Strain	Y	Bacteria	Actinobacteria	Actinobacteria	Pseudonocardiales	Pseudonocardiaceae	Saccharomonospora	OTU812850		Bacteria.Actinobacteria.Actinobacteria.Pseudonocardiales.Pseudonocardiaceae.Saccharomonospora.OTU812850		-	-	-	-	-	-	-	-	-	-	-	-	-	-	-	-	-	-	-	-	-	-	-	-	-	-	-	-	-	-	-	-		-	-	-	-
	8-Strain	Y	Bacteria	Actinobacteria	Actinobacteria	Pseudonocardiales	Pseudonocardiaceae	Saccharomonospora	OTUNew_CleanUp_ReferenceOTU11557		Bacteria.Actinobacteria.Actinobacteria.Pseudonocardiales.Pseudonocardiaceae.Saccharomonospora.OTUNew_CleanUp_ReferenceOTU11557		-	-	-	-	-	-	-	-	-	-	-	-	-	-	-	-	-	-	-	-	-	-	-	-	-	-	-	-	-	-	-	-		-	-	-	-
	8-Strain	Y	Bacteria	Actinobacteria	Actinobacteria	Pseudonocardiales	Pseudonocardiaceae	Saccharomonospora	OTUNew_CleanUp_ReferenceOTU1589		Bacteria.Actinobacteria.Actinobacteria.Pseudonocardiales.Pseudonocardiaceae.Saccharomonospora.OTUNew_CleanUp_ReferenceOTU1589		-	-	-	-	-	-	-	-	-	-	-	-	-	-	-	-	-	-	-	-	-	-	-	-	-	-	-	-	-	-	-	-		-	-	-	-
	8-Strain	Y	Bacteria	Actinobacteria	Actinobacteria	Pseudonocardiales	Pseudonocardiaceae	Saccharomonospora	OTUNew_CleanUp_ReferenceOTU1882		Bacteria.Actinobacteria.Actinobacteria.Pseudonocardiales.Pseudonocardiaceae.Saccharomonospora.OTUNew_CleanUp_ReferenceOTU1882		-	-	-	-	-	-	-	-	-	-	-	-	-	-	-	-	-	-	-	-	-	-	-	-	-	-	-	-	-	-	-	-		-	-	-	-
	8-Strain	Y	Bacteria	Actinobacteria	Actinobacteria	Pseudonocardiales	Pseudonocardiaceae	Saccharomonospora	OTUNew_CleanUp_ReferenceOTU468		Bacteria.Actinobacteria.Actinobacteria.Pseudonocardiales.Pseudonocardiaceae.Saccharomonospora.OTUNew_CleanUp_ReferenceOTU468		0.589887	0	0	-	-	-	-	-	-	-	-	-	-	-	-	-	-	-	-	-	-	-	-	-	-	-	-	-	-	-	-	-		-	-	-	-
	8-Strain	Y	Bacteria	Actinobacteria	Actinobacteria	Pseudonocardiales	Pseudonocardiaceae	Saccharomonospora	OTUNew_ReferenceOTU8		Bacteria.Actinobacteria.Actinobacteria.Pseudonocardiales.Pseudonocardiaceae.Saccharomonospora.OTUNew_ReferenceOTU8		-	-	-	-	-	-	-	-	-	-	-	-	-	-	-	-	-	-	-	-	-	-	-	-	-	-	-	-	-	-	-	-		-	-	-	-
	8-Strain	-	Bacteria	Actinobacteria	Actinobacteria	Pseudonocardiales	Pseudonocardiaceae	Saccharomonospora	Saccharomonospora_glauca_K62		Bacteria.Actinobacteria.Actinobacteria.Pseudonocardiales.Pseudonocardiaceae.Saccharomonospora.Saccharomonospora_glauca_K62		-	-	-	-	-	-	-	-	-	-	-	-	-	-	-	-	-	-	-	-	-	-	-	-	-	-	-	-	-	-	-	-		-	-	-	-
	8-Strain	Y	Bacteria	Actinobacteria	Actinobacteria	Pseudonocardiales	Pseudonocardiaceae	Saccharomonospora	Saccharomonospora_glauca_K62	OTUNew_ReferenceOTU140	Bacteria.Actinobacteria.Actinobacteria.Pseudonocardiales.Pseudonocardiaceae.Saccharomonospora.Saccharomonospora_glauca_K62.OTUNew_ReferenceOTU140		-	-	-	-	-	-	-	-	-	-	-	-	-	-	-	-	-	-	-	-	-	-	-	-	-	-	-	-	-	-	-	-		-	-	-	-
	6-Genus	-	Bacteria	Actinobacteria	Actinobacteria	Pseudonocardiales	Pseudonocardiaceae	Saccharopolyspora			Bacteria.Actinobacteria.Actinobacteria.Pseudonocardiales.Pseudonocardiaceae.Saccharopolyspora		-	-	-	-	-	-	-	-	-	-	-	-	-	-	-	-	-	-	-	-	-	-	-	-	0.412169	0	0	-	-	-	-	-		-	-	-	-
	6-Genus	-	Bacteria	Actinobacteria	Actinobacteria	Pseudonocardiales	Pseudonocardiaceae	Saccharopolyspora_rectivirgula			Bacteria.Actinobacteria.Actinobacteria.Pseudonocardiales.Pseudonocardiaceae.Saccharopolyspora_rectivirgula		-	-	-	-	-	-	-	-	-	-	-	-	-	-	-	-	0.207404	0	0	-	-	-	-	-	-	-	-	-	-	-	-	-		-	-	-	-
	8-Strain	Y	Bacteria	Actinobacteria	Actinobacteria	Pseudonocardiales	Pseudonocardiaceae	Saccharopolyspora_rectivirgula	OTUNew_CleanUp_ReferenceOTU16005		Bacteria.Actinobacteria.Actinobacteria.Pseudonocardiales.Pseudonocardiaceae.Saccharopolyspora_rectivirgula.OTUNew_CleanUp_ReferenceOTU16005		-	-	-	-	-	-	-	-	-	-	-	-	-	-	-	-	0.207404	0	0	-	-	-	-	-	-	-	-	-	-	-	-	-		-	-	-	-
	8-Strain	Y	Bacteria	Actinobacteria	Actinobacteria	Pseudonocardiales	Pseudonocardiaceae	Saccharopolyspora	OTU1127215		Bacteria.Actinobacteria.Actinobacteria.Pseudonocardiales.Pseudonocardiaceae.Saccharopolyspora.OTU1127215		-	-	-	-	-	-	-	-	-	-	-	-	-	-	-	-	-	-	-	-	-	-	-	-	0.412169	0	0	-	-	-	-	-		-	-	-	-
	8-Strain	Y	Bacteria	Actinobacteria	Actinobacteria	Pseudonocardiales	Pseudonocardiaceae	Saccharopolyspora	OTU637649		Bacteria.Actinobacteria.Actinobacteria.Pseudonocardiales.Pseudonocardiaceae.Saccharopolyspora.OTU637649		-	-	-	-	-	-	-	-	-	-	-	-	-	-	-	-	-	-	-	-	-	-	-	-	-	-	-	-	-	-	-	-		-	-	-	-
	8-Strain	Y	Bacteria	Actinobacteria	Actinobacteria	Pseudonocardiales	Pseudonocardiaceae	Saccharopolyspora	OTU922362		Bacteria.Actinobacteria.Actinobacteria.Pseudonocardiales.Pseudonocardiaceae.Saccharopolyspora.OTU922362		-	-	-	-	-	-	-	-	-	-	-	-	-	-	-	-	-	-	-	-	-	-	-	-	-	-	-	-	-	-	-	-		-	-	-	-
	8-Strain	Y	Bacteria	Actinobacteria	Actinobacteria	Pseudonocardiales	Pseudonocardiaceae	Saccharopolyspora	OTUNew_CleanUp_ReferenceOTU154		Bacteria.Actinobacteria.Actinobacteria.Pseudonocardiales.Pseudonocardiaceae.Saccharopolyspora.OTUNew_CleanUp_ReferenceOTU154		-	-	-	-	-	-	-	-	-	-	-	-	-	-	-	-	-	-	-	-	-	-	-	-	-	-	-	-	-	-	-	-		-	-	-	-
	8-Strain	Y	Bacteria	Actinobacteria	Actinobacteria	Pseudonocardiales	Pseudonocardiaceae	Saccharopolyspora	OTUNew_CleanUp_ReferenceOTU20795		Bacteria.Actinobacteria.Actinobacteria.Pseudonocardiales.Pseudonocardiaceae.Saccharopolyspora.OTUNew_CleanUp_ReferenceOTU20795		-	-	-	-	-	-	-	-	-	-	-	-	-	-	-	-	-	-	-	-	-	-	-	-	-	-	-	-	-	-	-	-		-	-	-	-
	8-Strain	-	Bacteria	Actinobacteria	Actinobacteria	Pseudonocardiales	Pseudonocardiaceae	Saccharopolyspora	Saccharopolyspora_rectivirgula		Bacteria.Actinobacteria.Actinobacteria.Pseudonocardiales.Pseudonocardiaceae.Saccharopolyspora.Saccharopolyspora_rectivirgula		-	-	-	-	-	-	-	-	-	-	-	-	-	-	-	-	-	-	-	-	-	-	-	-	-	-	-	-	-	-	-	-		-	-	-	-
	8-Strain	Y	Bacteria	Actinobacteria	Actinobacteria	Pseudonocardiales	Pseudonocardiaceae	Saccharopolyspora	Saccharopolyspora_rectivirgula	OTU1133016	Bacteria.Actinobacteria.Actinobacteria.Pseudonocardiales.Pseudonocardiaceae.Saccharopolyspora.Saccharopolyspora_rectivirgula.OTU1133016		-	-	-	-	-	-	-	-	-	-	-	-	-	-	-	-	-	-	-	-	-	-	-	-	-	-	-	-	-	-	-	-		-	-	-	-
	4-Order	-	Bacteria	Actinobacteria	Actinobacteria	Streptomycetales					Bacteria.Actinobacteria.Actinobacteria.Streptomycetales		-	-	-	-	-	-	-	-	-	-	-	-	-	-	-	-	0.331866	0	0	-	-	-	-	-	0.775618	0	0	-	-	-	-	-		-	-	-	-
	5-Family	-	Bacteria	Actinobacteria	Actinobacteria	Streptomycetales	Streptomycetaceae				Bacteria.Actinobacteria.Actinobacteria.Streptomycetales.Streptomycetaceae		-	-	-	-	-	-	-	-	-	-	-	-	-	-	-	-	0.331866	0	0	-	-	-	-	-	0.775618	0	0	-	-	-	-	-		-	-	-	-
	6-Genus	-	Bacteria	Actinobacteria	Actinobacteria	Streptomycetales	Streptomycetaceae	Streptomyces			Bacteria.Actinobacteria.Actinobacteria.Streptomycetales.Streptomycetaceae.Streptomyces		-	-	-	-	-	-	-	-	-	-	-	-	-	-	-	-	0.331866	0	0	-	-	-	-	-	0.775618	0	0	-	-	-	-	-		-	-	-	-
	8-Strain	Y	Bacteria	Actinobacteria	Actinobacteria	Streptomycetales	Streptomycetaceae	Streptomyces	OTU137956		Bacteria.Actinobacteria.Actinobacteria.Streptomycetales.Streptomycetaceae.Streptomyces.OTU137956		-	-	-	-	-	-	-	-	-	-	-	-	-	-	-	-	-	-	-	-	-	-	-	-	-	-	-	-	-	-	-	-		-	-	-	-
	8-Strain	Y	Bacteria	Actinobacteria	Actinobacteria	Streptomycetales	Streptomycetaceae	Streptomyces	OTU4440570		Bacteria.Actinobacteria.Actinobacteria.Streptomycetales.Streptomycetaceae.Streptomyces.OTU4440570		-	-	-	-	-	-	-	-	-	-	-	-	-	-	-	-	-	-	-	-	-	-	-	-	-	-	-	-	-	-	-	-		-	-	-	-
	8-Strain	Y	Bacteria	Actinobacteria	Actinobacteria	Streptomycetales	Streptomycetaceae	Streptomyces	OTU533101		Bacteria.Actinobacteria.Actinobacteria.Streptomycetales.Streptomycetaceae.Streptomyces.OTU533101		-	-	-	-	-	-	-	-	-	-	-	-	-	-	-	-	-	-	-	-	-	-	-	-	-	-	-	-	-	-	-	-		-	-	-	-
	8-Strain	Y	Bacteria	Actinobacteria	Actinobacteria	Streptomycetales	Streptomycetaceae	Streptomyces	OTU767680		Bacteria.Actinobacteria.Actinobacteria.Streptomycetales.Streptomycetaceae.Streptomyces.OTU767680		-	-	-	-	-	-	-	-	-	-	-	-	-	-	-	-	-	-	-	-	-	-	-	-	0.412169	0	0	-	-	-	-	-		-	-	-	-
	8-Strain	Y	Bacteria	Actinobacteria	Actinobacteria	Streptomycetales	Streptomycetaceae	Streptomyces	OTUNew_CleanUp_ReferenceOTU20709		Bacteria.Actinobacteria.Actinobacteria.Streptomycetales.Streptomycetaceae.Streptomyces.OTUNew_CleanUp_ReferenceOTU20709		-	-	-	-	-	-	-	-	-	-	-	-	-	-	-	-	-	-	-	-	-	-	-	-	-	-	-	-	-	-	-	-		-	-	-	-
	8-Strain	Y	Bacteria	Actinobacteria	Actinobacteria	Streptomycetales	Streptomycetaceae	Streptomyces	OTUNew_CleanUp_ReferenceOTU436		Bacteria.Actinobacteria.Actinobacteria.Streptomycetales.Streptomycetaceae.Streptomyces.OTUNew_CleanUp_ReferenceOTU436		-	-	-	-	-	-	-	-	-	-	-	-	-	-	-	-	-	-	-	-	-	-	-	-	-	-	-	-	-	-	-	-		-	-	-	-
	8-Strain	-	Bacteria	Actinobacteria	Actinobacteria	Streptomycetales	Streptomycetaceae	Streptomyces	Streptomyces_carpaticus		Bacteria.Actinobacteria.Actinobacteria.Streptomycetales.Streptomycetaceae.Streptomyces.Streptomyces_carpaticus		-	-	-	-	-	-	-	-	-	-	-	-	-	-	-	-	0.298497	0	0	-	-	-	-	-	0.775618	0	0	-	-	-	-	-		-	-	-	-
	8-Strain	Y	Bacteria	Actinobacteria	Actinobacteria	Streptomycetales	Streptomycetaceae	Streptomyces	Streptomyces_carpaticus	OTU570486	Bacteria.Actinobacteria.Actinobacteria.Streptomycetales.Streptomycetaceae.Streptomyces.Streptomyces_carpaticus.OTU570486		-	-	-	-	-	-	-	-	-	-	-	-	-	-	-	-	0.298497	0	0	-	-	-	-	-	0.775618	0	0	-	-	-	-	-		-	-	-	-
	8-Strain	-	Bacteria	Actinobacteria	Actinobacteria	Streptomycetales	Streptomycetaceae	Streptomyces	unidentified		Bacteria.Actinobacteria.Actinobacteria.Streptomycetales.Streptomycetaceae.Streptomyces.unidentified		-	-	-	-	-	-	-	-	-	-	-	-	-	-	-	-	0.331866	0	0	-	-	-	-	-	-	-	-	-	-	-	-	-		-	-	-	-
	8-Strain	Y	Bacteria	Actinobacteria	Actinobacteria	Streptomycetales	Streptomycetaceae	Streptomyces	unidentified	OTU11871	Bacteria.Actinobacteria.Actinobacteria.Streptomycetales.Streptomycetaceae.Streptomyces.unidentified.OTU11871		-	-	-	-	-	-	-	-	-	-	-	-	-	-	-	-	0.331866	0	0	-	-	-	-	-	-	-	-	-	-	-	-	-		-	-	-	-
	4-Order	-	Bacteria	Actinobacteria	Actinobacteria	Streptosporangiales					Bacteria.Actinobacteria.Actinobacteria.Streptosporangiales		-	-	-	-	-	-	-	-	-	-	-	-	-	-	-	-	-	-	-	-	-	-	-	-	0.857332	0	0	-	-	-	-	-		-	-	-	-
	5-Family	-	Bacteria	Actinobacteria	Actinobacteria	Streptosporangiales	Nocardiopsaceae				Bacteria.Actinobacteria.Actinobacteria.Streptosporangiales.Nocardiopsaceae		-	-	-	-	-	-	-	-	-	-	-	-	-	-	-	-	-	-	-	-	-	-	-	-	-	-	-	-	-	-	-	-		-	-	-	-
	6-Genus	-	Bacteria	Actinobacteria	Actinobacteria	Streptosporangiales	Nocardiopsaceae	Nocardiopsis			Bacteria.Actinobacteria.Actinobacteria.Streptosporangiales.Nocardiopsaceae.Nocardiopsis		-	-	-	-	-	-	-	-	-	-	-	-	-	-	-	-	-	-	-	-	-	-	-	-	-	-	-	-	-	-	-	-		-	-	-	-
	8-Strain	Y	Bacteria	Actinobacteria	Actinobacteria	Streptosporangiales	Nocardiopsaceae	Nocardiopsis	OTU679453		Bacteria.Actinobacteria.Actinobacteria.Streptosporangiales.Nocardiopsaceae.Nocardiopsis.OTU679453		-	-	-	-	-	-	-	-	-	-	-	-	-	-	-	-	-	-	-	-	-	-	-	-	-	-	-	-	-	-	-	-		-	-	-	-
	5-Family	-	Bacteria	Actinobacteria	Actinobacteria	Streptosporangiales	Streptosporangiaceae				Bacteria.Actinobacteria.Actinobacteria.Streptosporangiales.Streptosporangiaceae		-	-	-	-	-	-	-	-	-	-	-	-	-	-	-	-	-	-	-	-	-	-	-	-	0.857332	0	0	-	-	-	-	-		-	-	-	-
	6-Genus	Y	Bacteria	Actinobacteria	Actinobacteria	Streptosporangiales	Streptosporangiaceae	OTU423795			Bacteria.Actinobacteria.Actinobacteria.Streptosporangiales.Streptosporangiaceae.OTU423795		-	-	-	-	-	-	-	-	-	-	-	-	-	-	-	-	-	-	-	-	-	-	-	-	0.857332	0	0	-	-	-	-	-		-	-	-	-
	3-Class	-	Bacteria	Actinobacteria	Coriobacteriia						Bacteria.Actinobacteria.Coriobacteriia		4.81017	0	0	-	-	-	-	-	4.83916	Infected	3.97536	0.767618	-	-	-	-	4.92527	0	0	-	-	-	-	-	4.94735	0	0	-	-	-	-	-		4.79589	-	-	-
	4-Order	-	Bacteria	Actinobacteria	Coriobacteriia	Coriobacteriales					Bacteria.Actinobacteria.Coriobacteriia.Coriobacteriales		4.81017	0	0	-	-	-	-	-	4.83916	Infected	3.97536	0.767618	-	-	-	-	4.92527	0	0	-	-	-	-	-	4.94735	0	0	-	-	-	-	-		4.79589	-	-	-
	5-Family	-	Bacteria	Actinobacteria	Coriobacteriia	Coriobacteriales	Atopobiaceae				Bacteria.Actinobacteria.Coriobacteriia.Coriobacteriales.Atopobiaceae		3.8186	0	0	-	-	-	-	-	3.84056	Infected	3.31159	0.341025	-	-	-	-	4.13122	0	0	-	-	-	-	-	4.18493	Uninfected	3.78502	0.0104056	-	-	-	Y		3.98205	-	-	-
	6-Genus	-	Bacteria	Actinobacteria	Coriobacteriia	Coriobacteriales	Atopobiaceae	Atopobium			Bacteria.Actinobacteria.Coriobacteriia.Coriobacteriales.Atopobiaceae.Atopobium		2.25715	0	0	-	-	-	-	-	2.12508	0	0	0.013929	-	-	-	-	-	-	-	-	-	-	-	-	-	-	-	-	-	-	-	-		2.35567	-	-	-
	8-Strain	-	Bacteria	Actinobacteria	Coriobacteriia	Coriobacteriales	Atopobiaceae	Atopobium	Atopobium_minutum		Bacteria.Actinobacteria.Coriobacteriia.Coriobacteriales.Atopobiaceae.Atopobium.Atopobium_minutum		-	-	-	-	-	-	-	-	-	-	-	-	-	-	-	-	-	-	-	-	-	-	-	-	-	-	-	-	-	-	-	-		-	-	-	-
	8-Strain	Y	Bacteria	Actinobacteria	Coriobacteriia	Coriobacteriales	Atopobiaceae	Atopobium	Atopobium_minutum	OTU1124877	Bacteria.Actinobacteria.Coriobacteriia.Coriobacteriales.Atopobiaceae.Atopobium.Atopobium_minutum.OTU1124877		-	-	-	-	-	-	-	-	-	-	-	-	-	-	-	-	-	-	-	-	-	-	-	-	-	-	-	-	-	-	-	-		-	-	-	-
	8-Strain	-	Bacteria	Actinobacteria	Coriobacteriia	Coriobacteriales	Atopobiaceae	Atopobium	Atopobium_parvulum		Bacteria.Actinobacteria.Coriobacteriia.Coriobacteriales.Atopobiaceae.Atopobium.Atopobium_parvulum		1.11709	0	0	-	-	-	-	-	-	-	-	-	-	-	-	-	-	-	-	-	-	-	-	-	-	-	-	-	-	-	-	-		-	-	-	-
	8-Strain	Y	Bacteria	Actinobacteria	Coriobacteriia	Coriobacteriales	Atopobiaceae	Atopobium	Atopobium_parvulum	OTU4125815	Bacteria.Actinobacteria.Coriobacteriia.Coriobacteriales.Atopobiaceae.Atopobium.Atopobium_parvulum.OTU4125815		1.11709	0	0	-	-	-	-	-	-	-	-	-	-	-	-	-	-	-	-	-	-	-	-	-	-	-	-	-	-	-	-	-		-	-	-	-
	8-Strain	-	Bacteria	Actinobacteria	Coriobacteriia	Coriobacteriales	Atopobiaceae	Atopobium	Atopobium_rimae		Bacteria.Actinobacteria.Coriobacteriia.Coriobacteriales.Atopobiaceae.Atopobium.Atopobium_rimae		2.02134	0	0	-	-	-	-	-	-	-	-	-	-	-	-	-	-	-	-	-	-	-	-	-	-	-	-	-	-	-	-	-		2.24491	-	-	-
	8-Strain	Y	Bacteria	Actinobacteria	Coriobacteriia	Coriobacteriales	Atopobiaceae	Atopobium	Atopobium_rimae	OTU524725	Bacteria.Actinobacteria.Coriobacteriia.Coriobacteriales.Atopobiaceae.Atopobium.Atopobium_rimae.OTU524725		1.82854	0	0	-	-	-	-	-	-	-	-	-	-	-	-	-	-	-	-	-	-	-	-	-	-	-	-	-	-	-	-	-		2.24491	-	-	-
	8-Strain	Y	Bacteria	Actinobacteria	Coriobacteriia	Coriobacteriales	Atopobiaceae	Atopobium	Atopobium_rimae	OTUNew_CleanUp_ReferenceOTU1001	Bacteria.Actinobacteria.Coriobacteriia.Coriobacteriales.Atopobiaceae.Atopobium.Atopobium_rimae.OTUNew_CleanUp_ReferenceOTU1001		1.57583	0	0	-	-	-	-	-	-	-	-	-	-	-	-	-	-	-	-	-	-	-	-	-	-	-	-	-	-	-	-	-		-	-	-	-
	8-Strain	Y	Bacteria	Actinobacteria	Coriobacteriia	Coriobacteriales	Atopobiaceae	Atopobium	OTU4451251		Bacteria.Actinobacteria.Coriobacteriia.Coriobacteriales.Atopobiaceae.Atopobium.OTU4451251		1.45001	0	0	-	-	-	-	-	1.91602	0	0	0.0318142	-	-	-	-	-	-	-	-	-	-	-	-	-	-	-	-	-	-	-	-		1.81461	-	-	-
	8-Strain	Y	Bacteria	Actinobacteria	Coriobacteriia	Coriobacteriales	Atopobiaceae	Atopobium	OTU469663		Bacteria.Actinobacteria.Coriobacteriia.Coriobacteriales.Atopobiaceae.Atopobium.OTU469663		1.01677	0	0	-	-	-	-	-	-	-	-	-	-	-	-	-	-	-	-	-	-	-	-	-	-	-	-	-	-	-	-	-		-	-	-	-
	8-Strain	Y	Bacteria	Actinobacteria	Coriobacteriia	Coriobacteriales	Atopobiaceae	Atopobium	OTU582069		Bacteria.Actinobacteria.Coriobacteriia.Coriobacteriales.Atopobiaceae.Atopobium.OTU582069		1.18964	0	0	-	-	-	-	-	1.70721	0	0	0.0695008	-	-	-	-	-	-	-	-	-	-	-	-	-	-	-	-	-	-	-	-		1.6981	-	-	-
	8-Strain	Y	Bacteria	Actinobacteria	Coriobacteriia	Coriobacteriales	Atopobiaceae	Atopobium	OTU872701		Bacteria.Actinobacteria.Coriobacteriia.Coriobacteriales.Atopobiaceae.Atopobium.OTU872701		-	-	-	-	-	-	-	-	-	-	-	-	-	-	-	-	-	-	-	-	-	-	-	-	-	-	-	-	-	-	-	-		-	-	-	-
	8-Strain	Y	Bacteria	Actinobacteria	Coriobacteriia	Coriobacteriales	Atopobiaceae	Atopobium	OTU893041		Bacteria.Actinobacteria.Coriobacteriia.Coriobacteriales.Atopobiaceae.Atopobium.OTU893041		-	-	-	-	-	-	-	-	-	-	-	-	-	-	-	-	-	-	-	-	-	-	-	-	-	-	-	-	-	-	-	-		-	-	-	-
	8-Strain	Y	Bacteria	Actinobacteria	Coriobacteriia	Coriobacteriales	Atopobiaceae	Atopobium	OTUNew_CleanUp_ReferenceOTU1326		Bacteria.Actinobacteria.Coriobacteriia.Coriobacteriales.Atopobiaceae.Atopobium.OTUNew_CleanUp_ReferenceOTU1326		0.988489	0	0	-	-	-	-	-	-	-	-	-	-	-	-	-	-	-	-	-	-	-	-	-	-	-	-	-	-	-	-	-		-	-	-	-
	8-Strain	Y	Bacteria	Actinobacteria	Coriobacteriia	Coriobacteriales	Atopobiaceae	Atopobium	OTUNew_CleanUp_ReferenceOTU2083		Bacteria.Actinobacteria.Coriobacteriia.Coriobacteriales.Atopobiaceae.Atopobium.OTUNew_CleanUp_ReferenceOTU2083		1.08975	0	0	-	-	-	-	-	-	-	-	-	-	-	-	-	-	-	-	-	-	-	-	-	-	-	-	-	-	-	-	-		-	-	-	-
	8-Strain	Y	Bacteria	Actinobacteria	Coriobacteriia	Coriobacteriales	Atopobiaceae	Atopobium	OTUNew_CleanUp_ReferenceOTU6620		Bacteria.Actinobacteria.Coriobacteriia.Coriobacteriales.Atopobiaceae.Atopobium.OTUNew_CleanUp_ReferenceOTU6620		0.946192	0	0	-	-	-	-	-	-	-	-	-	-	-	-	-	-	-	-	-	-	-	-	-	-	-	-	-	-	-	-	-		-	-	-	-
	8-Strain	Y	Bacteria	Actinobacteria	Coriobacteriia	Coriobacteriales	Atopobiaceae	Atopobium	OTUNew_CleanUp_ReferenceOTU6643		Bacteria.Actinobacteria.Coriobacteriia.Coriobacteriales.Atopobiaceae.Atopobium.OTUNew_CleanUp_ReferenceOTU6643		0.342436	0	0	-	-	-	-	-	-	-	-	-	-	-	-	-	-	-	-	-	-	-	-	-	-	-	-	-	-	-	-	-		-	-	-	-
	6-Genus	-	Bacteria	Actinobacteria	Coriobacteriia	Coriobacteriales	Atopobiaceae	Coriobacteriaceae_UCG_002			Bacteria.Actinobacteria.Coriobacteriia.Coriobacteriales.Atopobiaceae.Coriobacteriaceae_UCG_002		-	-	-	-	-	-	-	-	-	-	-	-	-	-	-	-	-	-	-	-	-	-	-	-	-	-	-	-	-	-	-	-		-	-	-	-
	8-Strain	-	Bacteria	Actinobacteria	Coriobacteriia	Coriobacteriales	Atopobiaceae	Coriobacteriaceae_UCG_002	uncultured_bacterium		Bacteria.Actinobacteria.Coriobacteriia.Coriobacteriales.Atopobiaceae.Coriobacteriaceae_UCG_002.uncultured_bacterium		-	-	-	-	-	-	-	-	-	-	-	-	-	-	-	-	-	-	-	-	-	-	-	-	-	-	-	-	-	-	-	-		-	-	-	-
	8-Strain	Y	Bacteria	Actinobacteria	Coriobacteriia	Coriobacteriales	Atopobiaceae	Coriobacteriaceae_UCG_002	uncultured_bacterium	OTU461524	Bacteria.Actinobacteria.Coriobacteriia.Coriobacteriales.Atopobiaceae.Coriobacteriaceae_UCG_002.uncultured_bacterium.OTU461524		-	-	-	-	-	-	-	-	-	-	-	-	-	-	-	-	-	-	-	-	-	-	-	-	-	-	-	-	-	-	-	-		-	-	-	-
	6-Genus	-	Bacteria	Actinobacteria	Coriobacteriia	Coriobacteriales	Atopobiaceae	Coriobacteriaceae_UCG_003			Bacteria.Actinobacteria.Coriobacteriia.Coriobacteriales.Atopobiaceae.Coriobacteriaceae_UCG_003		2.72945	Infected	2.32906	0.00028891	-	-	Y	-	2.75462	Infected	2.16559	0.664481	-	-	-	-	1.06565	0	0	-	-	-	-	-	0.990484	0	0	-	-	-	-	-		2.21762	-	-	-
	8-Strain	Y	Bacteria	Actinobacteria	Coriobacteriia	Coriobacteriales	Atopobiaceae	Coriobacteriaceae_UCG_003	OTU4318134		Bacteria.Actinobacteria.Coriobacteriia.Coriobacteriales.Atopobiaceae.Coriobacteriaceae_UCG_003.OTU4318134		-	-	-	-	-	-	-	-	-	-	-	-	-	-	-	-	-	-	-	-	-	-	-	-	-	-	-	-	-	-	-	-		-	-	-	-
	8-Strain	Y	Bacteria	Actinobacteria	Coriobacteriia	Coriobacteriales	Atopobiaceae	Coriobacteriaceae_UCG_003	OTUNew_CleanUp_ReferenceOTU10716		Bacteria.Actinobacteria.Coriobacteriia.Coriobacteriales.Atopobiaceae.Coriobacteriaceae_UCG_003.OTUNew_CleanUp_ReferenceOTU10716		-	-	-	-	-	-	-	-	-	-	-	-	-	-	-	-	-	-	-	-	-	-	-	-	-	-	-	-	-	-	-	-		-	-	-	-
	8-Strain	Y	Bacteria	Actinobacteria	Coriobacteriia	Coriobacteriales	Atopobiaceae	Coriobacteriaceae_UCG_003	OTUNew_CleanUp_ReferenceOTU19193		Bacteria.Actinobacteria.Coriobacteriia.Coriobacteriales.Atopobiaceae.Coriobacteriaceae_UCG_003.OTUNew_CleanUp_ReferenceOTU19193		-	-	-	-	-	-	-	-	-	-	-	-	-	-	-	-	-	-	-	-	-	-	-	-	-	-	-	-	-	-	-	-		-	-	-	-
	8-Strain	Y	Bacteria	Actinobacteria	Coriobacteriia	Coriobacteriales	Atopobiaceae	Coriobacteriaceae_UCG_003	OTUNew_CleanUp_ReferenceOTU53769		Bacteria.Actinobacteria.Coriobacteriia.Coriobacteriales.Atopobiaceae.Coriobacteriaceae_UCG_003.OTUNew_CleanUp_ReferenceOTU53769		-	-	-	-	-	-	-	-	-	-	-	-	-	-	-	-	-	-	-	-	-	-	-	-	-	-	-	-	-	-	-	-		-	-	-	-
	8-Strain	Y	Bacteria	Actinobacteria	Coriobacteriia	Coriobacteriales	Atopobiaceae	Coriobacteriaceae_UCG_003	OTUNew_CleanUp_ReferenceOTU54061		Bacteria.Actinobacteria.Coriobacteriia.Coriobacteriales.Atopobiaceae.Coriobacteriaceae_UCG_003.OTUNew_CleanUp_ReferenceOTU54061		-	-	-	-	-	-	-	-	-	-	-	-	-	-	-	-	-	-	-	-	-	-	-	-	-	-	-	-	-	-	-	-		-	-	-	-
	8-Strain	Y	Bacteria	Actinobacteria	Coriobacteriia	Coriobacteriales	Atopobiaceae	Coriobacteriaceae_UCG_003	OTUNew_CleanUp_ReferenceOTU882		Bacteria.Actinobacteria.Coriobacteriia.Coriobacteriales.Atopobiaceae.Coriobacteriaceae_UCG_003.OTUNew_CleanUp_ReferenceOTU882		-	-	-	-	-	-	-	-	-	-	-	-	-	-	-	-	-	-	-	-	-	-	-	-	-	-	-	-	-	-	-	-		-	-	-	-
	8-Strain	-	Bacteria	Actinobacteria	Coriobacteriia	Coriobacteriales	Atopobiaceae	Coriobacteriaceae_UCG_003	uncultured_bacterium		Bacteria.Actinobacteria.Coriobacteriia.Coriobacteriales.Atopobiaceae.Coriobacteriaceae_UCG_003.uncultured_bacterium		2.72945	Infected	2.32816	0.00028891	-	-	Y	-	2.75462	Infected	2.16559	0.664481	-	-	-	-	1.06565	0	0	-	-	-	-	-	0.990484	0	0	-	-	-	-	-		2.21762	-	-	-
	8-Strain	Y	Bacteria	Actinobacteria	Coriobacteriia	Coriobacteriales	Atopobiaceae	Coriobacteriaceae_UCG_003	uncultured_bacterium	OTUNew_CleanUp_ReferenceOTU1845	Bacteria.Actinobacteria.Coriobacteriia.Coriobacteriales.Atopobiaceae.Coriobacteriaceae_UCG_003.uncultured_bacterium.OTUNew_CleanUp_ReferenceOTU1845		-	-	-	-	-	-	-	-	-	-	-	-	-	-	-	-	1.06565	0	0	-	-	-	-	-	0.990484	0	0	-	-	-	-	-		-	-	-	-
	8-Strain	Y	Bacteria	Actinobacteria	Coriobacteriia	Coriobacteriales	Atopobiaceae	Coriobacteriaceae_UCG_003	uncultured_bacterium	OTUNew_CleanUp_ReferenceOTU186	Bacteria.Actinobacteria.Coriobacteriia.Coriobacteriales.Atopobiaceae.Coriobacteriaceae_UCG_003.uncultured_bacterium.OTUNew_CleanUp_ReferenceOTU186		2.71199	Infected	2.31653	0.000188542	Y	-	Y	-	2.75462	Infected	2.16559	0.664481	-	-	-	-	-	-	-	-	-	-	-	-	-	-	-	-	-	-	-	-		2.21762	-	-	-
	8-Strain	Y	Bacteria	Actinobacteria	Coriobacteriia	Coriobacteriales	Atopobiaceae	Coriobacteriaceae_UCG_003	uncultured_bacterium	OTUNew_CleanUp_ReferenceOTU4453	Bacteria.Actinobacteria.Coriobacteriia.Coriobacteriales.Atopobiaceae.Coriobacteriaceae_UCG_003.uncultured_bacterium.OTUNew_CleanUp_ReferenceOTU4453		1.325	0	0	-	-	-	-	-	-	-	-	-	-	-	-	-	-	-	-	-	-	-	-	-	-	-	-	-	-	-	-	-		-	-	-	-
	6-Genus	-	Bacteria	Actinobacteria	Coriobacteriia	Coriobacteriales	Atopobiaceae	Libanicoccus			Bacteria.Actinobacteria.Coriobacteriia.Coriobacteriales.Atopobiaceae.Libanicoccus		3.56146	0	0	-	-	-	-	-	3.55111	Infected	3.04975	0.576309	-	-	-	-	-	-	-	-	-	-	-	-	-	-	-	-	-	-	-	-		3.85133	-	-	-
	8-Strain	Y	Bacteria	Actinobacteria	Coriobacteriia	Coriobacteriales	Atopobiaceae	Libanicoccus	OTU273584		Bacteria.Actinobacteria.Coriobacteriia.Coriobacteriales.Atopobiaceae.Libanicoccus.OTU273584		1.35626	0	0	-	-	-	-	-	-	-	-	-	-	-	-	-	-	-	-	-	-	-	-	-	-	-	-	-	-	-	-	-		1.7854	-	-	-
	8-Strain	Y	Bacteria	Actinobacteria	Coriobacteriia	Coriobacteriales	Atopobiaceae	Libanicoccus	OTU366651		Bacteria.Actinobacteria.Coriobacteriia.Coriobacteriales.Atopobiaceae.Libanicoccus.OTU366651		-	-	-	-	-	-	-	-	-	-	-	-	-	-	-	-	-	-	-	-	-	-	-	-	-	-	-	-	-	-	-	-		-	-	-	-
	8-Strain	Y	Bacteria	Actinobacteria	Coriobacteriia	Coriobacteriales	Atopobiaceae	Libanicoccus	OTUNew_CleanUp_ReferenceOTU15775		Bacteria.Actinobacteria.Coriobacteriia.Coriobacteriales.Atopobiaceae.Libanicoccus.OTUNew_CleanUp_ReferenceOTU15775		-	-	-	-	-	-	-	-	-	-	-	-	-	-	-	-	-	-	-	-	-	-	-	-	-	-	-	-	-	-	-	-		-	-	-	-
	8-Strain	Y	Bacteria	Actinobacteria	Coriobacteriia	Coriobacteriales	Atopobiaceae	Libanicoccus	OTUNew_CleanUp_ReferenceOTU2098		Bacteria.Actinobacteria.Coriobacteriia.Coriobacteriales.Atopobiaceae.Libanicoccus.OTUNew_CleanUp_ReferenceOTU2098		1.39068	0	0	-	-	-	-	-	-	-	-	-	-	-	-	-	-	-	-	-	-	-	-	-	-	-	-	-	-	-	-	-		1.84173	-	-	-
	8-Strain	Y	Bacteria	Actinobacteria	Coriobacteriia	Coriobacteriales	Atopobiaceae	Libanicoccus	OTUNew_CleanUp_ReferenceOTU3113		Bacteria.Actinobacteria.Coriobacteriia.Coriobacteriales.Atopobiaceae.Libanicoccus.OTUNew_CleanUp_ReferenceOTU3113		-	-	-	-	-	-	-	-	-	-	-	-	-	-	-	-	-	-	-	-	-	-	-	-	-	-	-	-	-	-	-	-		-	-	-	-
	8-Strain	Y	Bacteria	Actinobacteria	Coriobacteriia	Coriobacteriales	Atopobiaceae	Libanicoccus	OTUNew_CleanUp_ReferenceOTU37		Bacteria.Actinobacteria.Coriobacteriia.Coriobacteriales.Atopobiaceae.Libanicoccus.OTUNew_CleanUp_ReferenceOTU37		2.54298	0	0	-	-	-	-	-	2.67963	Infected	2.38177	0.0318142	Y	-	Y	-	-	-	-	-	-	-	-	-	-	-	-	-	-	-	-	-		2.88149	-	-	-
	8-Strain	Y	Bacteria	Actinobacteria	Coriobacteriia	Coriobacteriales	Atopobiaceae	Libanicoccus	OTUNew_CleanUp_ReferenceOTU38		Bacteria.Actinobacteria.Coriobacteriia.Coriobacteriales.Atopobiaceae.Libanicoccus.OTUNew_CleanUp_ReferenceOTU38		3.23719	0	0	-	-	-	-	-	3.11916	Infected	2.3379	0.530417	-	-	-	-	-	-	-	-	-	-	-	-	-	-	-	-	-	-	-	-		3.41669	-	-	-
	8-Strain	Y	Bacteria	Actinobacteria	Coriobacteriia	Coriobacteriales	Atopobiaceae	Libanicoccus	OTUNew_CleanUp_ReferenceOTU54041		Bacteria.Actinobacteria.Coriobacteriia.Coriobacteriales.Atopobiaceae.Libanicoccus.OTUNew_CleanUp_ReferenceOTU54041		-	-	-	-	-	-	-	-	-	-	-	-	-	-	-	-	-	-	-	-	-	-	-	-	-	-	-	-	-	-	-	-		-	-	-	-
	8-Strain	Y	Bacteria	Actinobacteria	Coriobacteriia	Coriobacteriales	Atopobiaceae	Libanicoccus	OTUNew_CleanUp_ReferenceOTU5926		Bacteria.Actinobacteria.Coriobacteriia.Coriobacteriales.Atopobiaceae.Libanicoccus.OTUNew_CleanUp_ReferenceOTU5926		-	-	-	-	-	-	-	-	-	-	-	-	-	-	-	-	-	-	-	-	-	-	-	-	-	-	-	-	-	-	-	-		-	-	-	-
	8-Strain	-	Bacteria	Actinobacteria	Coriobacteriia	Coriobacteriales	Atopobiaceae	Libanicoccus	uncultured_bacterium		Bacteria.Actinobacteria.Coriobacteriia.Coriobacteriales.Atopobiaceae.Libanicoccus.uncultured_bacterium		3.20793	0	0	-	-	-	-	-	3.24633	Infected	2.87006	0.534862	-	-	-	-	-	-	-	-	-	-	-	-	-	-	-	-	-	-	-	-		3.55621	-	-	-
	8-Strain	Y	Bacteria	Actinobacteria	Coriobacteriia	Coriobacteriales	Atopobiaceae	Libanicoccus	uncultured_bacterium	OTUNew_CleanUp_ReferenceOTU10556	Bacteria.Actinobacteria.Coriobacteriia.Coriobacteriales.Atopobiaceae.Libanicoccus.uncultured_bacterium.OTUNew_CleanUp_ReferenceOTU10556		-	-	-	-	-	-	-	-	-	-	-	-	-	-	-	-	-	-	-	-	-	-	-	-	-	-	-	-	-	-	-	-		-	-	-	-
	8-Strain	Y	Bacteria	Actinobacteria	Coriobacteriia	Coriobacteriales	Atopobiaceae	Libanicoccus	uncultured_bacterium	OTUNew_CleanUp_ReferenceOTU15645	Bacteria.Actinobacteria.Coriobacteriia.Coriobacteriales.Atopobiaceae.Libanicoccus.uncultured_bacterium.OTUNew_CleanUp_ReferenceOTU15645		-	-	-	-	-	-	-	-	-	-	-	-	-	-	-	-	-	-	-	-	-	-	-	-	-	-	-	-	-	-	-	-		-	-	-	-
	8-Strain	Y	Bacteria	Actinobacteria	Coriobacteriia	Coriobacteriales	Atopobiaceae	Libanicoccus	uncultured_bacterium	OTUNew_ReferenceOTU66	Bacteria.Actinobacteria.Coriobacteriia.Coriobacteriales.Atopobiaceae.Libanicoccus.uncultured_bacterium.OTUNew_ReferenceOTU66		3.20793	0	0	-	-	-	-	-	3.24633	Infected	2.87006	0.534862	-	-	-	-	-	-	-	-	-	-	-	-	-	-	-	-	-	-	-	-		3.55621	-	-	-
	6-Genus	-	Bacteria	Actinobacteria	Coriobacteriia	Coriobacteriales	Atopobiaceae	Olsenella			Bacteria.Actinobacteria.Coriobacteriia.Coriobacteriales.Atopobiaceae.Olsenella		3.419	0	0	-	-	-	-	-	3.44742	Infected	2.95652	0.224441	-	-	-	-	0.0275534	0	0	-	-	-	-	-	-	-	-	-	-	-	-	-		3.39588	-	-	-
	8-Strain	-	Bacteria	Actinobacteria	Coriobacteriia	Coriobacteriales	Atopobiaceae	Olsenella	Olsenella_scatoligenes		Bacteria.Actinobacteria.Coriobacteriia.Coriobacteriales.Atopobiaceae.Olsenella.Olsenella_scatoligenes		-	-	-	-	-	-	-	-	-	-	-	-	-	-	-	-	-	-	-	-	-	-	-	-	-	-	-	-	-	-	-	-		-	-	-	-
	8-Strain	Y	Bacteria	Actinobacteria	Coriobacteriia	Coriobacteriales	Atopobiaceae	Olsenella	Olsenella_scatoligenes	OTUNew_CleanUp_ReferenceOTU6641	Bacteria.Actinobacteria.Coriobacteriia.Coriobacteriales.Atopobiaceae.Olsenella.Olsenella_scatoligenes.OTUNew_CleanUp_ReferenceOTU6641		-	-	-	-	-	-	-	-	-	-	-	-	-	-	-	-	-	-	-	-	-	-	-	-	-	-	-	-	-	-	-	-		-	-	-	-
	8-Strain	Y	Bacteria	Actinobacteria	Coriobacteriia	Coriobacteriales	Atopobiaceae	Olsenella	OTU1034960		Bacteria.Actinobacteria.Coriobacteriia.Coriobacteriales.Atopobiaceae.Olsenella.OTU1034960		0.347837	0	0	-	-	-	-	-	-	-	-	-	-	-	-	-	-	-	-	-	-	-	-	-	-	-	-	-	-	-	-	-		-	-	-	-
	8-Strain	Y	Bacteria	Actinobacteria	Coriobacteriia	Coriobacteriales	Atopobiaceae	Olsenella	OTU338145		Bacteria.Actinobacteria.Coriobacteriia.Coriobacteriales.Atopobiaceae.Olsenella.OTU338145		1.7504	0	0	-	-	-	-	-	-	-	-	-	-	-	-	-	-	-	-	-	-	-	-	-	-	-	-	-	-	-	-	-		1.98407	-	-	-
	8-Strain	Y	Bacteria	Actinobacteria	Coriobacteriia	Coriobacteriales	Atopobiaceae	Olsenella	OTU350141		Bacteria.Actinobacteria.Coriobacteriia.Coriobacteriales.Atopobiaceae.Olsenella.OTU350141		1.66538	0	0	-	-	-	-	-	-	-	-	-	-	-	-	-	-	-	-	-	-	-	-	-	-	-	-	-	-	-	-	-		2.10601	-	-	-
	8-Strain	Y	Bacteria	Actinobacteria	Coriobacteriia	Coriobacteriales	Atopobiaceae	Olsenella	OTU4361768		Bacteria.Actinobacteria.Coriobacteriia.Coriobacteriales.Atopobiaceae.Olsenella.OTU4361768		2.02676	0	0	-	-	-	-	-	-	-	-	-	-	-	-	-	-	-	-	-	-	-	-	-	-	-	-	-	-	-	-	-		-	-	-	-
	8-Strain	Y	Bacteria	Actinobacteria	Coriobacteriia	Coriobacteriales	Atopobiaceae	Olsenella	OTU576926		Bacteria.Actinobacteria.Coriobacteriia.Coriobacteriales.Atopobiaceae.Olsenella.OTU576926		-	-	-	-	-	-	-	-	-	-	-	-	-	-	-	-	-	-	-	-	-	-	-	-	-	-	-	-	-	-	-	-		-	-	-	-
	8-Strain	Y	Bacteria	Actinobacteria	Coriobacteriia	Coriobacteriales	Atopobiaceae	Olsenella	OTU617739		Bacteria.Actinobacteria.Coriobacteriia.Coriobacteriales.Atopobiaceae.Olsenella.OTU617739		1.50128	0	0	-	-	-	-	-	-	-	-	-	-	-	-	-	-	-	-	-	-	-	-	-	-	-	-	-	-	-	-	-		1.4144	-	-	-
	8-Strain	Y	Bacteria	Actinobacteria	Coriobacteriia	Coriobacteriales	Atopobiaceae	Olsenella	OTU816299		Bacteria.Actinobacteria.Coriobacteriia.Coriobacteriales.Atopobiaceae.Olsenella.OTU816299		2.6456	Infected	2.26943	0.0136718	Y	-	Y	-	2.79803	Infected	2.58316	0.261795	-	-	-	-	-	-	-	-	-	-	-	-	-	-	-	-	-	-	-	-		-	-	-	-
	8-Strain	Y	Bacteria	Actinobacteria	Coriobacteriia	Coriobacteriales	Atopobiaceae	Olsenella	OTU87668		Bacteria.Actinobacteria.Coriobacteriia.Coriobacteriales.Atopobiaceae.Olsenella.OTU87668		-	-	-	-	-	-	-	-	-	-	-	-	-	-	-	-	-	-	-	-	-	-	-	-	-	-	-	-	-	-	-	-		-	-	-	-
	8-Strain	Y	Bacteria	Actinobacteria	Coriobacteriia	Coriobacteriales	Atopobiaceae	Olsenella	OTU942880		Bacteria.Actinobacteria.Coriobacteriia.Coriobacteriales.Atopobiaceae.Olsenella.OTU942880		1.08955	0	0	-	-	-	-	-	-	-	-	-	-	-	-	-	-	-	-	-	-	-	-	-	-	-	-	-	-	-	-	-		1.17546	-	-	-
	8-Strain	Y	Bacteria	Actinobacteria	Coriobacteriia	Coriobacteriales	Atopobiaceae	Olsenella	OTUNew_CleanUp_ReferenceOTU10274		Bacteria.Actinobacteria.Coriobacteriia.Coriobacteriales.Atopobiaceae.Olsenella.OTUNew_CleanUp_ReferenceOTU10274		-	-	-	-	-	-	-	-	-	-	-	-	-	-	-	-	-	-	-	-	-	-	-	-	-	-	-	-	-	-	-	-		-	-	-	-
	8-Strain	Y	Bacteria	Actinobacteria	Coriobacteriia	Coriobacteriales	Atopobiaceae	Olsenella	OTUNew_CleanUp_ReferenceOTU10902		Bacteria.Actinobacteria.Coriobacteriia.Coriobacteriales.Atopobiaceae.Olsenella.OTUNew_CleanUp_ReferenceOTU10902		-	-	-	-	-	-	-	-	-	-	-	-	-	-	-	-	-	-	-	-	-	-	-	-	-	-	-	-	-	-	-	-		-	-	-	-
	8-Strain	Y	Bacteria	Actinobacteria	Coriobacteriia	Coriobacteriales	Atopobiaceae	Olsenella	OTUNew_CleanUp_ReferenceOTU1558		Bacteria.Actinobacteria.Coriobacteriia.Coriobacteriales.Atopobiaceae.Olsenella.OTUNew_CleanUp_ReferenceOTU1558		1.80839	0	0	0.0364156	-	-	-	-	1.96711	0	0	0.834326	-	-	-	-	-	-	-	-	-	-	-	-	-	-	-	-	-	-	-	-		1.76829	-	-	-
	8-Strain	Y	Bacteria	Actinobacteria	Coriobacteriia	Coriobacteriales	Atopobiaceae	Olsenella	OTUNew_CleanUp_ReferenceOTU24550		Bacteria.Actinobacteria.Coriobacteriia.Coriobacteriales.Atopobiaceae.Olsenella.OTUNew_CleanUp_ReferenceOTU24550		-	-	-	-	-	-	-	-	-	-	-	-	-	-	-	-	0.0275534	0	0	-	-	-	-	-	-	-	-	-	-	-	-	-		-	-	-	-
	8-Strain	Y	Bacteria	Actinobacteria	Coriobacteriia	Coriobacteriales	Atopobiaceae	Olsenella	OTUNew_CleanUp_ReferenceOTU270		Bacteria.Actinobacteria.Coriobacteriia.Coriobacteriales.Atopobiaceae.Olsenella.OTUNew_CleanUp_ReferenceOTU270		1.96327	0	0	-	-	-	-	-	2.16717	Infected	2.12304	0.0695008	-	-	-	-	-	-	-	-	-	-	-	-	-	-	-	-	-	-	-	-		2.05975	-	-	-
	8-Strain	Y	Bacteria	Actinobacteria	Coriobacteriia	Coriobacteriales	Atopobiaceae	Olsenella	OTUNew_CleanUp_ReferenceOTU2825		Bacteria.Actinobacteria.Coriobacteriia.Coriobacteriales.Atopobiaceae.Olsenella.OTUNew_CleanUp_ReferenceOTU2825		-	-	-	-	-	-	-	-	-	-	-	-	-	-	-	-	-	-	-	-	-	-	-	-	-	-	-	-	-	-	-	-		-	-	-	-
	8-Strain	Y	Bacteria	Actinobacteria	Coriobacteriia	Coriobacteriales	Atopobiaceae	Olsenella	OTUNew_CleanUp_ReferenceOTU4239		Bacteria.Actinobacteria.Coriobacteriia.Coriobacteriales.Atopobiaceae.Olsenella.OTUNew_CleanUp_ReferenceOTU4239		-	-	-	-	-	-	-	-	-	-	-	-	-	-	-	-	-	-	-	-	-	-	-	-	-	-	-	-	-	-	-	-		-	-	-	-
	8-Strain	Y	Bacteria	Actinobacteria	Coriobacteriia	Coriobacteriales	Atopobiaceae	Olsenella	OTUNew_CleanUp_ReferenceOTU4404		Bacteria.Actinobacteria.Coriobacteriia.Coriobacteriales.Atopobiaceae.Olsenella.OTUNew_CleanUp_ReferenceOTU4404		0.631078	0	0	-	-	-	-	-	-	-	-	-	-	-	-	-	-	-	-	-	-	-	-	-	-	-	-	-	-	-	-	-		-	-	-	-
	8-Strain	Y	Bacteria	Actinobacteria	Coriobacteriia	Coriobacteriales	Atopobiaceae	Olsenella	OTUNew_CleanUp_ReferenceOTU4630		Bacteria.Actinobacteria.Coriobacteriia.Coriobacteriales.Atopobiaceae.Olsenella.OTUNew_CleanUp_ReferenceOTU4630		-	-	-	-	-	-	-	-	-	-	-	-	-	-	-	-	-	-	-	-	-	-	-	-	-	-	-	-	-	-	-	-		-	-	-	-
	8-Strain	Y	Bacteria	Actinobacteria	Coriobacteriia	Coriobacteriales	Atopobiaceae	Olsenella	OTUNew_CleanUp_ReferenceOTU54048		Bacteria.Actinobacteria.Coriobacteriia.Coriobacteriales.Atopobiaceae.Olsenella.OTUNew_CleanUp_ReferenceOTU54048		-	-	-	-	-	-	-	-	-	-	-	-	-	-	-	-	-	-	-	-	-	-	-	-	-	-	-	-	-	-	-	-		-	-	-	-
	8-Strain	Y	Bacteria	Actinobacteria	Coriobacteriia	Coriobacteriales	Atopobiaceae	Olsenella	OTUNew_CleanUp_ReferenceOTU5543		Bacteria.Actinobacteria.Coriobacteriia.Coriobacteriales.Atopobiaceae.Olsenella.OTUNew_CleanUp_ReferenceOTU5543		-	-	-	-	-	-	-	-	-	-	-	-	-	-	-	-	-	-	-	-	-	-	-	-	-	-	-	-	-	-	-	-		-	-	-	-
	8-Strain	Y	Bacteria	Actinobacteria	Coriobacteriia	Coriobacteriales	Atopobiaceae	Olsenella	OTUNew_CleanUp_ReferenceOTU6156		Bacteria.Actinobacteria.Coriobacteriia.Coriobacteriales.Atopobiaceae.Olsenella.OTUNew_CleanUp_ReferenceOTU6156		-	-	-	-	-	-	-	-	-	-	-	-	-	-	-	-	-	-	-	-	-	-	-	-	-	-	-	-	-	-	-	-		-	-	-	-
	8-Strain	Y	Bacteria	Actinobacteria	Coriobacteriia	Coriobacteriales	Atopobiaceae	Olsenella	OTUNew_CleanUp_ReferenceOTU6632		Bacteria.Actinobacteria.Coriobacteriia.Coriobacteriales.Atopobiaceae.Olsenella.OTUNew_CleanUp_ReferenceOTU6632		0.631078	0	0	-	-	-	-	-	-	-	-	-	-	-	-	-	-	-	-	-	-	-	-	-	-	-	-	-	-	-	-	-		-	-	-	-
	8-Strain	Y	Bacteria	Actinobacteria	Coriobacteriia	Coriobacteriales	Atopobiaceae	Olsenella	OTUNew_CleanUp_ReferenceOTU6677		Bacteria.Actinobacteria.Coriobacteriia.Coriobacteriales.Atopobiaceae.Olsenella.OTUNew_CleanUp_ReferenceOTU6677		0.860781	0	0	-	-	-	-	-	-	-	-	-	-	-	-	-	-	-	-	-	-	-	-	-	-	-	-	-	-	-	-	-		-	-	-	-
	8-Strain	Y	Bacteria	Actinobacteria	Coriobacteriia	Coriobacteriales	Atopobiaceae	Olsenella	OTUNew_CleanUp_ReferenceOTU9564		Bacteria.Actinobacteria.Coriobacteriia.Coriobacteriales.Atopobiaceae.Olsenella.OTUNew_CleanUp_ReferenceOTU9564		-	-	-	-	-	-	-	-	-	-	-	-	-	-	-	-	-	-	-	-	-	-	-	-	-	-	-	-	-	-	-	-		-	-	-	-
	8-Strain	Y	Bacteria	Actinobacteria	Coriobacteriia	Coriobacteriales	Atopobiaceae	Olsenella	OTUNew_ReferenceOTU65		Bacteria.Actinobacteria.Coriobacteriia.Coriobacteriales.Atopobiaceae.Olsenella.OTUNew_ReferenceOTU65		1.9734	0	0	-	-	-	-	-	-	-	-	-	-	-	-	-	-	-	-	-	-	-	-	-	-	-	-	-	-	-	-	-		-	-	-	-
	8-Strain	-	Bacteria	Actinobacteria	Coriobacteriia	Coriobacteriales	Atopobiaceae	Olsenella	uncultured_bacterium		Bacteria.Actinobacteria.Coriobacteriia.Coriobacteriales.Atopobiaceae.Olsenella.uncultured_bacterium		3.27416	0	0	-	-	-	-	-	3.29435	Infected	2.76541	0.37536	-	-	-	-	-	-	-	-	-	-	-	-	-	-	-	-	-	-	-	-		3.35632	-	-	-
	8-Strain	Y	Bacteria	Actinobacteria	Coriobacteriia	Coriobacteriales	Atopobiaceae	Olsenella	uncultured_bacterium	OTU365033	Bacteria.Actinobacteria.Coriobacteriia.Coriobacteriales.Atopobiaceae.Olsenella.uncultured_bacterium.OTU365033		0.595548	0	0	-	-	-	-	-	-	-	-	-	-	-	-	-	-	-	-	-	-	-	-	-	-	-	-	-	-	-	-	-		-	-	-	-
	8-Strain	Y	Bacteria	Actinobacteria	Coriobacteriia	Coriobacteriales	Atopobiaceae	Olsenella	uncultured_bacterium	OTU366392	Bacteria.Actinobacteria.Coriobacteriia.Coriobacteriales.Atopobiaceae.Olsenella.uncultured_bacterium.OTU366392		1.39681	0	0	-	-	-	-	-	-	-	-	-	-	-	-	-	-	-	-	-	-	-	-	-	-	-	-	-	-	-	-	-		-	-	-	-
	8-Strain	Y	Bacteria	Actinobacteria	Coriobacteriia	Coriobacteriales	Atopobiaceae	Olsenella	uncultured_bacterium	OTU369843	Bacteria.Actinobacteria.Coriobacteriia.Coriobacteriales.Atopobiaceae.Olsenella.uncultured_bacterium.OTU369843		1.98827	0	0	-	-	-	-	-	2.56901	Dewormed	2.06307	0.402803	-	-	-	-	-	-	-	-	-	-	-	-	-	-	-	-	-	-	-	-		2.28604	-	-	-
	8-Strain	Y	Bacteria	Actinobacteria	Coriobacteriia	Coriobacteriales	Atopobiaceae	Olsenella	uncultured_bacterium	OTUNew_CleanUp_ReferenceOTU304	Bacteria.Actinobacteria.Coriobacteriia.Coriobacteriales.Atopobiaceae.Olsenella.uncultured_bacterium.OTUNew_CleanUp_ReferenceOTU304		2.42231	0	0	-	-	-	-	-	2.55846	Infected	2.24572	0.0980673	-	-	-	-	-	-	-	-	-	-	-	-	-	-	-	-	-	-	-	-		2.45785	-	-	-
	8-Strain	Y	Bacteria	Actinobacteria	Coriobacteriia	Coriobacteriales	Atopobiaceae	Olsenella	uncultured_bacterium	OTUNew_CleanUp_ReferenceOTU305	Bacteria.Actinobacteria.Coriobacteriia.Coriobacteriales.Atopobiaceae.Olsenella.uncultured_bacterium.OTUNew_CleanUp_ReferenceOTU305		3.10819	0	0	-	-	-	-	-	2.86144	Infected	2.35306	0.864991	-	-	-	-	-	-	-	-	-	-	-	-	-	-	-	-	-	-	-	-		3.16777	-	-	-
	8-Strain	Y	Bacteria	Actinobacteria	Coriobacteriia	Coriobacteriales	Atopobiaceae	Olsenella	uncultured_bacterium	OTUNew_CleanUp_ReferenceOTU3384	Bacteria.Actinobacteria.Coriobacteriia.Coriobacteriales.Atopobiaceae.Olsenella.uncultured_bacterium.OTUNew_CleanUp_ReferenceOTU3384		1.54943	0	0	-	-	-	-	-	-	-	-	-	-	-	-	-	-	-	-	-	-	-	-	-	-	-	-	-	-	-	-	-		-	-	-	-
	8-Strain	Y	Bacteria	Actinobacteria	Coriobacteriia	Coriobacteriales	Atopobiaceae	Olsenella	uncultured_bacterium	OTUNew_CleanUp_ReferenceOTU3625	Bacteria.Actinobacteria.Coriobacteriia.Coriobacteriales.Atopobiaceae.Olsenella.uncultured_bacterium.OTUNew_CleanUp_ReferenceOTU3625		1.10205	0	0	-	-	-	-	-	-	-	-	-	-	-	-	-	-	-	-	-	-	-	-	-	-	-	-	-	-	-	-	-		-	-	-	-
	8-Strain	Y	Bacteria	Actinobacteria	Coriobacteriia	Coriobacteriales	Atopobiaceae	Olsenella	uncultured_bacterium	OTUNew_CleanUp_ReferenceOTU3627	Bacteria.Actinobacteria.Coriobacteriia.Coriobacteriales.Atopobiaceae.Olsenella.uncultured_bacterium.OTUNew_CleanUp_ReferenceOTU3627		1.74497	0	0	-	-	-	-	-	1.8462	0	0	0.900133	-	-	-	-	-	-	-	-	-	-	-	-	-	-	-	-	-	-	-	-		1.20303	-	-	-
	8-Strain	Y	Bacteria	Actinobacteria	Coriobacteriia	Coriobacteriales	Atopobiaceae	Olsenella	uncultured_bacterium	OTUNew_CleanUp_ReferenceOTU3634	Bacteria.Actinobacteria.Coriobacteriia.Coriobacteriales.Atopobiaceae.Olsenella.uncultured_bacterium.OTUNew_CleanUp_ReferenceOTU3634		0.363755	0	0	-	-	-	-	-	-	-	-	-	-	-	-	-	-	-	-	-	-	-	-	-	-	-	-	-	-	-	-	-		-	-	-	-
	8-Strain	Y	Bacteria	Actinobacteria	Coriobacteriia	Coriobacteriales	Atopobiaceae	Olsenella	uncultured_bacterium	OTUNew_CleanUp_ReferenceOTU42566	Bacteria.Actinobacteria.Coriobacteriia.Coriobacteriales.Atopobiaceae.Olsenella.uncultured_bacterium.OTUNew_CleanUp_ReferenceOTU42566		-	-	-	-	-	-	-	-	-	-	-	-	-	-	-	-	-	-	-	-	-	-	-	-	-	-	-	-	-	-	-	-		-	-	-	-
	8-Strain	Y	Bacteria	Actinobacteria	Coriobacteriia	Coriobacteriales	Atopobiaceae	Olsenella	uncultured_bacterium	OTUNew_CleanUp_ReferenceOTU4629	Bacteria.Actinobacteria.Coriobacteriia.Coriobacteriales.Atopobiaceae.Olsenella.uncultured_bacterium.OTUNew_CleanUp_ReferenceOTU4629		1.05557	0	0	-	-	-	-	-	-	-	-	-	-	-	-	-	-	-	-	-	-	-	-	-	-	-	-	-	-	-	-	-		-	-	-	-
	8-Strain	Y	Bacteria	Actinobacteria	Coriobacteriia	Coriobacteriales	Atopobiaceae	Olsenella	uncultured_bacterium	OTUNew_CleanUp_ReferenceOTU5280	Bacteria.Actinobacteria.Coriobacteriia.Coriobacteriales.Atopobiaceae.Olsenella.uncultured_bacterium.OTUNew_CleanUp_ReferenceOTU5280		1.045	0	0	-	-	-	-	-	-	-	-	-	-	-	-	-	-	-	-	-	-	-	-	-	-	-	-	-	-	-	-	-		-	-	-	-
	8-Strain	Y	Bacteria	Actinobacteria	Coriobacteriia	Coriobacteriales	Atopobiaceae	Olsenella	uncultured_bacterium	OTUNew_CleanUp_ReferenceOTU54050	Bacteria.Actinobacteria.Coriobacteriia.Coriobacteriales.Atopobiaceae.Olsenella.uncultured_bacterium.OTUNew_CleanUp_ReferenceOTU54050		-	-	-	-	-	-	-	-	-	-	-	-	-	-	-	-	-	-	-	-	-	-	-	-	-	-	-	-	-	-	-	-		-	-	-	-
	8-Strain	Y	Bacteria	Actinobacteria	Coriobacteriia	Coriobacteriales	Atopobiaceae	Olsenella	uncultured_bacterium	OTUNew_CleanUp_ReferenceOTU54075	Bacteria.Actinobacteria.Coriobacteriia.Coriobacteriales.Atopobiaceae.Olsenella.uncultured_bacterium.OTUNew_CleanUp_ReferenceOTU54075		-	-	-	-	-	-	-	-	-	-	-	-	-	-	-	-	-	-	-	-	-	-	-	-	-	-	-	-	-	-	-	-		-	-	-	-
	8-Strain	Y	Bacteria	Actinobacteria	Coriobacteriia	Coriobacteriales	Atopobiaceae	Olsenella	uncultured_bacterium	OTUNew_CleanUp_ReferenceOTU54077	Bacteria.Actinobacteria.Coriobacteriia.Coriobacteriales.Atopobiaceae.Olsenella.uncultured_bacterium.OTUNew_CleanUp_ReferenceOTU54077		-	-	-	-	-	-	-	-	-	-	-	-	-	-	-	-	-	-	-	-	-	-	-	-	-	-	-	-	-	-	-	-		-	-	-	-
	8-Strain	Y	Bacteria	Actinobacteria	Coriobacteriia	Coriobacteriales	Atopobiaceae	Olsenella	uncultured_bacterium	OTUNew_CleanUp_ReferenceOTU6717	Bacteria.Actinobacteria.Coriobacteriia.Coriobacteriales.Atopobiaceae.Olsenella.uncultured_bacterium.OTUNew_CleanUp_ReferenceOTU6717		1.05021	0	0	-	-	-	-	-	-	-	-	-	-	-	-	-	-	-	-	-	-	-	-	-	-	-	-	-	-	-	-	-		-	-	-	-
	8-Strain	Y	Bacteria	Actinobacteria	Coriobacteriia	Coriobacteriales	Atopobiaceae	Olsenella	uncultured_bacterium	OTUNew_CleanUp_ReferenceOTU6932	Bacteria.Actinobacteria.Coriobacteriia.Coriobacteriales.Atopobiaceae.Olsenella.uncultured_bacterium.OTUNew_CleanUp_ReferenceOTU6932		-	-	-	-	-	-	-	-	-	-	-	-	-	-	-	-	-	-	-	-	-	-	-	-	-	-	-	-	-	-	-	-		-	-	-	-
	8-Strain	Y	Bacteria	Actinobacteria	Coriobacteriia	Coriobacteriales	Atopobiaceae	Olsenella	uncultured_bacterium	OTUNew_CleanUp_ReferenceOTU6933	Bacteria.Actinobacteria.Coriobacteriia.Coriobacteriales.Atopobiaceae.Olsenella.uncultured_bacterium.OTUNew_CleanUp_ReferenceOTU6933		-	-	-	-	-	-	-	-	-	-	-	-	-	-	-	-	-	-	-	-	-	-	-	-	-	-	-	-	-	-	-	-		-	-	-	-
	8-Strain	Y	Bacteria	Actinobacteria	Coriobacteriia	Coriobacteriales	Atopobiaceae	Olsenella	uncultured_bacterium	OTUNew_CleanUp_ReferenceOTU78145	Bacteria.Actinobacteria.Coriobacteriia.Coriobacteriales.Atopobiaceae.Olsenella.uncultured_bacterium.OTUNew_CleanUp_ReferenceOTU78145		-	-	-	-	-	-	-	-	-	-	-	-	-	-	-	-	-	-	-	-	-	-	-	-	-	-	-	-	-	-	-	-		-	-	-	-
	8-Strain	Y	Bacteria	Actinobacteria	Coriobacteriia	Coriobacteriales	Atopobiaceae	Olsenella	uncultured_bacterium	OTUNew_CleanUp_ReferenceOTU9858	Bacteria.Actinobacteria.Coriobacteriia.Coriobacteriales.Atopobiaceae.Olsenella.uncultured_bacterium.OTUNew_CleanUp_ReferenceOTU9858		0.946696	0	0	-	-	-	-	-	-	-	-	-	-	-	-	-	-	-	-	-	-	-	-	-	-	-	-	-	-	-	-	-		-	-	-	-
	8-Strain	Y	Bacteria	Actinobacteria	Coriobacteriia	Coriobacteriales	Atopobiaceae	Olsenella	uncultured_bacterium	OTUNew_ReferenceOTU80	Bacteria.Actinobacteria.Coriobacteriia.Coriobacteriales.Atopobiaceae.Olsenella.uncultured_bacterium.OTUNew_ReferenceOTU80		2.6757	0	0	-	-	-	-	-	2.82379	Infected	2.46243	0.130979	-	-	-	-	-	-	-	-	-	-	-	-	-	-	-	-	-	-	-	-		2.7445	-	-	-
	6-Genus	Y	Bacteria	Actinobacteria	Coriobacteriia	Coriobacteriales	Atopobiaceae	OTU139221			Bacteria.Actinobacteria.Coriobacteriia.Coriobacteriales.Atopobiaceae.OTU139221		-	-	-	-	-	-	-	-	-	-	-	-	-	-	-	-	-	-	-	-	-	-	-	-	-	-	-	-	-	-	-	-		-	-	-	-
	6-Genus	Y	Bacteria	Actinobacteria	Coriobacteriia	Coriobacteriales	Atopobiaceae	OTUNew_CleanUp_ReferenceOTU1015			Bacteria.Actinobacteria.Coriobacteriia.Coriobacteriales.Atopobiaceae.OTUNew_CleanUp_ReferenceOTU1015		-	-	-	-	-	-	-	-	-	-	-	-	-	-	-	-	-	-	-	-	-	-	-	-	-	-	-	-	-	-	-	-		-	-	-	-
	6-Genus	Y	Bacteria	Actinobacteria	Coriobacteriia	Coriobacteriales	Atopobiaceae	OTUNew_CleanUp_ReferenceOTU10410			Bacteria.Actinobacteria.Coriobacteriia.Coriobacteriales.Atopobiaceae.OTUNew_CleanUp_ReferenceOTU10410		-	-	-	-	-	-	-	-	-	-	-	-	-	-	-	-	-	-	-	-	-	-	-	-	-	-	-	-	-	-	-	-		-	-	-	-
	6-Genus	Y	Bacteria	Actinobacteria	Coriobacteriia	Coriobacteriales	Atopobiaceae	OTUNew_CleanUp_ReferenceOTU2002			Bacteria.Actinobacteria.Coriobacteriia.Coriobacteriales.Atopobiaceae.OTUNew_CleanUp_ReferenceOTU2002		-	-	-	-	-	-	-	-	-	-	-	-	-	-	-	-	0.344921	0	0	-	-	-	-	-	0.576731	0	0	-	-	-	-	-		-	-	-	-
	6-Genus	Y	Bacteria	Actinobacteria	Coriobacteriia	Coriobacteriales	Atopobiaceae	OTUNew_CleanUp_ReferenceOTU22925			Bacteria.Actinobacteria.Coriobacteriia.Coriobacteriales.Atopobiaceae.OTUNew_CleanUp_ReferenceOTU22925		-	-	-	-	-	-	-	-	-	-	-	-	-	-	-	-	0.00694641	0	0	-	-	-	-	-	-	-	-	-	-	-	-	-		-	-	-	-
	6-Genus	Y	Bacteria	Actinobacteria	Coriobacteriia	Coriobacteriales	Atopobiaceae	OTUNew_CleanUp_ReferenceOTU2826			Bacteria.Actinobacteria.Coriobacteriia.Coriobacteriales.Atopobiaceae.OTUNew_CleanUp_ReferenceOTU2826		-	-	-	-	-	-	-	-	-	-	-	-	-	-	-	-	-	-	-	-	-	-	-	-	-	-	-	-	-	-	-	-		-	-	-	-
	6-Genus	Y	Bacteria	Actinobacteria	Coriobacteriia	Coriobacteriales	Atopobiaceae	OTUNew_CleanUp_ReferenceOTU37223			Bacteria.Actinobacteria.Coriobacteriia.Coriobacteriales.Atopobiaceae.OTUNew_CleanUp_ReferenceOTU37223		-	-	-	-	-	-	-	-	-	-	-	-	-	-	-	-	-	-	-	-	-	-	-	-	-	-	-	-	-	-	-	-		-	-	-	-
	6-Genus	Y	Bacteria	Actinobacteria	Coriobacteriia	Coriobacteriales	Atopobiaceae	OTUNew_ReferenceOTU1			Bacteria.Actinobacteria.Coriobacteriia.Coriobacteriales.Atopobiaceae.OTUNew_ReferenceOTU1		-	-	-	-	-	-	-	-	-	-	-	-	-	-	-	-	4.13078	0	0	-	-	-	-	-	4.18454	Uninfected	3.78457	0.0104056	-	Y	-	Y		-	-	-	-
	6-Genus	-	Bacteria	Actinobacteria	Coriobacteriia	Coriobacteriales	Atopobiaceae	uncultured			Bacteria.Actinobacteria.Coriobacteriia.Coriobacteriales.Atopobiaceae.uncultured		2.44738	0	0	-	-	-	-	-	1.75073	0	0	0.0695008	-	-	-	-	1.3281	0	0	0.00849899	-	-	-	-	-	-	-	-	-	-	-	-		2.01422	-	-	-
	8-Strain	-	Bacteria	Actinobacteria	Coriobacteriia	Coriobacteriales	Atopobiaceae	uncultured	uncultured_bacterium		Bacteria.Actinobacteria.Coriobacteriia.Coriobacteriales.Atopobiaceae.uncultured.uncultured_bacterium		2.44738	0	0	-	-	-	-	-	1.75073	0	0	0.0695008	-	-	-	-	1.3281	0	0	0.00849899	-	-	-	-	-	-	-	-	-	-	-	-		2.01422	-	-	-
	8-Strain	Y	Bacteria	Actinobacteria	Coriobacteriia	Coriobacteriales	Atopobiaceae	uncultured	uncultured_bacterium	OTU348227	Bacteria.Actinobacteria.Coriobacteriia.Coriobacteriales.Atopobiaceae.uncultured.uncultured_bacterium.OTU348227		1.08796	0	0	-	-	-	-	-	-	-	-	-	-	-	-	-	-	-	-	-	-	-	-	-	-	-	-	-	-	-	-	-		-	-	-	-
	8-Strain	Y	Bacteria	Actinobacteria	Coriobacteriia	Coriobacteriales	Atopobiaceae	uncultured	uncultured_bacterium	OTU4333648	Bacteria.Actinobacteria.Coriobacteriia.Coriobacteriales.Atopobiaceae.uncultured.uncultured_bacterium.OTU4333648		-	-	-	-	-	-	-	-	-	-	-	-	-	-	-	-	-	-	-	-	-	-	-	-	-	-	-	-	-	-	-	-		-	-	-	-
	8-Strain	Y	Bacteria	Actinobacteria	Coriobacteriia	Coriobacteriales	Atopobiaceae	uncultured	uncultured_bacterium	OTUNew_CleanUp_ReferenceOTU1016	Bacteria.Actinobacteria.Coriobacteriia.Coriobacteriales.Atopobiaceae.uncultured.uncultured_bacterium.OTUNew_CleanUp_ReferenceOTU1016		-	-	-	-	-	-	-	-	-	-	-	-	-	-	-	-	-	-	-	-	-	-	-	-	-	-	-	-	-	-	-	-		-	-	-	-
	8-Strain	Y	Bacteria	Actinobacteria	Coriobacteriia	Coriobacteriales	Atopobiaceae	uncultured	uncultured_bacterium	OTUNew_CleanUp_ReferenceOTU10198	Bacteria.Actinobacteria.Coriobacteriia.Coriobacteriales.Atopobiaceae.uncultured.uncultured_bacterium.OTUNew_CleanUp_ReferenceOTU10198		0.465268	0	0	-	-	-	-	-	-	-	-	-	-	-	-	-	-	-	-	-	-	-	-	-	-	-	-	-	-	-	-	-		-	-	-	-
	8-Strain	Y	Bacteria	Actinobacteria	Coriobacteriia	Coriobacteriales	Atopobiaceae	uncultured	uncultured_bacterium	OTUNew_CleanUp_ReferenceOTU10557	Bacteria.Actinobacteria.Coriobacteriia.Coriobacteriales.Atopobiaceae.uncultured.uncultured_bacterium.OTUNew_CleanUp_ReferenceOTU10557		-	-	-	-	-	-	-	-	-	-	-	-	-	-	-	-	-	-	-	-	-	-	-	-	-	-	-	-	-	-	-	-		-	-	-	-
	8-Strain	Y	Bacteria	Actinobacteria	Coriobacteriia	Coriobacteriales	Atopobiaceae	uncultured	uncultured_bacterium	OTUNew_CleanUp_ReferenceOTU10583	Bacteria.Actinobacteria.Coriobacteriia.Coriobacteriales.Atopobiaceae.uncultured.uncultured_bacterium.OTUNew_CleanUp_ReferenceOTU10583		-	-	-	-	-	-	-	-	-	-	-	-	-	-	-	-	-	-	-	-	-	-	-	-	-	-	-	-	-	-	-	-		-	-	-	-
	8-Strain	Y	Bacteria	Actinobacteria	Coriobacteriia	Coriobacteriales	Atopobiaceae	uncultured	uncultured_bacterium	OTUNew_CleanUp_ReferenceOTU10986	Bacteria.Actinobacteria.Coriobacteriia.Coriobacteriales.Atopobiaceae.uncultured.uncultured_bacterium.OTUNew_CleanUp_ReferenceOTU10986		0.582933	0	0	-	-	-	-	-	-	-	-	-	-	-	-	-	-	-	-	-	-	-	-	-	-	-	-	-	-	-	-	-		-	-	-	-
	8-Strain	Y	Bacteria	Actinobacteria	Coriobacteriia	Coriobacteriales	Atopobiaceae	uncultured	uncultured_bacterium	OTUNew_CleanUp_ReferenceOTU1133	Bacteria.Actinobacteria.Coriobacteriia.Coriobacteriales.Atopobiaceae.uncultured.uncultured_bacterium.OTUNew_CleanUp_ReferenceOTU1133		-	-	-	-	-	-	-	-	-	-	-	-	-	-	-	-	-	-	-	-	-	-	-	-	-	-	-	-	-	-	-	-		-	-	-	-
	8-Strain	Y	Bacteria	Actinobacteria	Coriobacteriia	Coriobacteriales	Atopobiaceae	uncultured	uncultured_bacterium	OTUNew_CleanUp_ReferenceOTU11511	Bacteria.Actinobacteria.Coriobacteriia.Coriobacteriales.Atopobiaceae.uncultured.uncultured_bacterium.OTUNew_CleanUp_ReferenceOTU11511		-	-	-	-	-	-	-	-	-	-	-	-	-	-	-	-	-	-	-	-	-	-	-	-	-	-	-	-	-	-	-	-		-	-	-	-
	8-Strain	Y	Bacteria	Actinobacteria	Coriobacteriia	Coriobacteriales	Atopobiaceae	uncultured	uncultured_bacterium	OTUNew_CleanUp_ReferenceOTU11867	Bacteria.Actinobacteria.Coriobacteriia.Coriobacteriales.Atopobiaceae.uncultured.uncultured_bacterium.OTUNew_CleanUp_ReferenceOTU11867		-	-	-	-	-	-	-	-	-	-	-	-	-	-	-	-	-	-	-	-	-	-	-	-	-	-	-	-	-	-	-	-		-	-	-	-
	8-Strain	Y	Bacteria	Actinobacteria	Coriobacteriia	Coriobacteriales	Atopobiaceae	uncultured	uncultured_bacterium	OTUNew_CleanUp_ReferenceOTU13089	Bacteria.Actinobacteria.Coriobacteriia.Coriobacteriales.Atopobiaceae.uncultured.uncultured_bacterium.OTUNew_CleanUp_ReferenceOTU13089		-	-	-	-	-	-	-	-	-	-	-	-	-	-	-	-	-	-	-	-	-	-	-	-	-	-	-	-	-	-	-	-		-	-	-	-
	8-Strain	Y	Bacteria	Actinobacteria	Coriobacteriia	Coriobacteriales	Atopobiaceae	uncultured	uncultured_bacterium	OTUNew_CleanUp_ReferenceOTU13253	Bacteria.Actinobacteria.Coriobacteriia.Coriobacteriales.Atopobiaceae.uncultured.uncultured_bacterium.OTUNew_CleanUp_ReferenceOTU13253		-	-	-	-	-	-	-	-	-	-	-	-	-	-	-	-	-	-	-	-	-	-	-	-	-	-	-	-	-	-	-	-		-	-	-	-
	8-Strain	Y	Bacteria	Actinobacteria	Coriobacteriia	Coriobacteriales	Atopobiaceae	uncultured	uncultured_bacterium	OTUNew_CleanUp_ReferenceOTU1329	Bacteria.Actinobacteria.Coriobacteriia.Coriobacteriales.Atopobiaceae.uncultured.uncultured_bacterium.OTUNew_CleanUp_ReferenceOTU1329		-	-	-	-	-	-	-	-	-	-	-	-	-	-	-	-	-	-	-	-	-	-	-	-	-	-	-	-	-	-	-	-		-	-	-	-
	8-Strain	Y	Bacteria	Actinobacteria	Coriobacteriia	Coriobacteriales	Atopobiaceae	uncultured	uncultured_bacterium	OTUNew_CleanUp_ReferenceOTU1441	Bacteria.Actinobacteria.Coriobacteriia.Coriobacteriales.Atopobiaceae.uncultured.uncultured_bacterium.OTUNew_CleanUp_ReferenceOTU1441		2.19004	0	0	-	-	-	-	-	-	-	-	-	-	-	-	-	-	-	-	-	-	-	-	-	-	-	-	-	-	-	-	-		-	-	-	-
	8-Strain	Y	Bacteria	Actinobacteria	Coriobacteriia	Coriobacteriales	Atopobiaceae	uncultured	uncultured_bacterium	OTUNew_CleanUp_ReferenceOTU14570	Bacteria.Actinobacteria.Coriobacteriia.Coriobacteriales.Atopobiaceae.uncultured.uncultured_bacterium.OTUNew_CleanUp_ReferenceOTU14570		-	-	-	-	-	-	-	-	-	-	-	-	-	-	-	-	-	-	-	-	-	-	-	-	-	-	-	-	-	-	-	-		-	-	-	-
	8-Strain	Y	Bacteria	Actinobacteria	Coriobacteriia	Coriobacteriales	Atopobiaceae	uncultured	uncultured_bacterium	OTUNew_CleanUp_ReferenceOTU15689	Bacteria.Actinobacteria.Coriobacteriia.Coriobacteriales.Atopobiaceae.uncultured.uncultured_bacterium.OTUNew_CleanUp_ReferenceOTU15689		-	-	-	-	-	-	-	-	-	-	-	-	-	-	-	-	-	-	-	-	-	-	-	-	-	-	-	-	-	-	-	-		-	-	-	-
	8-Strain	Y	Bacteria	Actinobacteria	Coriobacteriia	Coriobacteriales	Atopobiaceae	uncultured	uncultured_bacterium	OTUNew_CleanUp_ReferenceOTU15728	Bacteria.Actinobacteria.Coriobacteriia.Coriobacteriales.Atopobiaceae.uncultured.uncultured_bacterium.OTUNew_CleanUp_ReferenceOTU15728		-	-	-	-	-	-	-	-	-	-	-	-	-	-	-	-	-	-	-	-	-	-	-	-	-	-	-	-	-	-	-	-		-	-	-	-
	8-Strain	Y	Bacteria	Actinobacteria	Coriobacteriia	Coriobacteriales	Atopobiaceae	uncultured	uncultured_bacterium	OTUNew_CleanUp_ReferenceOTU15740	Bacteria.Actinobacteria.Coriobacteriia.Coriobacteriales.Atopobiaceae.uncultured.uncultured_bacterium.OTUNew_CleanUp_ReferenceOTU15740		-	-	-	-	-	-	-	-	-	-	-	-	-	-	-	-	-	-	-	-	-	-	-	-	-	-	-	-	-	-	-	-		-	-	-	-
	8-Strain	Y	Bacteria	Actinobacteria	Coriobacteriia	Coriobacteriales	Atopobiaceae	uncultured	uncultured_bacterium	OTUNew_CleanUp_ReferenceOTU15756	Bacteria.Actinobacteria.Coriobacteriia.Coriobacteriales.Atopobiaceae.uncultured.uncultured_bacterium.OTUNew_CleanUp_ReferenceOTU15756		-	-	-	-	-	-	-	-	-	-	-	-	-	-	-	-	-	-	-	-	-	-	-	-	-	-	-	-	-	-	-	-		-	-	-	-
	8-Strain	Y	Bacteria	Actinobacteria	Coriobacteriia	Coriobacteriales	Atopobiaceae	uncultured	uncultured_bacterium	OTUNew_CleanUp_ReferenceOTU15765	Bacteria.Actinobacteria.Coriobacteriia.Coriobacteriales.Atopobiaceae.uncultured.uncultured_bacterium.OTUNew_CleanUp_ReferenceOTU15765		-	-	-	-	-	-	-	-	-	-	-	-	-	-	-	-	-	-	-	-	-	-	-	-	-	-	-	-	-	-	-	-		-	-	-	-
	8-Strain	Y	Bacteria	Actinobacteria	Coriobacteriia	Coriobacteriales	Atopobiaceae	uncultured	uncultured_bacterium	OTUNew_CleanUp_ReferenceOTU15785	Bacteria.Actinobacteria.Coriobacteriia.Coriobacteriales.Atopobiaceae.uncultured.uncultured_bacterium.OTUNew_CleanUp_ReferenceOTU15785		-	-	-	-	-	-	-	-	-	-	-	-	-	-	-	-	-	-	-	-	-	-	-	-	-	-	-	-	-	-	-	-		-	-	-	-
	8-Strain	Y	Bacteria	Actinobacteria	Coriobacteriia	Coriobacteriales	Atopobiaceae	uncultured	uncultured_bacterium	OTUNew_CleanUp_ReferenceOTU15799	Bacteria.Actinobacteria.Coriobacteriia.Coriobacteriales.Atopobiaceae.uncultured.uncultured_bacterium.OTUNew_CleanUp_ReferenceOTU15799		-	-	-	-	-	-	-	-	-	-	-	-	-	-	-	-	-	-	-	-	-	-	-	-	-	-	-	-	-	-	-	-		-	-	-	-
	8-Strain	Y	Bacteria	Actinobacteria	Coriobacteriia	Coriobacteriales	Atopobiaceae	uncultured	uncultured_bacterium	OTUNew_CleanUp_ReferenceOTU1614	Bacteria.Actinobacteria.Coriobacteriia.Coriobacteriales.Atopobiaceae.uncultured.uncultured_bacterium.OTUNew_CleanUp_ReferenceOTU1614		-	-	-	-	-	-	-	-	-	-	-	-	-	-	-	-	-	-	-	-	-	-	-	-	-	-	-	-	-	-	-	-		-	-	-	-
	8-Strain	Y	Bacteria	Actinobacteria	Coriobacteriia	Coriobacteriales	Atopobiaceae	uncultured	uncultured_bacterium	OTUNew_CleanUp_ReferenceOTU1615	Bacteria.Actinobacteria.Coriobacteriia.Coriobacteriales.Atopobiaceae.uncultured.uncultured_bacterium.OTUNew_CleanUp_ReferenceOTU1615		0.985347	0	0	-	-	-	-	-	-	-	-	-	-	-	-	-	-	-	-	-	-	-	-	-	-	-	-	-	-	-	-	-		-	-	-	-
	8-Strain	Y	Bacteria	Actinobacteria	Coriobacteriia	Coriobacteriales	Atopobiaceae	uncultured	uncultured_bacterium	OTUNew_CleanUp_ReferenceOTU1616	Bacteria.Actinobacteria.Coriobacteriia.Coriobacteriales.Atopobiaceae.uncultured.uncultured_bacterium.OTUNew_CleanUp_ReferenceOTU1616		-	-	-	-	-	-	-	-	-	-	-	-	-	-	-	-	-	-	-	-	-	-	-	-	-	-	-	-	-	-	-	-		-	-	-	-
	8-Strain	Y	Bacteria	Actinobacteria	Coriobacteriia	Coriobacteriales	Atopobiaceae	uncultured	uncultured_bacterium	OTUNew_CleanUp_ReferenceOTU1803	Bacteria.Actinobacteria.Coriobacteriia.Coriobacteriales.Atopobiaceae.uncultured.uncultured_bacterium.OTUNew_CleanUp_ReferenceOTU1803		-	-	-	-	-	-	-	-	-	-	-	-	-	-	-	-	-	-	-	-	-	-	-	-	-	-	-	-	-	-	-	-		-	-	-	-
	8-Strain	Y	Bacteria	Actinobacteria	Coriobacteriia	Coriobacteriales	Atopobiaceae	uncultured	uncultured_bacterium	OTUNew_CleanUp_ReferenceOTU20050	Bacteria.Actinobacteria.Coriobacteriia.Coriobacteriales.Atopobiaceae.uncultured.uncultured_bacterium.OTUNew_CleanUp_ReferenceOTU20050		-	-	-	-	-	-	-	-	-	-	-	-	-	-	-	-	-	-	-	-	-	-	-	-	-	-	-	-	-	-	-	-		-	-	-	-
	8-Strain	Y	Bacteria	Actinobacteria	Coriobacteriia	Coriobacteriales	Atopobiaceae	uncultured	uncultured_bacterium	OTUNew_CleanUp_ReferenceOTU2099	Bacteria.Actinobacteria.Coriobacteriia.Coriobacteriales.Atopobiaceae.uncultured.uncultured_bacterium.OTUNew_CleanUp_ReferenceOTU2099		1.11709	0	0	-	-	-	-	-	1.75073	0	0	0.0695008	-	-	-	-	-	-	-	-	-	-	-	-	-	-	-	-	-	-	-	-		1.47823	-	-	-
	8-Strain	Y	Bacteria	Actinobacteria	Coriobacteriia	Coriobacteriales	Atopobiaceae	uncultured	uncultured_bacterium	OTUNew_CleanUp_ReferenceOTU2288	Bacteria.Actinobacteria.Coriobacteriia.Coriobacteriales.Atopobiaceae.uncultured.uncultured_bacterium.OTUNew_CleanUp_ReferenceOTU2288		-	-	-	-	-	-	-	-	-	-	-	-	-	-	-	-	-	-	-	-	-	-	-	-	-	-	-	-	-	-	-	-		-	-	-	-
	8-Strain	Y	Bacteria	Actinobacteria	Coriobacteriia	Coriobacteriales	Atopobiaceae	uncultured	uncultured_bacterium	OTUNew_CleanUp_ReferenceOTU2290	Bacteria.Actinobacteria.Coriobacteriia.Coriobacteriales.Atopobiaceae.uncultured.uncultured_bacterium.OTUNew_CleanUp_ReferenceOTU2290		0.766456	0	0	-	-	-	-	-	-	-	-	-	-	-	-	-	-	-	-	-	-	-	-	-	-	-	-	-	-	-	-	-		-	-	-	-
	8-Strain	Y	Bacteria	Actinobacteria	Coriobacteriia	Coriobacteriales	Atopobiaceae	uncultured	uncultured_bacterium	OTUNew_CleanUp_ReferenceOTU24064	Bacteria.Actinobacteria.Coriobacteriia.Coriobacteriales.Atopobiaceae.uncultured.uncultured_bacterium.OTUNew_CleanUp_ReferenceOTU24064		-	-	-	-	-	-	-	-	-	-	-	-	-	-	-	-	-	-	-	-	-	-	-	-	-	-	-	-	-	-	-	-		-	-	-	-
	8-Strain	Y	Bacteria	Actinobacteria	Coriobacteriia	Coriobacteriales	Atopobiaceae	uncultured	uncultured_bacterium	OTUNew_CleanUp_ReferenceOTU295	Bacteria.Actinobacteria.Coriobacteriia.Coriobacteriales.Atopobiaceae.uncultured.uncultured_bacterium.OTUNew_CleanUp_ReferenceOTU295		-	-	-	-	-	-	-	-	-	-	-	-	-	-	-	-	-	-	-	-	-	-	-	-	-	-	-	-	-	-	-	-		-	-	-	-
	8-Strain	Y	Bacteria	Actinobacteria	Coriobacteriia	Coriobacteriales	Atopobiaceae	uncultured	uncultured_bacterium	OTUNew_CleanUp_ReferenceOTU3013	Bacteria.Actinobacteria.Coriobacteriia.Coriobacteriales.Atopobiaceae.uncultured.uncultured_bacterium.OTUNew_CleanUp_ReferenceOTU3013		-	-	-	-	-	-	-	-	-	-	-	-	-	-	-	-	-	-	-	-	-	-	-	-	-	-	-	-	-	-	-	-		-	-	-	-
	8-Strain	Y	Bacteria	Actinobacteria	Coriobacteriia	Coriobacteriales	Atopobiaceae	uncultured	uncultured_bacterium	OTUNew_CleanUp_ReferenceOTU3543	Bacteria.Actinobacteria.Coriobacteriia.Coriobacteriales.Atopobiaceae.uncultured.uncultured_bacterium.OTUNew_CleanUp_ReferenceOTU3543		1.16845	0	0	-	-	-	-	-	-	-	-	-	-	-	-	-	-	-	-	-	-	-	-	-	-	-	-	-	-	-	-	-		1.4879	-	-	-
	8-Strain	Y	Bacteria	Actinobacteria	Coriobacteriia	Coriobacteriales	Atopobiaceae	uncultured	uncultured_bacterium	OTUNew_CleanUp_ReferenceOTU3647	Bacteria.Actinobacteria.Coriobacteriia.Coriobacteriales.Atopobiaceae.uncultured.uncultured_bacterium.OTUNew_CleanUp_ReferenceOTU3647		0.465268	0	0	-	-	-	-	-	-	-	-	-	-	-	-	-	-	-	-	-	-	-	-	-	-	-	-	-	-	-	-	-		-	-	-	-
	8-Strain	Y	Bacteria	Actinobacteria	Coriobacteriia	Coriobacteriales	Atopobiaceae	uncultured	uncultured_bacterium	OTUNew_CleanUp_ReferenceOTU375	Bacteria.Actinobacteria.Coriobacteriia.Coriobacteriales.Atopobiaceae.uncultured.uncultured_bacterium.OTUNew_CleanUp_ReferenceOTU375		0.743378	0	0	-	-	-	-	-	-	-	-	-	-	-	-	-	-	-	-	-	-	-	-	-	-	-	-	-	-	-	-	-		-	-	-	-
	8-Strain	Y	Bacteria	Actinobacteria	Coriobacteriia	Coriobacteriales	Atopobiaceae	uncultured	uncultured_bacterium	OTUNew_CleanUp_ReferenceOTU3986	Bacteria.Actinobacteria.Coriobacteriia.Coriobacteriales.Atopobiaceae.uncultured.uncultured_bacterium.OTUNew_CleanUp_ReferenceOTU3986		-	-	-	-	-	-	-	-	-	-	-	-	-	-	-	-	-	-	-	-	-	-	-	-	-	-	-	-	-	-	-	-		-	-	-	-
	8-Strain	Y	Bacteria	Actinobacteria	Coriobacteriia	Coriobacteriales	Atopobiaceae	uncultured	uncultured_bacterium	OTUNew_CleanUp_ReferenceOTU433	Bacteria.Actinobacteria.Coriobacteriia.Coriobacteriales.Atopobiaceae.uncultured.uncultured_bacterium.OTUNew_CleanUp_ReferenceOTU433		1.22063	0	0	-	-	-	-	-	-	-	-	-	-	-	-	-	1.3281	0	0	0.00849899	-	-	-	-	-	-	-	-	-	-	-	-		-	-	-	-
	8-Strain	Y	Bacteria	Actinobacteria	Coriobacteriia	Coriobacteriales	Atopobiaceae	uncultured	uncultured_bacterium	OTUNew_CleanUp_ReferenceOTU47027	Bacteria.Actinobacteria.Coriobacteriia.Coriobacteriales.Atopobiaceae.uncultured.uncultured_bacterium.OTUNew_CleanUp_ReferenceOTU47027		-	-	-	-	-	-	-	-	-	-	-	-	-	-	-	-	-	-	-	-	-	-	-	-	-	-	-	-	-	-	-	-		-	-	-	-
	8-Strain	Y	Bacteria	Actinobacteria	Coriobacteriia	Coriobacteriales	Atopobiaceae	uncultured	uncultured_bacterium	OTUNew_CleanUp_ReferenceOTU47029	Bacteria.Actinobacteria.Coriobacteriia.Coriobacteriales.Atopobiaceae.uncultured.uncultured_bacterium.OTUNew_CleanUp_ReferenceOTU47029		-	-	-	-	-	-	-	-	-	-	-	-	-	-	-	-	-	-	-	-	-	-	-	-	-	-	-	-	-	-	-	-		-	-	-	-
	8-Strain	Y	Bacteria	Actinobacteria	Coriobacteriia	Coriobacteriales	Atopobiaceae	uncultured	uncultured_bacterium	OTUNew_CleanUp_ReferenceOTU50834	Bacteria.Actinobacteria.Coriobacteriia.Coriobacteriales.Atopobiaceae.uncultured.uncultured_bacterium.OTUNew_CleanUp_ReferenceOTU50834		-	-	-	-	-	-	-	-	-	-	-	-	-	-	-	-	-	-	-	-	-	-	-	-	-	-	-	-	-	-	-	-		-	-	-	-
	8-Strain	Y	Bacteria	Actinobacteria	Coriobacteriia	Coriobacteriales	Atopobiaceae	uncultured	uncultured_bacterium	OTUNew_CleanUp_ReferenceOTU55794	Bacteria.Actinobacteria.Coriobacteriia.Coriobacteriales.Atopobiaceae.uncultured.uncultured_bacterium.OTUNew_CleanUp_ReferenceOTU55794		-	-	-	-	-	-	-	-	-	-	-	-	-	-	-	-	-	-	-	-	-	-	-	-	-	-	-	-	-	-	-	-		-	-	-	-
	8-Strain	Y	Bacteria	Actinobacteria	Coriobacteriia	Coriobacteriales	Atopobiaceae	uncultured	uncultured_bacterium	OTUNew_CleanUp_ReferenceOTU601	Bacteria.Actinobacteria.Coriobacteriia.Coriobacteriales.Atopobiaceae.uncultured.uncultured_bacterium.OTUNew_CleanUp_ReferenceOTU601		1.58109	0	0	-	-	-	-	-	-	-	-	-	-	-	-	-	-	-	-	-	-	-	-	-	-	-	-	-	-	-	-	-		1.68306	-	-	-
	8-Strain	Y	Bacteria	Actinobacteria	Coriobacteriia	Coriobacteriales	Atopobiaceae	uncultured	uncultured_bacterium	OTUNew_CleanUp_ReferenceOTU6920	Bacteria.Actinobacteria.Coriobacteriia.Coriobacteriales.Atopobiaceae.uncultured.uncultured_bacterium.OTUNew_CleanUp_ReferenceOTU6920		-	-	-	-	-	-	-	-	-	-	-	-	-	-	-	-	-	-	-	-	-	-	-	-	-	-	-	-	-	-	-	-		-	-	-	-
	8-Strain	Y	Bacteria	Actinobacteria	Coriobacteriia	Coriobacteriales	Atopobiaceae	uncultured	uncultured_bacterium	OTUNew_CleanUp_ReferenceOTU695	Bacteria.Actinobacteria.Coriobacteriia.Coriobacteriales.Atopobiaceae.uncultured.uncultured_bacterium.OTUNew_CleanUp_ReferenceOTU695		-	-	-	-	-	-	-	-	-	-	-	-	-	-	-	-	-	-	-	-	-	-	-	-	-	-	-	-	-	-	-	-		-	-	-	-
	8-Strain	Y	Bacteria	Actinobacteria	Coriobacteriia	Coriobacteriales	Atopobiaceae	uncultured	uncultured_bacterium	OTUNew_CleanUp_ReferenceOTU826	Bacteria.Actinobacteria.Coriobacteriia.Coriobacteriales.Atopobiaceae.uncultured.uncultured_bacterium.OTUNew_CleanUp_ReferenceOTU826		1.59786	0	0	-	-	-	-	-	-	-	-	-	-	-	-	-	-	-	-	-	-	-	-	-	-	-	-	-	-	-	-	-		-	-	-	-
	8-Strain	Y	Bacteria	Actinobacteria	Coriobacteriia	Coriobacteriales	Atopobiaceae	uncultured	uncultured_bacterium	OTUNew_CleanUp_ReferenceOTU9607	Bacteria.Actinobacteria.Coriobacteriia.Coriobacteriales.Atopobiaceae.uncultured.uncultured_bacterium.OTUNew_CleanUp_ReferenceOTU9607		0.607121	0	0	-	-	-	-	-	-	-	-	-	-	-	-	-	-	-	-	-	-	-	-	-	-	-	-	-	-	-	-	-		-	-	-	-
	8-Strain	Y	Bacteria	Actinobacteria	Coriobacteriia	Coriobacteriales	Atopobiaceae	uncultured	uncultured_bacterium	OTUNew_ReferenceOTU159	Bacteria.Actinobacteria.Coriobacteriia.Coriobacteriales.Atopobiaceae.uncultured.uncultured_bacterium.OTUNew_ReferenceOTU159		-	-	-	-	-	-	-	-	-	-	-	-	-	-	-	-	-	-	-	-	-	-	-	-	-	-	-	-	-	-	-	-		-	-	-	-
	8-Strain	Y	Bacteria	Actinobacteria	Coriobacteriia	Coriobacteriales	Atopobiaceae	uncultured	uncultured_bacterium	OTUNew_ReferenceOTU448	Bacteria.Actinobacteria.Coriobacteriia.Coriobacteriales.Atopobiaceae.uncultured.uncultured_bacterium.OTUNew_ReferenceOTU448		1.6318	0	0	0.0453007	-	-	-	-	-	-	-	-	-	-	-	-	-	-	-	-	-	-	-	-	-	-	-	-	-	-	-	-		-	-	-	-
	5-Family	-	Bacteria	Actinobacteria	Coriobacteriia	Coriobacteriales	Coriobacteriaceae				Bacteria.Actinobacteria.Coriobacteriia.Coriobacteriales.Coriobacteriaceae		4.51137	0	0	-	-	-	-	-	4.64874	Infected	3.98122	0.37536	-	-	-	-	4.02989	Infected	3.70536	3.06e-06	-	-	Y	-	2.99733	Infected	2.7594	0.00280167	-	-	Y	-		4.54775	-	-	-
	6-Genus	-	Bacteria	Actinobacteria	Coriobacteriia	Coriobacteriales	Coriobacteriaceae	Collinsella			Bacteria.Actinobacteria.Coriobacteriia.Coriobacteriales.Coriobacteriaceae.Collinsella		4.51137	0	0	-	-	-	-	-	4.64874	Infected	3.98122	0.37536	-	-	-	-	4.02989	Infected	3.70535	3.06e-06	-	-	Y	-	2.99733	Infected	2.75974	0.00280167	-	-	Y	-		4.54775	-	-	-
	8-Strain	-	Bacteria	Actinobacteria	Coriobacteriia	Coriobacteriales	Coriobacteriaceae	Collinsella	Collinsella_aerofaciens		Bacteria.Actinobacteria.Coriobacteriia.Coriobacteriales.Coriobacteriaceae.Collinsella.Collinsella_aerofaciens		3.10366	Infected	2.70102	0.000945606	-	-	Y	-	3.14779	Infected	2.61306	0.489291	-	-	-	-	-	-	-	-	-	-	-	-	-	-	-	-	-	-	-	-		2.52543	-	-	-
	8-Strain	Y	Bacteria	Actinobacteria	Coriobacteriia	Coriobacteriales	Coriobacteriaceae	Collinsella	Collinsella_aerofaciens	OTU186703	Bacteria.Actinobacteria.Coriobacteriia.Coriobacteriales.Coriobacteriaceae.Collinsella.Collinsella_aerofaciens.OTU186703		2.92085	Infected	2.52651	0.000866653	Y	-	Y	-	2.99199	Infected	2.4353	0.409095	-	-	-	-	-	-	-	-	-	-	-	-	-	-	-	-	-	-	-	-		2.43367	-	-	-
	8-Strain	Y	Bacteria	Actinobacteria	Coriobacteriia	Coriobacteriales	Coriobacteriaceae	Collinsella	Collinsella_aerofaciens	OTU4384124	Bacteria.Actinobacteria.Coriobacteriia.Coriobacteriales.Coriobacteriaceae.Collinsella.Collinsella_aerofaciens.OTU4384124		1.53618	0	0	0.00702802	-	-	-	-	-	-	-	-	-	-	-	-	-	-	-	-	-	-	-	-	-	-	-	-	-	-	-	-		-	-	-	-
	8-Strain	Y	Bacteria	Actinobacteria	Coriobacteriia	Coriobacteriales	Coriobacteriaceae	Collinsella	Collinsella_aerofaciens	OTUNew_CleanUp_ReferenceOTU53788	Bacteria.Actinobacteria.Coriobacteriia.Coriobacteriales.Coriobacteriaceae.Collinsella.Collinsella_aerofaciens.OTUNew_CleanUp_ReferenceOTU53788		-	-	-	-	-	-	-	-	-	-	-	-	-	-	-	-	-	-	-	-	-	-	-	-	-	-	-	-	-	-	-	-		-	-	-	-
	8-Strain	Y	Bacteria	Actinobacteria	Coriobacteriia	Coriobacteriales	Coriobacteriaceae	Collinsella	Collinsella_aerofaciens	OTUNew_CleanUp_ReferenceOTU5902	Bacteria.Actinobacteria.Coriobacteriia.Coriobacteriales.Coriobacteriaceae.Collinsella.Collinsella_aerofaciens.OTUNew_CleanUp_ReferenceOTU5902		0.623314	0	0	-	-	-	-	-	-	-	-	-	-	-	-	-	-	-	-	-	-	-	-	-	-	-	-	-	-	-	-	-		-	-	-	-
	8-Strain	Y	Bacteria	Actinobacteria	Coriobacteriia	Coriobacteriales	Coriobacteriaceae	Collinsella	Collinsella_aerofaciens	OTUNew_ReferenceOTU114	Bacteria.Actinobacteria.Coriobacteriia.Coriobacteriales.Coriobacteriaceae.Collinsella.Collinsella_aerofaciens.OTUNew_ReferenceOTU114		2.59947	Infected	2.1946	0.0336661	Y	-	Y	-	2.627	Infected	2.17377	0.590698	-	-	-	-	-	-	-	-	-	-	-	-	-	-	-	-	-	-	-	-		1.9762	-	-	-
	8-Strain	-	Bacteria	Actinobacteria	Coriobacteriia	Coriobacteriales	Coriobacteriaceae	Collinsella	Collinsella_massiliensis		Bacteria.Actinobacteria.Coriobacteriia.Coriobacteriales.Coriobacteriaceae.Collinsella.Collinsella_massiliensis		-	-	-	-	-	-	-	-	-	-	-	-	-	-	-	-	-	-	-	-	-	-	-	-	-	-	-	-	-	-	-	-		-	-	-	-
	8-Strain	Y	Bacteria	Actinobacteria	Coriobacteriia	Coriobacteriales	Coriobacteriaceae	Collinsella	Collinsella_massiliensis	OTUNew_CleanUp_ReferenceOTU6639	Bacteria.Actinobacteria.Coriobacteriia.Coriobacteriales.Coriobacteriaceae.Collinsella.Collinsella_massiliensis.OTUNew_CleanUp_ReferenceOTU6639		-	-	-	-	-	-	-	-	-	-	-	-	-	-	-	-	-	-	-	-	-	-	-	-	-	-	-	-	-	-	-	-		-	-	-	-
	8-Strain	-	Bacteria	Actinobacteria	Coriobacteriia	Coriobacteriales	Coriobacteriaceae	Collinsella	Collinsella_stercoris		Bacteria.Actinobacteria.Coriobacteriia.Coriobacteriales.Coriobacteriaceae.Collinsella.Collinsella_stercoris		-	-	-	-	-	-	-	-	-	-	-	-	-	-	-	-	-	-	-	-	-	-	-	-	-	-	-	-	-	-	-	-		-	-	-	-
	8-Strain	Y	Bacteria	Actinobacteria	Coriobacteriia	Coriobacteriales	Coriobacteriaceae	Collinsella	Collinsella_stercoris	OTU288004	Bacteria.Actinobacteria.Coriobacteriia.Coriobacteriales.Coriobacteriaceae.Collinsella.Collinsella_stercoris.OTU288004		-	-	-	-	-	-	-	-	-	-	-	-	-	-	-	-	-	-	-	-	-	-	-	-	-	-	-	-	-	-	-	-		-	-	-	-
	8-Strain	Y	Bacteria	Actinobacteria	Coriobacteriia	Coriobacteriales	Coriobacteriaceae	Collinsella	Collinsella_stercoris	OTU2990918	Bacteria.Actinobacteria.Coriobacteriia.Coriobacteriales.Coriobacteriaceae.Collinsella.Collinsella_stercoris.OTU2990918		-	-	-	-	-	-	-	-	-	-	-	-	-	-	-	-	-	-	-	-	-	-	-	-	-	-	-	-	-	-	-	-		-	-	-	-
	8-Strain	Y	Bacteria	Actinobacteria	Coriobacteriia	Coriobacteriales	Coriobacteriaceae	Collinsella	OTU147071		Bacteria.Actinobacteria.Coriobacteriia.Coriobacteriales.Coriobacteriaceae.Collinsella.OTU147071		-	-	-	-	-	-	-	-	-	-	-	-	-	-	-	-	-	-	-	-	-	-	-	-	-	-	-	-	-	-	-	-		-	-	-	-
	8-Strain	Y	Bacteria	Actinobacteria	Coriobacteriia	Coriobacteriales	Coriobacteriaceae	Collinsella	OTU174740		Bacteria.Actinobacteria.Coriobacteriia.Coriobacteriales.Coriobacteriaceae.Collinsella.OTU174740		1.06539	0	0	-	-	-	-	-	-	-	-	-	-	-	-	-	-	-	-	-	-	-	-	-	-	-	-	-	-	-	-	-		-	-	-	-
	8-Strain	Y	Bacteria	Actinobacteria	Coriobacteriia	Coriobacteriales	Coriobacteriaceae	Collinsella	OTU176318		Bacteria.Actinobacteria.Coriobacteriia.Coriobacteriales.Coriobacteriaceae.Collinsella.OTU176318		2.33352	0	0	-	-	-	-	-	2.70156	Infected	2.38645	0.545146	-	-	-	-	-	-	-	-	-	-	-	-	-	-	-	-	-	-	-	-		2.53526	-	-	-
	8-Strain	Y	Bacteria	Actinobacteria	Coriobacteriia	Coriobacteriales	Coriobacteriaceae	Collinsella	OTU177211		Bacteria.Actinobacteria.Coriobacteriia.Coriobacteriales.Coriobacteriaceae.Collinsella.OTU177211		-	-	-	-	-	-	-	-	-	-	-	-	-	-	-	-	-	-	-	-	-	-	-	-	-	-	-	-	-	-	-	-		-	-	-	-
	8-Strain	Y	Bacteria	Actinobacteria	Coriobacteriia	Coriobacteriales	Coriobacteriaceae	Collinsella	OTU181160		Bacteria.Actinobacteria.Coriobacteriia.Coriobacteriales.Coriobacteriaceae.Collinsella.OTU181160		3.80207	0	0	-	-	-	-	-	3.35688	Dewormed	2.81503	0.717676	-	-	-	-	-	-	-	-	-	-	-	-	-	-	-	-	-	-	-	-		3.91178	-	-	-
	8-Strain	Y	Bacteria	Actinobacteria	Coriobacteriia	Coriobacteriales	Coriobacteriaceae	Collinsella	OTU187624		Bacteria.Actinobacteria.Coriobacteriia.Coriobacteriales.Coriobacteriaceae.Collinsella.OTU187624		-	-	-	-	-	-	-	-	-	-	-	-	-	-	-	-	-	-	-	-	-	-	-	-	-	-	-	-	-	-	-	-		-	-	-	-
	8-Strain	Y	Bacteria	Actinobacteria	Coriobacteriia	Coriobacteriales	Coriobacteriaceae	Collinsella	OTU193436		Bacteria.Actinobacteria.Coriobacteriia.Coriobacteriales.Coriobacteriaceae.Collinsella.OTU193436		1.93732	0	0	-	-	-	-	-	2.11286	0	0	0.222565	-	-	-	-	-	-	-	-	-	-	-	-	-	-	-	-	-	-	-	-		1.99827	-	-	-
	8-Strain	Y	Bacteria	Actinobacteria	Coriobacteriia	Coriobacteriales	Coriobacteriaceae	Collinsella	OTU199337		Bacteria.Actinobacteria.Coriobacteriia.Coriobacteriales.Coriobacteriaceae.Collinsella.OTU199337		-	-	-	-	-	-	-	-	-	-	-	-	-	-	-	-	-	-	-	-	-	-	-	-	-	-	-	-	-	-	-	-		-	-	-	-
	8-Strain	Y	Bacteria	Actinobacteria	Coriobacteriia	Coriobacteriales	Coriobacteriaceae	Collinsella	OTU269327		Bacteria.Actinobacteria.Coriobacteriia.Coriobacteriales.Coriobacteriaceae.Collinsella.OTU269327		3.07225	0	0	-	-	-	-	-	3.06798	Infected	2.43539	0.138433	-	-	-	-	-	-	-	-	-	-	-	-	-	-	-	-	-	-	-	-		2.89448	-	-	-
	8-Strain	Y	Bacteria	Actinobacteria	Coriobacteriia	Coriobacteriales	Coriobacteriaceae	Collinsella	OTU2924870		Bacteria.Actinobacteria.Coriobacteriia.Coriobacteriales.Coriobacteriaceae.Collinsella.OTU2924870		-	-	-	-	-	-	-	-	-	-	-	-	-	-	-	-	-	-	-	-	-	-	-	-	-	-	-	-	-	-	-	-		-	-	-	-
	8-Strain	Y	Bacteria	Actinobacteria	Coriobacteriia	Coriobacteriales	Coriobacteriaceae	Collinsella	OTU294210		Bacteria.Actinobacteria.Coriobacteriia.Coriobacteriales.Coriobacteriaceae.Collinsella.OTU294210		1.18541	0	0	-	-	-	-	-	-	-	-	-	-	-	-	-	-	-	-	-	-	-	-	-	-	-	-	-	-	-	-	-		-	-	-	-
	8-Strain	Y	Bacteria	Actinobacteria	Coriobacteriia	Coriobacteriales	Coriobacteriaceae	Collinsella	OTU303693		Bacteria.Actinobacteria.Coriobacteriia.Coriobacteriales.Coriobacteriaceae.Collinsella.OTU303693		-	-	-	-	-	-	-	-	-	-	-	-	-	-	-	-	-	-	-	-	-	-	-	-	-	-	-	-	-	-	-	-		-	-	-	-
	8-Strain	Y	Bacteria	Actinobacteria	Coriobacteriia	Coriobacteriales	Coriobacteriaceae	Collinsella	OTU325586		Bacteria.Actinobacteria.Coriobacteriia.Coriobacteriales.Coriobacteriaceae.Collinsella.OTU325586		-	-	-	-	-	-	-	-	-	-	-	-	-	-	-	-	-	-	-	-	-	-	-	-	-	-	-	-	-	-	-	-		-	-	-	-
	8-Strain	Y	Bacteria	Actinobacteria	Coriobacteriia	Coriobacteriales	Coriobacteriaceae	Collinsella	OTU327218		Bacteria.Actinobacteria.Coriobacteriia.Coriobacteriales.Coriobacteriaceae.Collinsella.OTU327218		2.58648	0	0	-	-	-	-	-	3.0297	Dewormed	2.68161	0.251232	-	-	-	-	-	-	-	-	-	-	-	-	-	-	-	-	-	-	-	-		2.6894	-	-	-
	8-Strain	Y	Bacteria	Actinobacteria	Coriobacteriia	Coriobacteriales	Coriobacteriaceae	Collinsella	OTU329688		Bacteria.Actinobacteria.Coriobacteriia.Coriobacteriales.Coriobacteriaceae.Collinsella.OTU329688		-	-	-	-	-	-	-	-	-	-	-	-	-	-	-	-	-	-	-	-	-	-	-	-	-	-	-	-	-	-	-	-		-	-	-	-
	8-Strain	Y	Bacteria	Actinobacteria	Coriobacteriia	Coriobacteriales	Coriobacteriaceae	Collinsella	OTU346793		Bacteria.Actinobacteria.Coriobacteriia.Coriobacteriales.Coriobacteriaceae.Collinsella.OTU346793		2.1543	0	0	-	-	-	-	-	-	-	-	-	-	-	-	-	-	-	-	-	-	-	-	-	-	-	-	-	-	-	-	-		-	-	-	-
	8-Strain	Y	Bacteria	Actinobacteria	Coriobacteriia	Coriobacteriales	Coriobacteriaceae	Collinsella	OTU415315		Bacteria.Actinobacteria.Coriobacteriia.Coriobacteriales.Coriobacteriaceae.Collinsella.OTU415315		1.94743	0	0	0.00276781	-	-	-	-	2.15643	0	0	0.117612	-	-	-	-	-	-	-	-	-	-	-	-	-	-	-	-	-	-	-	-		1.4056	-	-	-
	8-Strain	Y	Bacteria	Actinobacteria	Coriobacteriia	Coriobacteriales	Coriobacteriaceae	Collinsella	OTU516159		Bacteria.Actinobacteria.Coriobacteriia.Coriobacteriales.Coriobacteriaceae.Collinsella.OTU516159		1.36633	0	0	-	-	-	-	-	-	-	-	-	-	-	-	-	-	-	-	-	-	-	-	-	-	-	-	-	-	-	-	-		-	-	-	-
	8-Strain	Y	Bacteria	Actinobacteria	Coriobacteriia	Coriobacteriales	Coriobacteriaceae	Collinsella	OTU76547		Bacteria.Actinobacteria.Coriobacteriia.Coriobacteriales.Coriobacteriaceae.Collinsella.OTU76547		1.20924	0	0	-	-	-	-	-	-	-	-	-	-	-	-	-	-	-	-	-	-	-	-	-	-	-	-	-	-	-	-	-		-	-	-	-
	8-Strain	Y	Bacteria	Actinobacteria	Coriobacteriia	Coriobacteriales	Coriobacteriaceae	Collinsella	OTU819181		Bacteria.Actinobacteria.Coriobacteriia.Coriobacteriales.Coriobacteriaceae.Collinsella.OTU819181		1.37143	0	0	-	-	-	-	-	-	-	-	-	-	-	-	-	-	-	-	-	-	-	-	-	-	-	-	-	-	-	-	-		-	-	-	-
	8-Strain	Y	Bacteria	Actinobacteria	Coriobacteriia	Coriobacteriales	Coriobacteriaceae	Collinsella	OTUNew_CleanUp_ReferenceOTU10003		Bacteria.Actinobacteria.Coriobacteriia.Coriobacteriales.Coriobacteriaceae.Collinsella.OTUNew_CleanUp_ReferenceOTU10003		0.491948	0	0	-	-	-	-	-	-	-	-	-	-	-	-	-	-	-	-	-	-	-	-	-	-	-	-	-	-	-	-	-		-	-	-	-
	8-Strain	Y	Bacteria	Actinobacteria	Coriobacteriia	Coriobacteriales	Coriobacteriaceae	Collinsella	OTUNew_CleanUp_ReferenceOTU10154		Bacteria.Actinobacteria.Coriobacteriia.Coriobacteriales.Coriobacteriaceae.Collinsella.OTUNew_CleanUp_ReferenceOTU10154		-	-	-	-	-	-	-	-	-	-	-	-	-	-	-	-	-	-	-	-	-	-	-	-	-	-	-	-	-	-	-	-		-	-	-	-
	8-Strain	Y	Bacteria	Actinobacteria	Coriobacteriia	Coriobacteriales	Coriobacteriaceae	Collinsella	OTUNew_CleanUp_ReferenceOTU10193		Bacteria.Actinobacteria.Coriobacteriia.Coriobacteriales.Coriobacteriaceae.Collinsella.OTUNew_CleanUp_ReferenceOTU10193		0.582933	0	0	-	-	-	-	-	-	-	-	-	-	-	-	-	-	-	-	-	-	-	-	-	-	-	-	-	-	-	-	-		-	-	-	-
	8-Strain	Y	Bacteria	Actinobacteria	Coriobacteriia	Coriobacteriales	Coriobacteriaceae	Collinsella	OTUNew_CleanUp_ReferenceOTU1065		Bacteria.Actinobacteria.Coriobacteriia.Coriobacteriales.Coriobacteriaceae.Collinsella.OTUNew_CleanUp_ReferenceOTU1065		1.72513	0	0	-	-	-	-	-	-	-	-	-	-	-	-	-	-	-	-	-	-	-	-	-	-	-	-	-	-	-	-	-		1.91148	-	-	-
	8-Strain	Y	Bacteria	Actinobacteria	Coriobacteriia	Coriobacteriales	Coriobacteriaceae	Collinsella	OTUNew_CleanUp_ReferenceOTU1104		Bacteria.Actinobacteria.Coriobacteriia.Coriobacteriales.Coriobacteriaceae.Collinsella.OTUNew_CleanUp_ReferenceOTU1104		0.623314	0	0	-	-	-	-	-	-	-	-	-	-	-	-	-	-	-	-	-	-	-	-	-	-	-	-	-	-	-	-	-		-	-	-	-
	8-Strain	Y	Bacteria	Actinobacteria	Coriobacteriia	Coriobacteriales	Coriobacteriaceae	Collinsella	OTUNew_CleanUp_ReferenceOTU1158		Bacteria.Actinobacteria.Coriobacteriia.Coriobacteriales.Coriobacteriaceae.Collinsella.OTUNew_CleanUp_ReferenceOTU1158		-	-	-	-	-	-	-	-	-	-	-	-	-	-	-	-	-	-	-	-	-	-	-	-	-	-	-	-	-	-	-	-		-	-	-	-
	8-Strain	Y	Bacteria	Actinobacteria	Coriobacteriia	Coriobacteriales	Coriobacteriaceae	Collinsella	OTUNew_CleanUp_ReferenceOTU13834		Bacteria.Actinobacteria.Coriobacteriia.Coriobacteriales.Coriobacteriaceae.Collinsella.OTUNew_CleanUp_ReferenceOTU13834		-	-	-	-	-	-	-	-	-	-	-	-	-	-	-	-	-	-	-	-	-	-	-	-	-	-	-	-	-	-	-	-		-	-	-	-
	8-Strain	Y	Bacteria	Actinobacteria	Coriobacteriia	Coriobacteriales	Coriobacteriaceae	Collinsella	OTUNew_CleanUp_ReferenceOTU15784		Bacteria.Actinobacteria.Coriobacteriia.Coriobacteriales.Coriobacteriaceae.Collinsella.OTUNew_CleanUp_ReferenceOTU15784		-	-	-	-	-	-	-	-	-	-	-	-	-	-	-	-	-	-	-	-	-	-	-	-	-	-	-	-	-	-	-	-		-	-	-	-
	8-Strain	Y	Bacteria	Actinobacteria	Coriobacteriia	Coriobacteriales	Coriobacteriaceae	Collinsella	OTUNew_CleanUp_ReferenceOTU1818		Bacteria.Actinobacteria.Coriobacteriia.Coriobacteriales.Coriobacteriaceae.Collinsella.OTUNew_CleanUp_ReferenceOTU1818		-	-	-	-	-	-	-	-	-	-	-	-	-	-	-	-	-	-	-	-	-	-	-	-	-	-	-	-	-	-	-	-		-	-	-	-
	8-Strain	Y	Bacteria	Actinobacteria	Coriobacteriia	Coriobacteriales	Coriobacteriaceae	Collinsella	OTUNew_CleanUp_ReferenceOTU2		Bacteria.Actinobacteria.Coriobacteriia.Coriobacteriales.Coriobacteriaceae.Collinsella.OTUNew_CleanUp_ReferenceOTU2		3.15178	0	0	-	-	-	-	-	2.60974	Dewormed	2.23133	0.357422	-	-	-	-	-	-	-	-	-	-	-	-	-	-	-	-	-	-	-	-		2.67456	-	-	-
	8-Strain	Y	Bacteria	Actinobacteria	Coriobacteriia	Coriobacteriales	Coriobacteriaceae	Collinsella	OTUNew_CleanUp_ReferenceOTU2729		Bacteria.Actinobacteria.Coriobacteriia.Coriobacteriales.Coriobacteriaceae.Collinsella.OTUNew_CleanUp_ReferenceOTU2729		-	-	-	-	-	-	-	-	-	-	-	-	-	-	-	-	-	-	-	-	-	-	-	-	-	-	-	-	-	-	-	-		-	-	-	-
	8-Strain	Y	Bacteria	Actinobacteria	Coriobacteriia	Coriobacteriales	Coriobacteriaceae	Collinsella	OTUNew_CleanUp_ReferenceOTU2794		Bacteria.Actinobacteria.Coriobacteriia.Coriobacteriales.Coriobacteriaceae.Collinsella.OTUNew_CleanUp_ReferenceOTU2794		-	-	-	-	-	-	-	-	-	-	-	-	-	-	-	-	-	-	-	-	-	-	-	-	-	-	-	-	-	-	-	-		-	-	-	-
	8-Strain	Y	Bacteria	Actinobacteria	Coriobacteriia	Coriobacteriales	Coriobacteriaceae	Collinsella	OTUNew_CleanUp_ReferenceOTU2812		Bacteria.Actinobacteria.Coriobacteriia.Coriobacteriales.Coriobacteriaceae.Collinsella.OTUNew_CleanUp_ReferenceOTU2812		0.595548	0	0	-	-	-	-	-	-	-	-	-	-	-	-	-	-	-	-	-	-	-	-	-	-	-	-	-	-	-	-	-		-	-	-	-
	8-Strain	Y	Bacteria	Actinobacteria	Coriobacteriia	Coriobacteriales	Coriobacteriaceae	Collinsella	OTUNew_CleanUp_ReferenceOTU2814		Bacteria.Actinobacteria.Coriobacteriia.Coriobacteriales.Coriobacteriaceae.Collinsella.OTUNew_CleanUp_ReferenceOTU2814		-	-	-	-	-	-	-	-	-	-	-	-	-	-	-	-	-	-	-	-	-	-	-	-	-	-	-	-	-	-	-	-		-	-	-	-
	8-Strain	Y	Bacteria	Actinobacteria	Coriobacteriia	Coriobacteriales	Coriobacteriaceae	Collinsella	OTUNew_CleanUp_ReferenceOTU2821		Bacteria.Actinobacteria.Coriobacteriia.Coriobacteriales.Coriobacteriaceae.Collinsella.OTUNew_CleanUp_ReferenceOTU2821		-	-	-	-	-	-	-	-	-	-	-	-	-	-	-	-	-	-	-	-	-	-	-	-	-	-	-	-	-	-	-	-		-	-	-	-
	8-Strain	Y	Bacteria	Actinobacteria	Coriobacteriia	Coriobacteriales	Coriobacteriaceae	Collinsella	OTUNew_CleanUp_ReferenceOTU3		Bacteria.Actinobacteria.Coriobacteriia.Coriobacteriales.Coriobacteriaceae.Collinsella.OTUNew_CleanUp_ReferenceOTU3		2.4388	0	0	-	-	-	-	-	2.55484	Infected	2.1178	0.315403	-	-	-	-	-	-	-	-	-	-	-	-	-	-	-	-	-	-	-	-		2.64091	-	-	-
	8-Strain	Y	Bacteria	Actinobacteria	Coriobacteriia	Coriobacteriales	Coriobacteriaceae	Collinsella	OTUNew_CleanUp_ReferenceOTU31		Bacteria.Actinobacteria.Coriobacteriia.Coriobacteriales.Coriobacteriaceae.Collinsella.OTUNew_CleanUp_ReferenceOTU31		-	-	-	-	-	-	-	-	-	-	-	-	-	-	-	-	-	-	-	-	-	-	-	-	-	-	-	-	-	-	-	-		-	-	-	-
	8-Strain	Y	Bacteria	Actinobacteria	Coriobacteriia	Coriobacteriales	Coriobacteriaceae	Collinsella	OTUNew_CleanUp_ReferenceOTU4396		Bacteria.Actinobacteria.Coriobacteriia.Coriobacteriales.Coriobacteriaceae.Collinsella.OTUNew_CleanUp_ReferenceOTU4396		1.08242	0	0	-	-	-	-	-	-	-	-	-	-	-	-	-	-	-	-	-	-	-	-	-	-	-	-	-	-	-	-	-		-	-	-	-
	8-Strain	Y	Bacteria	Actinobacteria	Coriobacteriia	Coriobacteriales	Coriobacteriaceae	Collinsella	OTUNew_CleanUp_ReferenceOTU4402		Bacteria.Actinobacteria.Coriobacteriia.Coriobacteriales.Coriobacteriaceae.Collinsella.OTUNew_CleanUp_ReferenceOTU4402		1.30931	0	0	-	-	-	-	-	-	-	-	-	-	-	-	-	-	-	-	-	-	-	-	-	-	-	-	-	-	-	-	-		-	-	-	-
	8-Strain	Y	Bacteria	Actinobacteria	Coriobacteriia	Coriobacteriales	Coriobacteriaceae	Collinsella	OTUNew_CleanUp_ReferenceOTU5146		Bacteria.Actinobacteria.Coriobacteriia.Coriobacteriales.Coriobacteriaceae.Collinsella.OTUNew_CleanUp_ReferenceOTU5146		1.55286	0	0	-	-	-	-	-	1.73257	0	0	0.0695008	-	-	-	-	-	-	-	-	-	-	-	-	-	-	-	-	-	-	-	-		1.88051	-	-	-
	8-Strain	Y	Bacteria	Actinobacteria	Coriobacteriia	Coriobacteriales	Coriobacteriaceae	Collinsella	OTUNew_CleanUp_ReferenceOTU52739		Bacteria.Actinobacteria.Coriobacteriia.Coriobacteriales.Coriobacteriaceae.Collinsella.OTUNew_CleanUp_ReferenceOTU52739		-	-	-	-	-	-	-	-	-	-	-	-	-	-	-	-	-	-	-	-	-	-	-	-	-	-	-	-	-	-	-	-		-	-	-	-
	8-Strain	Y	Bacteria	Actinobacteria	Coriobacteriia	Coriobacteriales	Coriobacteriaceae	Collinsella	OTUNew_CleanUp_ReferenceOTU53069		Bacteria.Actinobacteria.Coriobacteriia.Coriobacteriales.Coriobacteriaceae.Collinsella.OTUNew_CleanUp_ReferenceOTU53069		-	-	-	-	-	-	-	-	-	-	-	-	-	-	-	-	-	-	-	-	-	-	-	-	-	-	-	-	-	-	-	-		-	-	-	-
	8-Strain	Y	Bacteria	Actinobacteria	Coriobacteriia	Coriobacteriales	Coriobacteriaceae	Collinsella	OTUNew_CleanUp_ReferenceOTU53612		Bacteria.Actinobacteria.Coriobacteriia.Coriobacteriales.Coriobacteriaceae.Collinsella.OTUNew_CleanUp_ReferenceOTU53612		-	-	-	-	-	-	-	-	-	-	-	-	-	-	-	-	-	-	-	-	-	-	-	-	-	-	-	-	-	-	-	-		-	-	-	-
	8-Strain	Y	Bacteria	Actinobacteria	Coriobacteriia	Coriobacteriales	Coriobacteriaceae	Collinsella	OTUNew_CleanUp_ReferenceOTU53634		Bacteria.Actinobacteria.Coriobacteriia.Coriobacteriales.Coriobacteriaceae.Collinsella.OTUNew_CleanUp_ReferenceOTU53634		-	-	-	-	-	-	-	-	-	-	-	-	-	-	-	-	-	-	-	-	-	-	-	-	-	-	-	-	-	-	-	-		-	-	-	-
	8-Strain	Y	Bacteria	Actinobacteria	Coriobacteriia	Coriobacteriales	Coriobacteriaceae	Collinsella	OTUNew_CleanUp_ReferenceOTU5600		Bacteria.Actinobacteria.Coriobacteriia.Coriobacteriales.Coriobacteriaceae.Collinsella.OTUNew_CleanUp_ReferenceOTU5600		1.05021	0	0	-	-	-	-	-	-	-	-	-	-	-	-	-	-	-	-	-	-	-	-	-	-	-	-	-	-	-	-	-		-	-	-	-
	8-Strain	Y	Bacteria	Actinobacteria	Coriobacteriia	Coriobacteriales	Coriobacteriaceae	Collinsella	OTUNew_CleanUp_ReferenceOTU5785		Bacteria.Actinobacteria.Coriobacteriia.Coriobacteriales.Coriobacteriaceae.Collinsella.OTUNew_CleanUp_ReferenceOTU5785		1.18964	0	0	-	-	-	-	-	-	-	-	-	-	-	-	-	-	-	-	-	-	-	-	-	-	-	-	-	-	-	-	-		-	-	-	-
	8-Strain	Y	Bacteria	Actinobacteria	Coriobacteriia	Coriobacteriales	Coriobacteriaceae	Collinsella	OTUNew_CleanUp_ReferenceOTU6153		Bacteria.Actinobacteria.Coriobacteriia.Coriobacteriales.Coriobacteriaceae.Collinsella.OTUNew_CleanUp_ReferenceOTU6153		1.07095	0	0	-	-	-	-	-	-	-	-	-	-	-	-	-	-	-	-	-	-	-	-	-	-	-	-	-	-	-	-	-		-	-	-	-
	8-Strain	Y	Bacteria	Actinobacteria	Coriobacteriia	Coriobacteriales	Coriobacteriaceae	Collinsella	OTUNew_CleanUp_ReferenceOTU6356		Bacteria.Actinobacteria.Coriobacteriia.Coriobacteriales.Coriobacteriaceae.Collinsella.OTUNew_CleanUp_ReferenceOTU6356		0.688306	0	0	-	-	-	-	-	-	-	-	-	-	-	-	-	-	-	-	-	-	-	-	-	-	-	-	-	-	-	-	-		-	-	-	-
	8-Strain	Y	Bacteria	Actinobacteria	Coriobacteriia	Coriobacteriales	Coriobacteriaceae	Collinsella	OTUNew_CleanUp_ReferenceOTU79377		Bacteria.Actinobacteria.Coriobacteriia.Coriobacteriales.Coriobacteriaceae.Collinsella.OTUNew_CleanUp_ReferenceOTU79377		-	-	-	-	-	-	-	-	-	-	-	-	-	-	-	-	-	-	-	-	-	-	-	-	-	-	-	-	-	-	-	-		-	-	-	-
	8-Strain	Y	Bacteria	Actinobacteria	Coriobacteriia	Coriobacteriales	Coriobacteriaceae	Collinsella	OTUNew_ReferenceOTU61		Bacteria.Actinobacteria.Coriobacteriia.Coriobacteriales.Coriobacteriaceae.Collinsella.OTUNew_ReferenceOTU61		2.62775	0	0	-	-	-	-	-	2.58906	Infected	2.10148	0.580584	-	-	-	-	-	-	-	-	-	-	-	-	-	-	-	-	-	-	-	-		2.80739	-	-	-
	8-Strain	-	Bacteria	Actinobacteria	Coriobacteriia	Coriobacteriales	Coriobacteriaceae	Collinsella	uncultured_bacterium		Bacteria.Actinobacteria.Coriobacteriia.Coriobacteriales.Coriobacteriaceae.Collinsella.uncultured_bacterium		4.43219	0	0	-	-	-	-	-	4.58437	Infected	3.96641	0.341025	-	-	-	-	4.02989	Infected	3.70533	3.06e-06	-	-	Y	-	2.99733	Infected	2.75994	0.00280167	-	-	Y	-		4.38638	-	-	-
	8-Strain	Y	Bacteria	Actinobacteria	Coriobacteriia	Coriobacteriales	Coriobacteriaceae	Collinsella	uncultured_bacterium	OTU1007750	Bacteria.Actinobacteria.Coriobacteriia.Coriobacteriales.Coriobacteriaceae.Collinsella.uncultured_bacterium.OTU1007750		-	-	-	-	-	-	-	-	-	-	-	-	-	-	-	-	-	-	-	-	-	-	-	-	-	-	-	-	-	-	-	-		-	-	-	-
	8-Strain	Y	Bacteria	Actinobacteria	Coriobacteriia	Coriobacteriales	Coriobacteriaceae	Collinsella	uncultured_bacterium	OTU1125265	Bacteria.Actinobacteria.Coriobacteriia.Coriobacteriales.Coriobacteriaceae.Collinsella.uncultured_bacterium.OTU1125265		-	-	-	-	-	-	-	-	-	-	-	-	-	-	-	-	-	-	-	-	-	-	-	-	-	-	-	-	-	-	-	-		-	-	-	-
	8-Strain	Y	Bacteria	Actinobacteria	Coriobacteriia	Coriobacteriales	Coriobacteriaceae	Collinsella	uncultured_bacterium	OTU148353	Bacteria.Actinobacteria.Coriobacteriia.Coriobacteriales.Coriobacteriaceae.Collinsella.uncultured_bacterium.OTU148353		1.36633	0	0	-	-	-	-	-	-	-	-	-	-	-	-	-	-	-	-	-	-	-	-	-	-	-	-	-	-	-	-	-		-	-	-	-
	8-Strain	Y	Bacteria	Actinobacteria	Coriobacteriia	Coriobacteriales	Coriobacteriaceae	Collinsella	uncultured_bacterium	OTU174300	Bacteria.Actinobacteria.Coriobacteriia.Coriobacteriales.Coriobacteriaceae.Collinsella.uncultured_bacterium.OTU174300		1.58976	0	0	-	-	-	-	-	-	-	-	-	-	-	-	-	-	-	-	-	-	-	-	-	-	-	-	-	-	-	-	-		2.46764	-	-	-
	8-Strain	Y	Bacteria	Actinobacteria	Coriobacteriia	Coriobacteriales	Coriobacteriaceae	Collinsella	uncultured_bacterium	OTU176204	Bacteria.Actinobacteria.Coriobacteriia.Coriobacteriales.Coriobacteriaceae.Collinsella.uncultured_bacterium.OTU176204		2.89189	0	0	-	-	-	-	-	2.69757	Dewormed	2.29233	0.704497	-	-	-	-	-	-	-	-	-	-	-	-	-	-	-	-	-	-	-	-		2.86628	-	-	-
	8-Strain	Y	Bacteria	Actinobacteria	Coriobacteriia	Coriobacteriales	Coriobacteriaceae	Collinsella	uncultured_bacterium	OTU178474	Bacteria.Actinobacteria.Coriobacteriia.Coriobacteriales.Coriobacteriaceae.Collinsella.uncultured_bacterium.OTU178474		2.91316	Uninfected	2.59487	0.000951152	-	Y	-	Y	2.3991	Dewormed	2.08637	0.261795	-	-	-	-	-	-	-	-	-	-	-	-	-	-	-	-	-	-	-	-		2.74362	-	-	-
	8-Strain	Y	Bacteria	Actinobacteria	Coriobacteriia	Coriobacteriales	Coriobacteriaceae	Collinsella	uncultured_bacterium	OTU179149	Bacteria.Actinobacteria.Coriobacteriia.Coriobacteriales.Coriobacteriaceae.Collinsella.uncultured_bacterium.OTU179149		2.21629	0	0	-	-	-	-	-	2.60018	Dewormed	2.22399	0.708365	-	-	-	-	-	-	-	-	-	-	-	-	-	-	-	-	-	-	-	-		2.56286	-	-	-
	8-Strain	Y	Bacteria	Actinobacteria	Coriobacteriia	Coriobacteriales	Coriobacteriaceae	Collinsella	uncultured_bacterium	OTU1811927	Bacteria.Actinobacteria.Coriobacteriia.Coriobacteriales.Coriobacteriaceae.Collinsella.uncultured_bacterium.OTU1811927		3.71443	Infected	3.2556	6.4434e-05	Y	-	Y	-	3.83373	Infected	3.30216	0.37536	-	-	-	-	-	-	-	-	-	-	-	-	-	-	-	-	-	-	-	-		3.39279	-	-	-
	8-Strain	Y	Bacteria	Actinobacteria	Coriobacteriia	Coriobacteriales	Coriobacteriaceae	Collinsella	uncultured_bacterium	OTU183885	Bacteria.Actinobacteria.Coriobacteriia.Coriobacteriales.Coriobacteriaceae.Collinsella.uncultured_bacterium.OTU183885		0.743378	0	0	-	-	-	-	-	-	-	-	-	-	-	-	-	-	-	-	-	-	-	-	-	-	-	-	-	-	-	-	-		-	-	-	-
	8-Strain	Y	Bacteria	Actinobacteria	Coriobacteriia	Coriobacteriales	Coriobacteriaceae	Collinsella	uncultured_bacterium	OTU184745	Bacteria.Actinobacteria.Coriobacteriia.Coriobacteriales.Coriobacteriaceae.Collinsella.uncultured_bacterium.OTU184745		3.81077	Uninfected	3.26978	0.0196418	-	Y	-	Y	3.7469	Infected	3.21304	0.766333	-	-	-	-	-	-	-	-	-	-	-	-	-	-	-	-	-	-	-	-		4.07687	-	-	-
	8-Strain	Y	Bacteria	Actinobacteria	Coriobacteriia	Coriobacteriales	Coriobacteriaceae	Collinsella	uncultured_bacterium	OTU1848900	Bacteria.Actinobacteria.Coriobacteriia.Coriobacteriales.Coriobacteriaceae.Collinsella.uncultured_bacterium.OTU1848900		0.570699	0	0	-	-	-	-	-	-	-	-	-	-	-	-	-	-	-	-	-	-	-	-	-	-	-	-	-	-	-	-	-		-	-	-	-
	8-Strain	Y	Bacteria	Actinobacteria	Coriobacteriia	Coriobacteriales	Coriobacteriaceae	Collinsella	uncultured_bacterium	OTU189760	Bacteria.Actinobacteria.Coriobacteriia.Coriobacteriales.Coriobacteriaceae.Collinsella.uncultured_bacterium.OTU189760		1.43506	0	0	-	-	-	-	-	-	-	-	-	-	-	-	-	-	-	-	-	-	-	-	-	-	-	-	-	-	-	-	-		1.94825	-	-	-
	8-Strain	Y	Bacteria	Actinobacteria	Coriobacteriia	Coriobacteriales	Coriobacteriaceae	Collinsella	uncultured_bacterium	OTU194270	Bacteria.Actinobacteria.Coriobacteriia.Coriobacteriales.Coriobacteriaceae.Collinsella.uncultured_bacterium.OTU194270		1.02277	0	0	-	-	-	-	-	-	-	-	-	-	-	-	-	-	-	-	-	-	-	-	-	-	-	-	-	-	-	-	-		-	-	-	-
	8-Strain	Y	Bacteria	Actinobacteria	Coriobacteriia	Coriobacteriales	Coriobacteriaceae	Collinsella	uncultured_bacterium	OTU194660	Bacteria.Actinobacteria.Coriobacteriia.Coriobacteriales.Coriobacteriaceae.Collinsella.uncultured_bacterium.OTU194660		0.908211	0	0	-	-	-	-	-	-	-	-	-	-	-	-	-	-	-	-	-	-	-	-	-	-	-	-	-	-	-	-	-		-	-	-	-
	8-Strain	Y	Bacteria	Actinobacteria	Coriobacteriia	Coriobacteriales	Coriobacteriaceae	Collinsella	uncultured_bacterium	OTU196315	Bacteria.Actinobacteria.Coriobacteriia.Coriobacteriales.Coriobacteriaceae.Collinsella.uncultured_bacterium.OTU196315		1.80516	0	0	-	-	-	-	-	2.48662	Dewormed	2.01163	0.396875	-	-	-	-	1.32621	0	0	0.00391946	-	-	-	-	1.6218	Infected	2.43312	0.0222296	Y	-	Y	-		1.88162	-	-	-
	8-Strain	Y	Bacteria	Actinobacteria	Coriobacteriia	Coriobacteriales	Coriobacteriaceae	Collinsella	uncultured_bacterium	OTU2220494	Bacteria.Actinobacteria.Coriobacteriia.Coriobacteriales.Coriobacteriaceae.Collinsella.uncultured_bacterium.OTU2220494		1.44564	0	0	-	-	-	-	-	-	-	-	-	-	-	-	-	-	-	-	-	-	-	-	-	-	-	-	-	-	-	-	-		-	-	-	-
	8-Strain	Y	Bacteria	Actinobacteria	Coriobacteriia	Coriobacteriales	Coriobacteriaceae	Collinsella	uncultured_bacterium	OTU2692410	Bacteria.Actinobacteria.Coriobacteriia.Coriobacteriales.Coriobacteriaceae.Collinsella.uncultured_bacterium.OTU2692410		-	-	-	-	-	-	-	-	-	-	-	-	-	-	-	-	-	-	-	-	-	-	-	-	-	-	-	-	-	-	-	-		-	-	-	-
	8-Strain	Y	Bacteria	Actinobacteria	Coriobacteriia	Coriobacteriales	Coriobacteriaceae	Collinsella	uncultured_bacterium	OTU275257	Bacteria.Actinobacteria.Coriobacteriia.Coriobacteriales.Coriobacteriaceae.Collinsella.uncultured_bacterium.OTU275257		-	-	-	-	-	-	-	-	-	-	-	-	-	-	-	-	-	-	-	-	-	-	-	-	-	-	-	-	-	-	-	-		-	-	-	-
	8-Strain	Y	Bacteria	Actinobacteria	Coriobacteriia	Coriobacteriales	Coriobacteriaceae	Collinsella	uncultured_bacterium	OTU290468	Bacteria.Actinobacteria.Coriobacteriia.Coriobacteriales.Coriobacteriaceae.Collinsella.uncultured_bacterium.OTU290468		-	-	-	-	-	-	-	-	-	-	-	-	-	-	-	-	-	-	-	-	-	-	-	-	-	-	-	-	-	-	-	-		-	-	-	-
	8-Strain	Y	Bacteria	Actinobacteria	Coriobacteriia	Coriobacteriales	Coriobacteriaceae	Collinsella	uncultured_bacterium	OTU299382	Bacteria.Actinobacteria.Coriobacteriia.Coriobacteriales.Coriobacteriaceae.Collinsella.uncultured_bacterium.OTU299382		3.66732	0	0	-	-	-	-	-	3.91844	Infected	3.65311	0.222817	-	-	-	-	3.81914	Infected	3.54727	0.000752394	Y	-	Y	-	2.97536	0	0	-	-	-	-	-		3.41889	-	-	-
	8-Strain	Y	Bacteria	Actinobacteria	Coriobacteriia	Coriobacteriales	Coriobacteriaceae	Collinsella	uncultured_bacterium	OTU2996838	Bacteria.Actinobacteria.Coriobacteriia.Coriobacteriales.Coriobacteriaceae.Collinsella.uncultured_bacterium.OTU2996838		1.99268	0	0	-	-	-	-	-	3.05117	Dewormed	2.85077	0.0289803	-	Y	-	Y	-	-	-	-	-	-	-	-	-	-	-	-	-	-	-	-		2.05588	-	-	-
	8-Strain	Y	Bacteria	Actinobacteria	Coriobacteriia	Coriobacteriales	Coriobacteriaceae	Collinsella	uncultured_bacterium	OTU299770	Bacteria.Actinobacteria.Coriobacteriia.Coriobacteriales.Coriobacteriaceae.Collinsella.uncultured_bacterium.OTU299770		2.0505	0	0	-	-	-	-	-	-	-	-	-	-	-	-	-	1.09349	0	0	-	-	-	-	-	-	-	-	-	-	-	-	-		-	-	-	-
	8-Strain	Y	Bacteria	Actinobacteria	Coriobacteriia	Coriobacteriales	Coriobacteriaceae	Collinsella	uncultured_bacterium	OTU302647	Bacteria.Actinobacteria.Coriobacteriia.Coriobacteriales.Coriobacteriaceae.Collinsella.uncultured_bacterium.OTU302647		-	-	-	-	-	-	-	-	-	-	-	-	-	-	-	-	-	-	-	-	-	-	-	-	-	-	-	-	-	-	-	-		-	-	-	-
	8-Strain	Y	Bacteria	Actinobacteria	Coriobacteriia	Coriobacteriales	Coriobacteriaceae	Collinsella	uncultured_bacterium	OTU307571	Bacteria.Actinobacteria.Coriobacteriia.Coriobacteriales.Coriobacteriaceae.Collinsella.uncultured_bacterium.OTU307571		3.46871	0	0	-	-	-	-	-	3.59279	Infected	3.06144	0.442857	-	-	-	-	3.61056	0	0	-	-	-	-	-	0.854713	0	0	-	-	-	-	-		2.80194	-	-	-
	8-Strain	Y	Bacteria	Actinobacteria	Coriobacteriia	Coriobacteriales	Coriobacteriaceae	Collinsella	uncultured_bacterium	OTU334327	Bacteria.Actinobacteria.Coriobacteriia.Coriobacteriales.Coriobacteriaceae.Collinsella.uncultured_bacterium.OTU334327		1.71689	0	0	-	-	-	-	-	-	-	-	-	-	-	-	-	-	-	-	-	-	-	-	-	-	-	-	-	-	-	-	-		1.66195	-	-	-
	8-Strain	Y	Bacteria	Actinobacteria	Coriobacteriia	Coriobacteriales	Coriobacteriaceae	Collinsella	uncultured_bacterium	OTU335564	Bacteria.Actinobacteria.Coriobacteriia.Coriobacteriales.Coriobacteriaceae.Collinsella.uncultured_bacterium.OTU335564		1.07732	0	0	-	-	-	-	-	-	-	-	-	-	-	-	-	-	-	-	-	-	-	-	-	-	-	-	-	-	-	-	-		-	-	-	-
	8-Strain	Y	Bacteria	Actinobacteria	Coriobacteriia	Coriobacteriales	Coriobacteriaceae	Collinsella	uncultured_bacterium	OTU337379	Bacteria.Actinobacteria.Coriobacteriia.Coriobacteriales.Coriobacteriaceae.Collinsella.uncultured_bacterium.OTU337379		2.4741	0	0	-	-	-	-	-	2.50105	0	0	0.346234	-	-	-	-	-	-	-	-	-	-	-	-	-	-	-	-	-	-	-	-		2.76844	-	-	-
	8-Strain	Y	Bacteria	Actinobacteria	Coriobacteriia	Coriobacteriales	Coriobacteriaceae	Collinsella	uncultured_bacterium	OTU337735	Bacteria.Actinobacteria.Coriobacteriia.Coriobacteriales.Coriobacteriaceae.Collinsella.uncultured_bacterium.OTU337735		3.04986	0	0	-	-	-	-	-	2.95344	Dewormed	2.51824	0.0595868	-	-	-	-	-	-	-	-	-	-	-	-	-	-	-	-	-	-	-	-		2.68955	-	-	-
	8-Strain	Y	Bacteria	Actinobacteria	Coriobacteriia	Coriobacteriales	Coriobacteriaceae	Collinsella	uncultured_bacterium	OTU359158	Bacteria.Actinobacteria.Coriobacteriia.Coriobacteriales.Coriobacteriaceae.Collinsella.uncultured_bacterium.OTU359158		3.3547	0	0	-	-	-	-	-	3.34957	Infected	2.66186	0.869567	-	-	-	-	-	-	-	-	-	-	-	-	-	-	-	-	-	-	-	-		3.25244	-	-	-
	8-Strain	Y	Bacteria	Actinobacteria	Coriobacteriia	Coriobacteriales	Coriobacteriaceae	Collinsella	uncultured_bacterium	OTU362997	Bacteria.Actinobacteria.Coriobacteriia.Coriobacteriales.Coriobacteriaceae.Collinsella.uncultured_bacterium.OTU362997		0.469975	0	0	-	-	-	-	-	-	-	-	-	-	-	-	-	-	-	-	-	-	-	-	-	-	-	-	-	-	-	-	-		-	-	-	-
	8-Strain	Y	Bacteria	Actinobacteria	Coriobacteriia	Coriobacteriales	Coriobacteriaceae	Collinsella	uncultured_bacterium	OTU365933	Bacteria.Actinobacteria.Coriobacteriia.Coriobacteriales.Coriobacteriaceae.Collinsella.uncultured_bacterium.OTU365933		-	-	-	-	-	-	-	-	-	-	-	-	-	-	-	-	-	-	-	-	-	-	-	-	-	-	-	-	-	-	-	-		-	-	-	-
	8-Strain	Y	Bacteria	Actinobacteria	Coriobacteriia	Coriobacteriales	Coriobacteriaceae	Collinsella	uncultured_bacterium	OTU368127	Bacteria.Actinobacteria.Coriobacteriia.Coriobacteriales.Coriobacteriaceae.Collinsella.uncultured_bacterium.OTU368127		1.85859	0	0	-	-	-	-	-	-	-	-	-	-	-	-	-	-	-	-	-	-	-	-	-	-	-	-	-	-	-	-	-		2.14075	-	-	-
	8-Strain	Y	Bacteria	Actinobacteria	Coriobacteriia	Coriobacteriales	Coriobacteriaceae	Collinsella	uncultured_bacterium	OTU4318139	Bacteria.Actinobacteria.Coriobacteriia.Coriobacteriales.Coriobacteriaceae.Collinsella.uncultured_bacterium.OTU4318139		0.623314	0	0	-	-	-	-	-	-	-	-	-	-	-	-	-	-	-	-	-	-	-	-	-	-	-	-	-	-	-	-	-		-	-	-	-
	8-Strain	Y	Bacteria	Actinobacteria	Coriobacteriia	Coriobacteriales	Coriobacteriaceae	Collinsella	uncultured_bacterium	OTU4322801	Bacteria.Actinobacteria.Coriobacteriia.Coriobacteriales.Coriobacteriaceae.Collinsella.uncultured_bacterium.OTU4322801		3.14496	0	0	-	-	-	-	-	3.2912	Infected	2.8092	0.661879	-	-	-	-	0.497158	0	0	-	-	-	-	-	-	-	-	-	-	-	-	-		2.49438	-	-	-
	8-Strain	Y	Bacteria	Actinobacteria	Coriobacteriia	Coriobacteriales	Coriobacteriaceae	Collinsella	uncultured_bacterium	OTU4324964	Bacteria.Actinobacteria.Coriobacteriia.Coriobacteriales.Coriobacteriaceae.Collinsella.uncultured_bacterium.OTU4324964		1.38292	0	0	-	-	-	-	-	-	-	-	-	-	-	-	-	-	-	-	-	-	-	-	-	-	-	-	-	-	-	-	-		-	-	-	-
	8-Strain	Y	Bacteria	Actinobacteria	Coriobacteriia	Coriobacteriales	Coriobacteriaceae	Collinsella	uncultured_bacterium	OTU4449251	Bacteria.Actinobacteria.Coriobacteriia.Coriobacteriales.Coriobacteriaceae.Collinsella.uncultured_bacterium.OTU4449251		0.465268	0	0	-	-	-	-	-	-	-	-	-	-	-	-	-	-	-	-	-	-	-	-	-	-	-	-	-	-	-	-	-		-	-	-	-
	8-Strain	Y	Bacteria	Actinobacteria	Coriobacteriia	Coriobacteriales	Coriobacteriaceae	Collinsella	uncultured_bacterium	OTU4450025	Bacteria.Actinobacteria.Coriobacteriia.Coriobacteriales.Coriobacteriaceae.Collinsella.uncultured_bacterium.OTU4450025		-	-	-	-	-	-	-	-	-	-	-	-	-	-	-	-	-	-	-	-	-	-	-	-	-	-	-	-	-	-	-	-		-	-	-	-
	8-Strain	Y	Bacteria	Actinobacteria	Coriobacteriia	Coriobacteriales	Coriobacteriaceae	Collinsella	uncultured_bacterium	OTU4481613	Bacteria.Actinobacteria.Coriobacteriia.Coriobacteriales.Coriobacteriaceae.Collinsella.uncultured_bacterium.OTU4481613		3.78062	Infected	3.16641	0.00218849	Y	-	Y	-	3.91328	Infected	3.34948	0.278599	-	-	-	-	-	-	-	-	-	-	-	-	-	-	-	-	-	-	-	-		3.68392	-	-	-
	8-Strain	Y	Bacteria	Actinobacteria	Coriobacteriia	Coriobacteriales	Coriobacteriaceae	Collinsella	uncultured_bacterium	OTU508875	Bacteria.Actinobacteria.Coriobacteriia.Coriobacteriales.Coriobacteriaceae.Collinsella.uncultured_bacterium.OTU508875		1.6404	0	0	-	-	-	-	-	1.64546	0	0	0.545146	-	-	-	-	-	-	-	-	-	-	-	-	-	-	-	-	-	-	-	-		1.37008	-	-	-
	8-Strain	Y	Bacteria	Actinobacteria	Coriobacteriia	Coriobacteriales	Coriobacteriaceae	Collinsella	uncultured_bacterium	OTU513664	Bacteria.Actinobacteria.Coriobacteriia.Coriobacteriales.Coriobacteriaceae.Collinsella.uncultured_bacterium.OTU513664		1.79224	0	0	-	-	-	-	-	-	-	-	-	-	-	-	-	-	-	-	-	-	-	-	-	-	-	-	-	-	-	-	-		1.87294	-	-	-
	8-Strain	Y	Bacteria	Actinobacteria	Coriobacteriia	Coriobacteriales	Coriobacteriaceae	Collinsella	uncultured_bacterium	OTU530854	Bacteria.Actinobacteria.Coriobacteriia.Coriobacteriales.Coriobacteriaceae.Collinsella.uncultured_bacterium.OTU530854		1.45009	0	0	-	-	-	-	-	2.06104	0	0	0.922267	-	-	-	-	-	-	-	-	-	-	-	-	-	-	-	-	-	-	-	-		2.45711	-	-	-
	8-Strain	Y	Bacteria	Actinobacteria	Coriobacteriia	Coriobacteriales	Coriobacteriaceae	Collinsella	uncultured_bacterium	OTU575956	Bacteria.Actinobacteria.Coriobacteriia.Coriobacteriales.Coriobacteriaceae.Collinsella.uncultured_bacterium.OTU575956		-	-	-	-	-	-	-	-	-	-	-	-	-	-	-	-	-	-	-	-	-	-	-	-	-	-	-	-	-	-	-	-		-	-	-	-
	8-Strain	Y	Bacteria	Actinobacteria	Coriobacteriia	Coriobacteriales	Coriobacteriaceae	Collinsella	uncultured_bacterium	OTU69907	Bacteria.Actinobacteria.Coriobacteriia.Coriobacteriales.Coriobacteriaceae.Collinsella.uncultured_bacterium.OTU69907		-	-	-	-	-	-	-	-	-	-	-	-	-	-	-	-	-	-	-	-	-	-	-	-	-	-	-	-	-	-	-	-		-	-	-	-
	8-Strain	Y	Bacteria	Actinobacteria	Coriobacteriia	Coriobacteriales	Coriobacteriaceae	Collinsella	uncultured_bacterium	OTU917819	Bacteria.Actinobacteria.Coriobacteriia.Coriobacteriales.Coriobacteriaceae.Collinsella.uncultured_bacterium.OTU917819		0.61859	0	0	-	-	-	-	-	-	-	-	-	-	-	-	-	-	-	-	-	-	-	-	-	-	-	-	-	-	-	-	-		-	-	-	-
	8-Strain	Y	Bacteria	Actinobacteria	Coriobacteriia	Coriobacteriales	Coriobacteriaceae	Collinsella	uncultured_bacterium	OTUNew_CleanUp_ReferenceOTU100	Bacteria.Actinobacteria.Coriobacteriia.Coriobacteriales.Coriobacteriaceae.Collinsella.uncultured_bacterium.OTUNew_CleanUp_ReferenceOTU100		0.550359	0	0	-	-	-	-	-	-	-	-	-	-	-	-	-	-	-	-	-	-	-	-	-	-	-	-	-	-	-	-	-		-	-	-	-
	8-Strain	Y	Bacteria	Actinobacteria	Coriobacteriia	Coriobacteriales	Coriobacteriaceae	Collinsella	uncultured_bacterium	OTUNew_CleanUp_ReferenceOTU1002	Bacteria.Actinobacteria.Coriobacteriia.Coriobacteriales.Coriobacteriaceae.Collinsella.uncultured_bacterium.OTUNew_CleanUp_ReferenceOTU1002		1.60169	0	0	-	-	-	-	-	-	-	-	-	-	-	-	-	-	-	-	-	-	-	-	-	-	-	-	-	-	-	-	-		1.70216	-	-	-
	8-Strain	Y	Bacteria	Actinobacteria	Coriobacteriia	Coriobacteriales	Coriobacteriaceae	Collinsella	uncultured_bacterium	OTUNew_CleanUp_ReferenceOTU1011	Bacteria.Actinobacteria.Coriobacteriia.Coriobacteriales.Coriobacteriaceae.Collinsella.uncultured_bacterium.OTUNew_CleanUp_ReferenceOTU1011		-	-	-	-	-	-	-	-	-	-	-	-	-	-	-	-	-	-	-	-	-	-	-	-	-	-	-	-	-	-	-	-		-	-	-	-
	8-Strain	Y	Bacteria	Actinobacteria	Coriobacteriia	Coriobacteriales	Coriobacteriaceae	Collinsella	uncultured_bacterium	OTUNew_CleanUp_ReferenceOTU10177	Bacteria.Actinobacteria.Coriobacteriia.Coriobacteriales.Coriobacteriaceae.Collinsella.uncultured_bacterium.OTUNew_CleanUp_ReferenceOTU10177		0.640278	0	0	-	-	-	-	-	-	-	-	-	-	-	-	-	-	-	-	-	-	-	-	-	-	-	-	-	-	-	-	-		-	-	-	-
	8-Strain	Y	Bacteria	Actinobacteria	Coriobacteriia	Coriobacteriales	Coriobacteriaceae	Collinsella	uncultured_bacterium	OTUNew_CleanUp_ReferenceOTU1083	Bacteria.Actinobacteria.Coriobacteriia.Coriobacteriales.Coriobacteriaceae.Collinsella.uncultured_bacterium.OTUNew_CleanUp_ReferenceOTU1083		-	-	-	-	-	-	-	-	-	-	-	-	-	-	-	-	-	-	-	-	-	-	-	-	-	-	-	-	-	-	-	-		-	-	-	-
	8-Strain	Y	Bacteria	Actinobacteria	Coriobacteriia	Coriobacteriales	Coriobacteriaceae	Collinsella	uncultured_bacterium	OTUNew_CleanUp_ReferenceOTU1506	Bacteria.Actinobacteria.Coriobacteriia.Coriobacteriales.Coriobacteriaceae.Collinsella.uncultured_bacterium.OTUNew_CleanUp_ReferenceOTU1506		-	-	-	-	-	-	-	-	-	-	-	-	-	-	-	-	0.208334	0	0	-	-	-	-	-	-	-	-	-	-	-	-	-		-	-	-	-
	8-Strain	Y	Bacteria	Actinobacteria	Coriobacteriia	Coriobacteriales	Coriobacteriaceae	Collinsella	uncultured_bacterium	OTUNew_CleanUp_ReferenceOTU15393	Bacteria.Actinobacteria.Coriobacteriia.Coriobacteriales.Coriobacteriaceae.Collinsella.uncultured_bacterium.OTUNew_CleanUp_ReferenceOTU15393		-	-	-	-	-	-	-	-	-	-	-	-	-	-	-	-	-	-	-	-	-	-	-	-	-	-	-	-	-	-	-	-		-	-	-	-
	8-Strain	Y	Bacteria	Actinobacteria	Coriobacteriia	Coriobacteriales	Coriobacteriaceae	Collinsella	uncultured_bacterium	OTUNew_CleanUp_ReferenceOTU2116	Bacteria.Actinobacteria.Coriobacteriia.Coriobacteriales.Coriobacteriaceae.Collinsella.uncultured_bacterium.OTUNew_CleanUp_ReferenceOTU2116		1.65533	0	0	0.0127581	-	-	-	-	1.49514	0	0	0.474572	-	-	-	-	-	-	-	-	-	-	-	-	-	-	-	-	-	-	-	-		-	-	-	-
	8-Strain	Y	Bacteria	Actinobacteria	Coriobacteriia	Coriobacteriales	Coriobacteriaceae	Collinsella	uncultured_bacterium	OTUNew_CleanUp_ReferenceOTU22	Bacteria.Actinobacteria.Coriobacteriia.Coriobacteriales.Coriobacteriaceae.Collinsella.uncultured_bacterium.OTUNew_CleanUp_ReferenceOTU22		2.01523	0	0	-	-	-	-	-	1.59896	0	0	0.620571	-	-	-	-	-	-	-	-	-	-	-	-	-	-	-	-	-	-	-	-		2.11488	-	-	-
	8-Strain	Y	Bacteria	Actinobacteria	Coriobacteriia	Coriobacteriales	Coriobacteriaceae	Collinsella	uncultured_bacterium	OTUNew_CleanUp_ReferenceOTU2256	Bacteria.Actinobacteria.Coriobacteriia.Coriobacteriales.Coriobacteriaceae.Collinsella.uncultured_bacterium.OTUNew_CleanUp_ReferenceOTU2256		-	-	-	-	-	-	-	-	-	-	-	-	-	-	-	-	-	-	-	-	-	-	-	-	-	-	-	-	-	-	-	-		-	-	-	-
	8-Strain	Y	Bacteria	Actinobacteria	Coriobacteriia	Coriobacteriales	Coriobacteriaceae	Collinsella	uncultured_bacterium	OTUNew_CleanUp_ReferenceOTU23	Bacteria.Actinobacteria.Coriobacteriia.Coriobacteriales.Coriobacteriaceae.Collinsella.uncultured_bacterium.OTUNew_CleanUp_ReferenceOTU23		1.65807	0	0	-	-	-	-	-	1.85312	0	0	0.0695008	-	-	-	-	0.101166	0	0	-	-	-	-	-	-	-	-	-	-	-	-	-		1.87028	-	-	-
	8-Strain	Y	Bacteria	Actinobacteria	Coriobacteriia	Coriobacteriales	Coriobacteriaceae	Collinsella	uncultured_bacterium	OTUNew_CleanUp_ReferenceOTU2375	Bacteria.Actinobacteria.Coriobacteriia.Coriobacteriales.Coriobacteriaceae.Collinsella.uncultured_bacterium.OTUNew_CleanUp_ReferenceOTU2375		-	-	-	-	-	-	-	-	-	-	-	-	-	-	-	-	-	-	-	-	-	-	-	-	-	-	-	-	-	-	-	-		-	-	-	-
	8-Strain	Y	Bacteria	Actinobacteria	Coriobacteriia	Coriobacteriales	Coriobacteriaceae	Collinsella	uncultured_bacterium	OTUNew_CleanUp_ReferenceOTU2433	Bacteria.Actinobacteria.Coriobacteriia.Coriobacteriales.Coriobacteriaceae.Collinsella.uncultured_bacterium.OTUNew_CleanUp_ReferenceOTU2433		-	-	-	-	-	-	-	-	-	-	-	-	-	-	-	-	-	-	-	-	-	-	-	-	-	-	-	-	-	-	-	-		-	-	-	-
	8-Strain	Y	Bacteria	Actinobacteria	Coriobacteriia	Coriobacteriales	Coriobacteriaceae	Collinsella	uncultured_bacterium	OTUNew_CleanUp_ReferenceOTU2487	Bacteria.Actinobacteria.Coriobacteriia.Coriobacteriales.Coriobacteriaceae.Collinsella.uncultured_bacterium.OTUNew_CleanUp_ReferenceOTU2487		-	-	-	-	-	-	-	-	-	-	-	-	-	-	-	-	-	-	-	-	-	-	-	-	-	-	-	-	-	-	-	-		-	-	-	-
	8-Strain	Y	Bacteria	Actinobacteria	Coriobacteriia	Coriobacteriales	Coriobacteriaceae	Collinsella	uncultured_bacterium	OTUNew_CleanUp_ReferenceOTU2584	Bacteria.Actinobacteria.Coriobacteriia.Coriobacteriales.Coriobacteriaceae.Collinsella.uncultured_bacterium.OTUNew_CleanUp_ReferenceOTU2584		-	-	-	-	-	-	-	-	-	-	-	-	-	-	-	-	-	-	-	-	-	-	-	-	-	-	-	-	-	-	-	-		-	-	-	-
	8-Strain	Y	Bacteria	Actinobacteria	Coriobacteriia	Coriobacteriales	Coriobacteriaceae	Collinsella	uncultured_bacterium	OTUNew_CleanUp_ReferenceOTU2681	Bacteria.Actinobacteria.Coriobacteriia.Coriobacteriales.Coriobacteriaceae.Collinsella.uncultured_bacterium.OTUNew_CleanUp_ReferenceOTU2681		-	-	-	-	-	-	-	-	-	-	-	-	-	-	-	-	-	-	-	-	-	-	-	-	-	-	-	-	-	-	-	-		-	-	-	-
	8-Strain	Y	Bacteria	Actinobacteria	Coriobacteriia	Coriobacteriales	Coriobacteriaceae	Collinsella	uncultured_bacterium	OTUNew_CleanUp_ReferenceOTU2731	Bacteria.Actinobacteria.Coriobacteriia.Coriobacteriales.Coriobacteriaceae.Collinsella.uncultured_bacterium.OTUNew_CleanUp_ReferenceOTU2731		-	-	-	-	-	-	-	-	-	-	-	-	-	-	-	-	-	-	-	-	-	-	-	-	-	-	-	-	-	-	-	-		-	-	-	-
	8-Strain	Y	Bacteria	Actinobacteria	Coriobacteriia	Coriobacteriales	Coriobacteriaceae	Collinsella	uncultured_bacterium	OTUNew_CleanUp_ReferenceOTU2816	Bacteria.Actinobacteria.Coriobacteriia.Coriobacteriales.Coriobacteriaceae.Collinsella.uncultured_bacterium.OTUNew_CleanUp_ReferenceOTU2816		-	-	-	-	-	-	-	-	-	-	-	-	-	-	-	-	-	-	-	-	-	-	-	-	-	-	-	-	-	-	-	-		-	-	-	-
	8-Strain	Y	Bacteria	Actinobacteria	Coriobacteriia	Coriobacteriales	Coriobacteriaceae	Collinsella	uncultured_bacterium	OTUNew_CleanUp_ReferenceOTU2818	Bacteria.Actinobacteria.Coriobacteriia.Coriobacteriales.Coriobacteriaceae.Collinsella.uncultured_bacterium.OTUNew_CleanUp_ReferenceOTU2818		-	-	-	-	-	-	-	-	-	-	-	-	-	-	-	-	-	-	-	-	-	-	-	-	-	-	-	-	-	-	-	-		-	-	-	-
	8-Strain	Y	Bacteria	Actinobacteria	Coriobacteriia	Coriobacteriales	Coriobacteriaceae	Collinsella	uncultured_bacterium	OTUNew_CleanUp_ReferenceOTU2892	Bacteria.Actinobacteria.Coriobacteriia.Coriobacteriales.Coriobacteriaceae.Collinsella.uncultured_bacterium.OTUNew_CleanUp_ReferenceOTU2892		-	-	-	-	-	-	-	-	-	-	-	-	-	-	-	-	-	-	-	-	-	-	-	-	-	-	-	-	-	-	-	-		-	-	-	-
	8-Strain	Y	Bacteria	Actinobacteria	Coriobacteriia	Coriobacteriales	Coriobacteriaceae	Collinsella	uncultured_bacterium	OTUNew_CleanUp_ReferenceOTU3163	Bacteria.Actinobacteria.Coriobacteriia.Coriobacteriales.Coriobacteriaceae.Collinsella.uncultured_bacterium.OTUNew_CleanUp_ReferenceOTU3163		-	-	-	-	-	-	-	-	-	-	-	-	-	-	-	-	-	-	-	-	-	-	-	-	-	-	-	-	-	-	-	-		-	-	-	-
	8-Strain	Y	Bacteria	Actinobacteria	Coriobacteriia	Coriobacteriales	Coriobacteriaceae	Collinsella	uncultured_bacterium	OTUNew_CleanUp_ReferenceOTU33599	Bacteria.Actinobacteria.Coriobacteriia.Coriobacteriales.Coriobacteriaceae.Collinsella.uncultured_bacterium.OTUNew_CleanUp_ReferenceOTU33599		-	-	-	-	-	-	-	-	-	-	-	-	-	-	-	-	-	-	-	-	-	-	-	-	-	-	-	-	-	-	-	-		-	-	-	-
	8-Strain	Y	Bacteria	Actinobacteria	Coriobacteriia	Coriobacteriales	Coriobacteriaceae	Collinsella	uncultured_bacterium	OTUNew_CleanUp_ReferenceOTU3517	Bacteria.Actinobacteria.Coriobacteriia.Coriobacteriales.Coriobacteriaceae.Collinsella.uncultured_bacterium.OTUNew_CleanUp_ReferenceOTU3517		1.49675	0	0	-	-	-	-	-	1.50013	0	0	0.545146	-	-	-	-	-	-	-	-	-	-	-	-	-	-	-	-	-	-	-	-		1.72487	-	-	-
	8-Strain	Y	Bacteria	Actinobacteria	Coriobacteriia	Coriobacteriales	Coriobacteriaceae	Collinsella	uncultured_bacterium	OTUNew_CleanUp_ReferenceOTU3566	Bacteria.Actinobacteria.Coriobacteriia.Coriobacteriales.Coriobacteriaceae.Collinsella.uncultured_bacterium.OTUNew_CleanUp_ReferenceOTU3566		0.363755	0	0	-	-	-	-	-	-	-	-	-	-	-	-	-	-	-	-	-	-	-	-	-	-	-	-	-	-	-	-	-		-	-	-	-
	8-Strain	Y	Bacteria	Actinobacteria	Coriobacteriia	Coriobacteriales	Coriobacteriaceae	Collinsella	uncultured_bacterium	OTUNew_CleanUp_ReferenceOTU35780	Bacteria.Actinobacteria.Coriobacteriia.Coriobacteriales.Coriobacteriaceae.Collinsella.uncultured_bacterium.OTUNew_CleanUp_ReferenceOTU35780		-	-	-	-	-	-	-	-	-	-	-	-	-	-	-	-	-	-	-	-	-	-	-	-	-	-	-	-	-	-	-	-		-	-	-	-
	8-Strain	Y	Bacteria	Actinobacteria	Coriobacteriia	Coriobacteriales	Coriobacteriaceae	Collinsella	uncultured_bacterium	OTUNew_CleanUp_ReferenceOTU3614	Bacteria.Actinobacteria.Coriobacteriia.Coriobacteriales.Coriobacteriaceae.Collinsella.uncultured_bacterium.OTUNew_CleanUp_ReferenceOTU3614		1.6145	0	0	-	-	-	-	-	1.84956	0	0	0.545146	-	-	-	-	-	-	-	-	-	-	-	-	-	-	-	-	-	-	-	-		1.77207	-	-	-
	8-Strain	Y	Bacteria	Actinobacteria	Coriobacteriia	Coriobacteriales	Coriobacteriaceae	Collinsella	uncultured_bacterium	OTUNew_CleanUp_ReferenceOTU39	Bacteria.Actinobacteria.Coriobacteriia.Coriobacteriales.Coriobacteriaceae.Collinsella.uncultured_bacterium.OTUNew_CleanUp_ReferenceOTU39		-	-	-	-	-	-	-	-	-	-	-	-	-	-	-	-	-	-	-	-	-	-	-	-	-	-	-	-	-	-	-	-		-	-	-	-
	8-Strain	Y	Bacteria	Actinobacteria	Coriobacteriia	Coriobacteriales	Coriobacteriaceae	Collinsella	uncultured_bacterium	OTUNew_CleanUp_ReferenceOTU3913	Bacteria.Actinobacteria.Coriobacteriia.Coriobacteriales.Coriobacteriaceae.Collinsella.uncultured_bacterium.OTUNew_CleanUp_ReferenceOTU3913		-	-	-	-	-	-	-	-	-	-	-	-	-	-	-	-	-	-	-	-	-	-	-	-	-	-	-	-	-	-	-	-		-	-	-	-
	8-Strain	Y	Bacteria	Actinobacteria	Coriobacteriia	Coriobacteriales	Coriobacteriaceae	Collinsella	uncultured_bacterium	OTUNew_CleanUp_ReferenceOTU4193	Bacteria.Actinobacteria.Coriobacteriia.Coriobacteriales.Coriobacteriaceae.Collinsella.uncultured_bacterium.OTUNew_CleanUp_ReferenceOTU4193		-	-	-	-	-	-	-	-	-	-	-	-	-	-	-	-	-	-	-	-	-	-	-	-	-	-	-	-	-	-	-	-		-	-	-	-
	8-Strain	Y	Bacteria	Actinobacteria	Coriobacteriia	Coriobacteriales	Coriobacteriaceae	Collinsella	uncultured_bacterium	OTUNew_CleanUp_ReferenceOTU4401	Bacteria.Actinobacteria.Coriobacteriia.Coriobacteriales.Coriobacteriaceae.Collinsella.uncultured_bacterium.OTUNew_CleanUp_ReferenceOTU4401		1.07095	0	0	-	-	-	-	-	-	-	-	-	-	-	-	-	-	-	-	-	-	-	-	-	-	-	-	-	-	-	-	-		-	-	-	-
	8-Strain	Y	Bacteria	Actinobacteria	Coriobacteriia	Coriobacteriales	Coriobacteriaceae	Collinsella	uncultured_bacterium	OTUNew_CleanUp_ReferenceOTU4618	Bacteria.Actinobacteria.Coriobacteriia.Coriobacteriales.Coriobacteriaceae.Collinsella.uncultured_bacterium.OTUNew_CleanUp_ReferenceOTU4618		1.45787	0	0	0.0289394	-	-	-	-	1.77172	0	0	0.545146	-	-	-	-	-	-	-	-	-	-	-	-	-	-	-	-	-	-	-	-		-	-	-	-
	8-Strain	Y	Bacteria	Actinobacteria	Coriobacteriia	Coriobacteriales	Coriobacteriaceae	Collinsella	uncultured_bacterium	OTUNew_CleanUp_ReferenceOTU4689	Bacteria.Actinobacteria.Coriobacteriia.Coriobacteriales.Coriobacteriaceae.Collinsella.uncultured_bacterium.OTUNew_CleanUp_ReferenceOTU4689		1.19644	0	0	-	-	-	-	-	-	-	-	-	-	-	-	-	-	-	-	-	-	-	-	-	-	-	-	-	-	-	-	-		1.65112	-	-	-
	8-Strain	Y	Bacteria	Actinobacteria	Coriobacteriia	Coriobacteriales	Coriobacteriaceae	Collinsella	uncultured_bacterium	OTUNew_CleanUp_ReferenceOTU4801	Bacteria.Actinobacteria.Coriobacteriia.Coriobacteriales.Coriobacteriaceae.Collinsella.uncultured_bacterium.OTUNew_CleanUp_ReferenceOTU4801		-	-	-	-	-	-	-	-	-	-	-	-	-	-	-	-	-	-	-	-	-	-	-	-	-	-	-	-	-	-	-	-		-	-	-	-
	8-Strain	Y	Bacteria	Actinobacteria	Coriobacteriia	Coriobacteriales	Coriobacteriaceae	Collinsella	uncultured_bacterium	OTUNew_CleanUp_ReferenceOTU51980	Bacteria.Actinobacteria.Coriobacteriia.Coriobacteriales.Coriobacteriaceae.Collinsella.uncultured_bacterium.OTUNew_CleanUp_ReferenceOTU51980		-	-	-	-	-	-	-	-	-	-	-	-	-	-	-	-	-	-	-	-	-	-	-	-	-	-	-	-	-	-	-	-		-	-	-	-
	8-Strain	Y	Bacteria	Actinobacteria	Coriobacteriia	Coriobacteriales	Coriobacteriaceae	Collinsella	uncultured_bacterium	OTUNew_CleanUp_ReferenceOTU53107	Bacteria.Actinobacteria.Coriobacteriia.Coriobacteriales.Coriobacteriaceae.Collinsella.uncultured_bacterium.OTUNew_CleanUp_ReferenceOTU53107		-	-	-	-	-	-	-	-	-	-	-	-	-	-	-	-	-	-	-	-	-	-	-	-	-	-	-	-	-	-	-	-		-	-	-	-
	8-Strain	Y	Bacteria	Actinobacteria	Coriobacteriia	Coriobacteriales	Coriobacteriaceae	Collinsella	uncultured_bacterium	OTUNew_CleanUp_ReferenceOTU533	Bacteria.Actinobacteria.Coriobacteriia.Coriobacteriales.Coriobacteriaceae.Collinsella.uncultured_bacterium.OTUNew_CleanUp_ReferenceOTU533		-	-	-	-	-	-	-	-	-	-	-	-	-	-	-	-	-	-	-	-	-	-	-	-	-	-	-	-	-	-	-	-		-	-	-	-
	8-Strain	Y	Bacteria	Actinobacteria	Coriobacteriia	Coriobacteriales	Coriobacteriaceae	Collinsella	uncultured_bacterium	OTUNew_CleanUp_ReferenceOTU53335	Bacteria.Actinobacteria.Coriobacteriia.Coriobacteriales.Coriobacteriaceae.Collinsella.uncultured_bacterium.OTUNew_CleanUp_ReferenceOTU53335		-	-	-	-	-	-	-	-	-	-	-	-	-	-	-	-	-	-	-	-	-	-	-	-	-	-	-	-	-	-	-	-		-	-	-	-
	8-Strain	Y	Bacteria	Actinobacteria	Coriobacteriia	Coriobacteriales	Coriobacteriaceae	Collinsella	uncultured_bacterium	OTUNew_CleanUp_ReferenceOTU53336	Bacteria.Actinobacteria.Coriobacteriia.Coriobacteriales.Coriobacteriaceae.Collinsella.uncultured_bacterium.OTUNew_CleanUp_ReferenceOTU53336		-	-	-	-	-	-	-	-	-	-	-	-	-	-	-	-	-	-	-	-	-	-	-	-	-	-	-	-	-	-	-	-		-	-	-	-
	8-Strain	Y	Bacteria	Actinobacteria	Coriobacteriia	Coriobacteriales	Coriobacteriaceae	Collinsella	uncultured_bacterium	OTUNew_CleanUp_ReferenceOTU53443	Bacteria.Actinobacteria.Coriobacteriia.Coriobacteriales.Coriobacteriaceae.Collinsella.uncultured_bacterium.OTUNew_CleanUp_ReferenceOTU53443		-	-	-	-	-	-	-	-	-	-	-	-	-	-	-	-	-	-	-	-	-	-	-	-	-	-	-	-	-	-	-	-		-	-	-	-
	8-Strain	Y	Bacteria	Actinobacteria	Coriobacteriia	Coriobacteriales	Coriobacteriaceae	Collinsella	uncultured_bacterium	OTUNew_CleanUp_ReferenceOTU53489	Bacteria.Actinobacteria.Coriobacteriia.Coriobacteriales.Coriobacteriaceae.Collinsella.uncultured_bacterium.OTUNew_CleanUp_ReferenceOTU53489		-	-	-	-	-	-	-	-	-	-	-	-	-	-	-	-	-	-	-	-	-	-	-	-	-	-	-	-	-	-	-	-		-	-	-	-
	8-Strain	Y	Bacteria	Actinobacteria	Coriobacteriia	Coriobacteriales	Coriobacteriaceae	Collinsella	uncultured_bacterium	OTUNew_CleanUp_ReferenceOTU53493	Bacteria.Actinobacteria.Coriobacteriia.Coriobacteriales.Coriobacteriaceae.Collinsella.uncultured_bacterium.OTUNew_CleanUp_ReferenceOTU53493		-	-	-	-	-	-	-	-	-	-	-	-	-	-	-	-	-	-	-	-	-	-	-	-	-	-	-	-	-	-	-	-		-	-	-	-
	8-Strain	Y	Bacteria	Actinobacteria	Coriobacteriia	Coriobacteriales	Coriobacteriaceae	Collinsella	uncultured_bacterium	OTUNew_CleanUp_ReferenceOTU53520	Bacteria.Actinobacteria.Coriobacteriia.Coriobacteriales.Coriobacteriaceae.Collinsella.uncultured_bacterium.OTUNew_CleanUp_ReferenceOTU53520		-	-	-	-	-	-	-	-	-	-	-	-	-	-	-	-	-	-	-	-	-	-	-	-	-	-	-	-	-	-	-	-		-	-	-	-
[truncated: 27,459 more rows]
[truncated: 36 more columns]
